# Supplementary material for: A cage-on-MOF strategy to coordinatively functionalize mesoporous MOFs for manipulating selectivity in adsorption and catalysis
Source: Nat Commun. 2023 Aug 26;14:5223. doi: 10.1038/s41467-023-40973-9 (PMC10460432; doi:10.1038/s41467-023-40973-9)
Supplement: Supplementary file 4 — Supplementary data 1 [file 41467_2023_40973_MOESM4_ESM.cif]

data_1
_audit_creation_date               2022-07-26
_audit_creation_method
;
Olex2 1.3
(compiled 2020.11.12 svn.r5f609507 for OlexSys, GUI svn.r6408)
;
_shelx_SHELXL_version_number       '2014/7'
_audit_contact_author_address      ?
_audit_contact_author_email        ?
_audit_contact_author_name         ''
_audit_contact_author_phone        ?
_publ_contact_author_id_orcid      ?
_publ_section_references
;
Dolomanov, O.V., Bourhis, L.J., Gildea, R.J, Howard, J.A.K. & Puschmann, H.
 (2009), J. Appl. Cryst. 42, 339-341.

Sheldrick, G.M. (2015). Acta Cryst. A71, 3-8.

Sheldrick, G.M. (2015). Acta Cryst. C71, 3-8.
;
_chemical_name_common              ?
_chemical_name_systematic          ?
_chemical_formula_moiety           'C336 H144 Co24 N24 O198 S48'
_chemical_formula_sum              'C336 H144 Co24 N24 O198 S48'
_chemical_formula_weight           10637.94
_chemical_melting_point            ?
loop_
  _atom_type_symbol
  _atom_type_description
  _atom_type_scat_dispersion_real
  _atom_type_scat_dispersion_imag
  _atom_type_scat_source
 'C' 'C' 0.0033 0.0016 'International Tables Vol C Tables 4.2.6.8 and 6.1.1.4'
 'H' 'H' 0.0000 0.0000 'International Tables Vol C Tables 4.2.6.8 and 6.1.1.4'
 'Co' 'Co' 0.3494 0.9721 'International Tables Vol C Tables 4.2.6.8 and 6.1.1.4'
 'N' 'N' 0.0061 0.0033 'International Tables Vol C Tables 4.2.6.8 and 6.1.1.4'
 'O' 'O' 0.0106 0.0060 'International Tables Vol C Tables 4.2.6.8 and 6.1.1.4'
 'S' 'S' 0.1246 0.1234 'International Tables Vol C Tables 4.2.6.8 and 6.1.1.4'

_shelx_space_group_comment
;
The symmetry employed for this shelxl refinement is uniquely defined
by the following loop, which should always be used as a source of
symmetry information in preference to the above space-group names.
They are only intended as comments.
;
_space_group_crystal_system        'trigonal'
_space_group_IT_number             148
_space_group_name_H-M_alt          'R -3'
_space_group_name_Hall             '-R 3'
loop_
  _space_group_symop_operation_xyz
 'x, y, z'
 '-y, x-y, z'
 '-x+y, -x, z'
 'x+2/3, y+1/3, z+1/3'
 '-y+2/3, x-y+1/3, z+1/3'
 '-x+y+2/3, -x+1/3, z+1/3'
 'x+1/3, y+2/3, z+2/3'
 '-y+1/3, x-y+2/3, z+2/3'
 '-x+y+1/3, -x+2/3, z+2/3'
 '-x, -y, -z'
 'y, -x+y, -z'
 'x-y, x, -z'
 '-x+2/3, -y+1/3, -z+1/3'
 'y+2/3, -x+y+1/3, -z+1/3'
 'x-y+2/3, x+1/3, -z+1/3'
 '-x+1/3, -y+2/3, -z+2/3'
 'y+1/3, -x+y+2/3, -z+2/3'
 'x-y+1/3, x+2/3, -z+2/3'

_cell_length_a                     33.2626(12)
_cell_length_b                     33.2626(12)
_cell_length_c                     81.477(12)
_cell_angle_alpha                  90
_cell_angle_beta                   90
_cell_angle_gamma                  120
_cell_volume                       78069(13)
_cell_formula_units_Z              3
_cell_measurement_reflns_used      9888
_cell_measurement_temperature      293(2)
_cell_measurement_theta_max        15.40
_cell_measurement_theta_min        2.25
_shelx_estimated_absorpt_T_max     ?
_shelx_estimated_absorpt_T_min     ?
_exptl_absorpt_coefficient_mu      0.510
_exptl_absorpt_correction_T_max    ?
_exptl_absorpt_correction_T_min    ?
_exptl_absorpt_correction_type     none
_exptl_absorpt_process_details     ?
_exptl_absorpt_special_details     ?
_exptl_crystal_colour              ?
_exptl_crystal_density_diffrn      0.679
_exptl_crystal_density_meas        .
_exptl_crystal_density_method      ?
_exptl_crystal_description         ?
_exptl_crystal_F_000               15984
_exptl_crystal_size_max            ?
_exptl_crystal_size_mid            ?
_exptl_crystal_size_min            ?
_exptl_transmission_factor_max     ?
_exptl_transmission_factor_min     ?
_diffrn_reflns_av_R_equivalents    0.3143
_diffrn_reflns_av_unetI/netI       0.0590
_diffrn_reflns_Laue_measured_fraction_full  0.997
_diffrn_reflns_Laue_measured_fraction_max  0.997
_diffrn_reflns_limit_h_max         24
_diffrn_reflns_limit_h_min         -24
_diffrn_reflns_limit_k_max         24
_diffrn_reflns_limit_k_min         -24
_diffrn_reflns_limit_l_max         61
_diffrn_reflns_limit_l_min         -61
_diffrn_reflns_number              231230
_diffrn_reflns_point_group_measured_fraction_full  0.997
_diffrn_reflns_point_group_measured_fraction_max  0.997
_diffrn_reflns_theta_full          15.479
_diffrn_reflns_theta_max           15.479
_diffrn_reflns_theta_min           2.121
_diffrn_ambient_temperature        293(2)
_diffrn_detector_area_resol_mean   ?
_diffrn_measured_fraction_theta_full  0.997
_diffrn_measured_fraction_theta_max  0.997
_diffrn_measurement_device_type    'Bruker P4'
_diffrn_measurement_method         '\w scans'
_diffrn_radiation_monochromator    graphite
_diffrn_radiation_type             MoK\a
_diffrn_radiation_wavelength       0.71073
_diffrn_source                     ?
_reflns_Friedel_coverage           0.000
_reflns_Friedel_fraction_full      .
_reflns_Friedel_fraction_max       .
_reflns_number_gt                  7232
_reflns_number_total               7645
_reflns_special_details
;
 Reflections were merged by SHELXL according to the crystal
 class for the calculation of statistics and refinement.
 
 _reflns_Friedel_fraction is defined as the number of unique
 Friedel pairs measured divided by the number that would be
 possible theoretically, ignoring centric projections and
 systematic absences.
;
_reflns_threshold_expression       'I > 2\s(I)'
_computing_cell_refinement         ?
_computing_data_collection         ?
_computing_data_reduction          ?
_computing_molecular_graphics      'Olex2 1.3 (Dolomanov et al., 2009)'
_computing_publication_material    'Olex2 1.3 (Dolomanov et al., 2009)'
_computing_structure_refinement    'SHELXL 2014/7 (Sheldrick, 2015)'
_computing_structure_solution      'SHELXT  (Sheldrick, 2015)'
_refine_diff_density_max           0.550
_refine_diff_density_min           -0.767
_refine_diff_density_rms           0.090
_refine_ls_extinction_coef         .
_refine_ls_extinction_method       none
_refine_ls_goodness_of_fit_ref     1.059
_refine_ls_hydrogen_treatment      constr
_refine_ls_matrix_type             full
_refine_ls_number_parameters       982
_refine_ls_number_reflns           7645
_refine_ls_number_restraints       928
_refine_ls_R_factor_all            0.1760
_refine_ls_R_factor_gt             0.1724
_refine_ls_restrained_S_all        1.036
_refine_ls_shift/su_max            0.000
_refine_ls_shift/su_mean           0.000
_refine_ls_structure_factor_coef   Fsqd
_refine_ls_weighting_details      
 'w=1/[\s^2^(Fo^2^)+(0.0771P)^2^+7594.7598P] where P=(Fo^2^+2Fc^2^)/3'
_refine_ls_weighting_scheme        calc
_refine_ls_wR_factor_gt            0.3731
_refine_ls_wR_factor_ref           0.3751
_refine_special_details            ?
_olex2_refinement_description
;
1. Fixed Uiso
 At 1.2 times of:
  All C(H) groups
2. Restrained distances
 S0AA-C119 = S1AA-C134 = S3-C139 = S4-C150
 1.72 with sigma of 0.02
 C119-O25B
 2.62 with sigma of 0.02
 O11-O15A
 2.45 with sigma of 0.02
 O47B-O9B
 2.45 with sigma of 0.02
 C134-O52A
 2.62 with sigma of 0.02
 C134-O9A
 2.62 with sigma of 0.02
 O1A-C150
 2.62 with sigma of 0.02
 O52B-O47B
 2.45 with sigma of 0.02
 O15B-O25B
 2.45 with sigma of 0.02
 O9A-O52A
 2.45 with sigma of 0.02
 O25A-O11
 2.45 with sigma of 0.02
 O52A-O47A
 2.45 with sigma of 0.02
 O19-C150
 2.62 with sigma of 0.02
 S0AA-O15B = S0AA-O15A = S0AA-O25B = S0AA-O25A = S0AA-O11 = S0AA-O5 = S1AA-O9A
 = S1AA-O9B = S1AA-O52B = S1AA-O52A = S1AA-O47A = S1AA-O47B = S4-O40A = S4-O40B
 = S4-O1A = S4-O0 = S4-O19 = S4-O12 = S3-O15 = S3-O18 = S3-O12B = S3-O12A = S3-
 O9 = S3-O13
 1.37 with sigma of 0.02
 C119-O15B
 2.62 with sigma of 0.02
 O15A-O25A
 2.45 with sigma of 0.02
 C119-O11
 2.62 with sigma of 0.02
 C139-O12A
 2.62 with sigma of 0.02
 O25B-O5
 2.45 with sigma of 0.02
 C134-O9B
 2.62 with sigma of 0.02
 O40A-C150
 2.62 with sigma of 0.02
 O13-C139
 2.62 with sigma of 0.02
 O5-O15B
 2.45 with sigma of 0.02
 O9-C139
 2.62 with sigma of 0.02
 O40A-O19
 2.45 with sigma of 0.02
 O52B-C134
 2.62 with sigma of 0.02
 O19-O1A
 2.45 with sigma of 0.02
 O47A-C134
 2.62 with sigma of 0.02
 O0-O12
 2.45 with sigma of 0.02
 O9B-O52B
 2.45 with sigma of 0.02
 O12-O40B
 2.45 with sigma of 0.02
 C150-O12
 2.62 with sigma of 0.02
 O40B-O0
 2.45 with sigma of 0.02
 C150-O0
 2.62 with sigma of 0.02
 O18-O12A
 2.45 with sigma of 0.02
 C150-O40B
 2.62 with sigma of 0.02
 O9-O12A
 2.45 with sigma of 0.02
 O15A-C119
 2.62 with sigma of 0.02
 O9-O18
 2.45 with sigma of 0.02
 O25A-C119
 2.62 with sigma of 0.02
 O12B-O13
 2.45 with sigma of 0.02
 O5-C119
 2.62 with sigma of 0.02
 O13-O15
 2.45 with sigma of 0.02
 O47B-C134
 2.62 with sigma of 0.02
 O15-O12B
 2.45 with sigma of 0.02
 O47A-O9A
 2.45 with sigma of 0.02
 C139-O12B
 2.62 with sigma of 0.02
 O1A-O40A
 2.45 with sigma of 0.02
 O18-C139
 2.62 with sigma of 0.02
 C139-O15
 2.62 with sigma of 0.02
3. Uiso/Uaniso restraints and constraints
Uanis(C96) \\sim Ueq, Uanis(C120) \\sim Ueq, Uanis(C139) \\sim Ueq, Uanis(S3)
\\sim Ueq, Uanis(O13) \\sim Ueq, Uanis(O12B) \\sim Ueq, Uanis(O15) \\sim Ueq,
Uanis(O9) \\sim Ueq, Uanis(O18) \\sim Ueq, Uanis(O12A) \\sim Ueq, Uanis(C33)
\\sim Ueq, Uanis(C25) \\sim Ueq, Uanis(O43) \\sim Ueq, Uanis(C53) \\sim Ueq:
with sigma of 0.02 and sigma for terminal atoms of 0.04
4. Rigid body (RIGU) restrains
 O8#, O2, O4, O14, N2, N3, N4, C3, C4, C17, C19, C23, C26, C27, C36, C40, C41,
 C45, C47, C48, C57, C61, C63, C64, C67, C68, C74, C98, C1, C5, C15, O10, O28
 with sigma for 1-2 distances of 0.001 and sigma for 1-3 distances of 0.001
 O8, O16, N1, C12, C16, C22, C30, C31, C43, C65, C76
 with sigma for 1-2 distances of 0.001 and sigma for 1-3 distances of 0.001
 C119, C142, C145, S0AA, O15B, O5, O25B, O11, O15A, O25A, C51, C52, C60, O7
 with sigma for 1-2 distances of 0.001 and sigma for 1-3 distances of 0.001
 C96, C120, C139, S3, O13, O12B, O15, O9, O18, O12A, C33, C53, C25, O43
 with sigma for 1-2 distances of 0.001 and sigma for 1-3 distances of 0.001
 C134, C135, S1AA, O9B, O47B, O52B, O47A, O9A, O52A, C83, C10, O1, C11, C73
 with sigma for 1-2 distances of 0.001 and sigma for 1-3 distances of 0.001
 S4, O12, O0, O40B, O19, O1A, O40A, C7, C18, C32, C133, C140, C150, O17
 with sigma for 1-2 distances of 0.001 and sigma for 1-3 distances of 0.001
5. Others
 Fixed Sof: O13(0.5) O9B(0.5) O12(0.5) O12B(0.5) O15B(0.5) O0(0.5) O5(0.5)
 O25B(0.5) O15(0.5) O40B(0.5) O47B(0.5) O52B(0.5) O11(0.5) O15A(0.5) O25A(0.5)
 O9(0.5) O18(0.5) O12A(0.5) O19(0.5) O1A(0.5) O40A(0.5) O47A(0.5) O9A(0.5)
 O52A(0.5)
6.a Aromatic/amide H refined with riding coordinates:
 C15(H15), C63(H63), C57(H57), C47(H47), C140(H140), C133(H133), C135(H135),
 C83(H83), C31(H31), C22(H22), C43(H43), C30(H30), C68(H68), C98(H98), C64(H64),
  C26(H26), C23(H23), C48(H48), C61(H61), C74(H74), C96(H96), C120(H120),
 C142(H142), C145(H145)
6.b Fitted hexagon refined as free rotating group:
 N2(C67,N4,C36,N3,C45), C1(C15,C63,C40,C57,C47), C7(C32,C140,C150,C133,C18),
 C10(C11,C73,C135,C134,C83), C12(C31,C22,C65,C43,C30), C19(C68,C98,C27,C64,C26)
;
_atom_sites_solution_hydrogens     geom
_atom_sites_solution_primary       dual
_atom_sites_solution_secondary     ?
loop_
  _atom_site_label
  _atom_site_type_symbol
  _atom_site_fract_x
  _atom_site_fract_y
  _atom_site_fract_z
  _atom_site_U_iso_or_equiv
  _atom_site_adp_type
  _atom_site_occupancy
  _atom_site_site_symmetry_order
  _atom_site_calc_flag
  _atom_site_refinement_flags_posn
  _atom_site_refinement_flags_adp
  _atom_site_refinement_flags_occupancy
  _atom_site_disorder_assembly
  _atom_site_disorder_group
 Co1 Co 0.01446(13) 0.41332(14) 0.06126(5) 0.0863(15) Uani 1 1 d . . . . .
 Co3 Co -0.03801(14) 0.36163(14) 0.09124(5) 0.0909(15) Uani 1 1 d . . . . .
 Co4 Co 0.06459(14) 0.35800(14) 0.06146(5) 0.0895(15) Uani 1 1 d . . . . .
 Co5 Co 0.01141(13) 0.30663(13) 0.09152(5) 0.0865(15) Uani 1 1 d . . . . .
 S1 S 0.0482(4) 0.2987(4) 0.03066(14) 0.103(3) Uani 1 1 d . . . . .
 S2 S -0.0469(4) 0.3991(4) 0.03025(15) 0.121(4) Uani 1 1 d . . . . .
 S5 S -0.0516(4) 0.2013(5) 0.08706(12) 0.109(3) Uani 1 1 d . . . . .
 S8 S -0.1451(4) 0.3022(4) 0.08702(12) 0.115(3) Uani 1 1 d . . . . .
 O1 O 0.0139(6) 0.2914(6) 0.0669(2) 0.091(5) Uani 1 1 d . U . . .
 O8 O 0.2425(6) 0.9259(7) 0.0976(2) 0.090(5) Uani 1 1 d . U . . .
 O2 O 0.0285(6) 0.7220(7) 0.2182(2) 0.090(6) Uani 1 1 d . U . . .
 O3 O -0.1091(7) 0.3378(7) 0.0965(2) 0.089(6) Uani 1 1 d . . . . .
 O4 O -0.0153(6) 0.6404(6) 0.21797(19) 0.073(4) Uani 1 1 d . U . . .
 O6 O 0.0631(7) 0.2825(7) 0.0179(3) 0.102(7) Uani 1 1 d . . . . .
 O7 O 0.0151(5) 0.3598(6) 0.0466(3) 0.103(5) Uani 1 1 d . U . . .
 O8 O 0.1180(6) 0.4226(7) 0.0553(2) 0.090(5) Uani 1 1 d . U . . .
 O10 O 0.0164(6) 0.4653(6) 0.0744(2) 0.079(5) Uani 1 1 d . U . . .
 O14 O 0.2427(7) 0.8860(6) 0.0744(2) 0.091(5) Uani 1 1 d . U . . .
 O16 O 0.0794(7) 0.4639(6) 0.0544(2) 0.087(5) Uani 1 1 d . U . . .
 O17 O -0.0562(6) 0.2932(7) 0.0871(2) 0.105(5) Uani 1 1 d . U . . .
 O20 O -0.0612(9) 0.4148(8) 0.0169(3) 0.128(8) Uani 1 1 d . . . . .
 O23 O -0.0142(8) 0.2338(8) 0.0969(3) 0.117(8) Uani 1 1 d . . . . .
 O26 O 0.0249(5) 0.3727(6) 0.0807(2) 0.088(6) Uani 1 1 d . . . . .
 O28 O -0.0239(6) 0.4263(7) 0.0964(2) 0.090(5) Uani 1 1 d . U . . .
 O32 O -0.1927(8) 0.2918(8) 0.0918(3) 0.127(8) Uani 1 1 d . . . . .
 O35 O -0.0662(7) 0.1560(9) 0.0920(3) 0.119(7) Uani 1 1 d . . . . .
 O37 O 0.0819(8) 0.3315(7) 0.0417(3) 0.111(7) Uani 1 1 d . . . . .
 O43 O -0.0553(8) 0.3648(7) 0.0673(3) 0.121(6) Uani 1 1 d . U . . .
 O57 O -0.0107(8) 0.4320(8) 0.0407(2) 0.105(7) Uani 1 1 d . . . . .
 N1 N 0.2927(8) 0.6684(11) 0.0523(3) 0.096(7) Uani 1 1 d . U . . .
 N2 N 0.0439(6) 0.6351(5) 0.1364(2) 0.094(6) Uani 1 1 d G U . . .
 C67 C 0.0594(6) 0.6349(5) 0.1206(2) 0.096(8) Uani 1 1 d G U . . .
 N4 N 0.0900(6) 0.6766(7) 0.11299(16) 0.110(8) Uani 1 1 d G U . . .
 C36 C 0.1051(6) 0.7184(5) 0.1212(2) 0.086(7) Uani 1 1 d G U . . .
 N3 N 0.0896(6) 0.7185(5) 0.1370(2) 0.096(7) Uani 1 1 d G U . . .
 C45 C 0.0589(6) 0.6769(7) 0.14463(16) 0.098(8) Uani 1 1 d G U . . .
 C1 C 0.0159(7) 0.5081(6) 0.0971(2) 0.077(7) Uani 1 1 d G U . . .
 C15 C 0.0456(7) 0.5494(7) 0.08902(18) 0.111(10) Uani 1 1 d G U . . .
 H15 H 0.0553 0.5487 0.0784 0.133 Uiso 1 1 calc R U . . .
 C63 C 0.0608(7) 0.5916(6) 0.0969(2) 0.128(12) Uani 1 1 d G U . . .
 H63 H 0.0806 0.6192 0.0915 0.154 Uiso 1 1 calc R U . . .
 C40 C 0.0463(7) 0.5925(6) 0.1128(2) 0.098(8) Uani 1 1 d G U . . .
 C57 C 0.0167(7) 0.5513(7) 0.12088(18) 0.103(9) Uani 1 1 d G U . . .
 H57 H 0.0070 0.5519 0.1315 0.124 Uiso 1 1 calc R U . . .
 C47 C 0.0015(6) 0.5090(6) 0.1130(2) 0.115(10) Uani 1 1 d G U . . .
 H47 H -0.0184 0.4814 0.1184 0.138 Uiso 1 1 calc R U . . .
 C3 C 0.2311(11) 0.8927(11) 0.0893(4) 0.087(8) Uani 1 1 d . U . . .
 C4 C 0.0131(9) 0.6860(11) 0.2115(3) 0.064(6) Uani 1 1 d . U . . .
 C5 C 0.0032(10) 0.4652(11) 0.0888(4) 0.083(8) Uani 1 1 d . U . . .
 C7 C -0.0987(7) 0.2530(7) 0.0865(3) 0.121(9) Uani 1 1 d G U . . .
 C32 C -0.1406(10) 0.2528(6) 0.0865(3) 0.141(11) Uani 1 1 d G U . . .
 C140 C -0.1822(7) 0.2109(9) 0.0860(4) 0.190(18) Uani 1 1 d G U . . .
 H140 H -0.2103 0.2107 0.0860 0.228 Uiso 1 1 calc R U . . .
 C150 C -0.1820(6) 0.1692(6) 0.0855(4) 0.300(10) Uani 1 1 d DG U . . .
 C133 C -0.1401(9) 0.1695(7) 0.0854(3) 0.165(14) Uani 1 1 d G U . . .
 H133 H -0.1399 0.1416 0.0851 0.198 Uiso 1 1 calc R U . . .
 C18 C -0.0984(6) 0.2113(10) 0.0859(3) 0.147(12) Uani 1 1 d G U . . .
 C10 C 0.0091(8) 0.2497(6) 0.0422(3) 0.137(11) Uani 1 1 d G U . . .
 C11 C -0.0033(9) 0.2502(6) 0.0585(3) 0.133(11) Uani 1 1 d G U . . .
 C73 C -0.0322(9) 0.2087(9) 0.0665(2) 0.162(15) Uani 1 1 d G U . . .
 C135 C -0.0487(9) 0.1668(6) 0.0584(3) 0.161(14) Uani 1 1 d G U . . .
 H135 H -0.0680 0.1390 0.0637 0.193 Uiso 1 1 calc R U . . .
 C134 C -0.0362(10) 0.1662(6) 0.0421(3) 0.278(10) Uani 1 1 d DG U . . .
 C83 C -0.0074(9) 0.2077(8) 0.0340(2) 0.169(15) Uani 1 1 d G U . . .
 H83 H 0.0009 0.2074 0.0232 0.203 Uiso 1 1 calc R U . . .
 C12 C 0.1608(5) 0.5039(6) 0.0540(2) 0.078(7) Uani 1 1 d G U . . .
 C31 C 0.2010(7) 0.5010(6) 0.0534(2) 0.105(9) Uani 1 1 d G U . . .
 H31 H 0.1991 0.4721 0.0536 0.126 Uiso 1 1 calc R U . . .
 C22 C 0.2441(6) 0.5412(7) 0.0527(2) 0.107(10) Uani 1 1 d G U . . .
 H22 H 0.2710 0.5393 0.0523 0.128 Uiso 1 1 calc R U . . .
 C65 C 0.2470(5) 0.5844(6) 0.0525(2) 0.086(7) Uani 1 1 d G U . . .
 C43 C 0.2068(7) 0.5873(5) 0.0530(2) 0.097(9) Uani 1 1 d G U . . .
 H43 H 0.2087 0.6162 0.0529 0.117 Uiso 1 1 calc R U . . .
 C30 C 0.1637(6) 0.5471(7) 0.0538(2) 0.103(9) Uani 1 1 d G U . . .
 H30 H 0.1367 0.5490 0.0541 0.123 Uiso 1 1 calc R U . . .
 C16 C 0.1125(11) 0.4604(11) 0.0550(3) 0.069(6) Uani 1 1 d . U . . .
 C17 C 0.0216(10) 0.6792(10) 0.1935(3) 0.086(7) Uani 1 1 d . U . . .
 C19 C 0.1945(6) 0.8438(6) 0.0967(2) 0.087(7) Uani 1 1 d G U . . .
 C68 C 0.1781(7) 0.8449(6) 0.1123(2) 0.105(9) Uani 1 1 d G U . . .
 H68 H 0.1866 0.8732 0.1173 0.126 Uiso 1 1 calc R U . . .
 C98 C 0.1490(7) 0.8036(7) 0.12049(19) 0.113(10) Uani 1 1 d G U . . .
 H98 H 0.1381 0.8043 0.1309 0.136 Uiso 1 1 calc R U . . .
 C27 C 0.1364(7) 0.7613(6) 0.1131(2) 0.107(9) Uani 1 1 d G U . . .
 C64 C 0.1528(7) 0.7602(5) 0.0975(2) 0.102(9) Uani 1 1 d G U . . .
 H64 H 0.1444 0.7319 0.0925 0.123 Uiso 1 1 calc R U . . .
 C26 C 0.1819(7) 0.8015(7) 0.08931(19) 0.114(10) Uani 1 1 d G U . . .
 H26 H 0.1929 0.8008 0.0789 0.136 Uiso 1 1 calc R U . . .
 C23 C 0.0529(10) 0.7222(10) 0.1847(4) 0.102(9) Uani 1 1 d . U . . .
 H23 H 0.0642 0.7507 0.1899 0.122 Uiso 1 1 calc R U . . .
 C25 C -0.0961(15) 0.3484(13) 0.0584(5) 0.121(7) Uani 1 1 d . U . . .
 C33 C -0.0935(15) 0.3646(13) 0.0435(5) 0.135(8) Uani 1 1 d . U . . .
 C41 C 0.0469(10) 0.6789(10) 0.1610(3) 0.088(7) Uani 1 1 d . U . . .
 C48 C 0.0179(12) 0.6377(11) 0.1690(4) 0.123(11) Uani 1 1 d . U . . .
 H48 H 0.0048 0.6095 0.1634 0.147 Uiso 1 1 calc R U . . .
 C51 C -0.0255(11) 0.3625(12) 0.0222(5) 0.122(8) Uani 1 1 d . U . . .
 C52 C 0.0032(11) 0.3502(12) 0.0306(5) 0.111(7) Uani 1 1 d . U . . .
 C53 C -0.1357(16) 0.3188(15) 0.0668(5) 0.158(9) Uani 1 1 d . U . . .
 C60 C 0.0145(10) 0.3197(12) 0.0232(5) 0.111(7) Uani 1 1 d . U . . .
 C61 C 0.0651(11) 0.7202(10) 0.1693(4) 0.108(10) Uani 1 1 d . U . . .
 H61 H 0.0865 0.7474 0.1641 0.129 Uiso 1 1 calc R U . . .
 C74 C 0.0093(10) 0.6396(10) 0.1848(3) 0.093(8) Uani 1 1 d . U . . .
 H74 H -0.0064 0.6116 0.1905 0.112 Uiso 1 1 calc R U . . .
 C76 C 0.2943(12) 0.6307(13) 0.0530(5) 0.128(13) Uani 1 1 d . U . . .
 C96 C -0.1766(15) 0.3030(14) 0.0559(5) 0.167(9) Uani 1 1 d . U . . .
 H96 H -0.2051 0.2800 0.0600 0.201 Uiso 1 1 calc R U . . .
 C119 C -0.0260(14) 0.3213(14) -0.0009(2) 0.226(6) Uani 1 1 d D U . . .
 C120 C -0.1343(15) 0.3454(14) 0.0356(5) 0.166(9) Uani 1 1 d . U . . .
 H120 H -0.1322 0.3521 0.0245 0.199 Uiso 1 1 calc R U . . .
 C139 C -0.1760(8) 0.3190(12) 0.0409(4) 0.194(5) Uani 1 1 d D U . . .
 C142 C -0.0024(13) 0.3087(14) 0.0079(5) 0.154(10) Uani 1 1 d . U . . .
 H142 H 0.0043 0.2878 0.0027 0.185 Uiso 1 1 calc R U . . .
 C145 C -0.0408(13) 0.3468(14) 0.0057(5) 0.163(11) Uani 1 1 d . U . . .
 H145 H -0.0603 0.3546 0.0001 0.196 Uiso 1 1 calc R U . . .
 S0AA S -0.0427(6) 0.3038(6) -0.02255(15) 0.229(6) Uani 1 1 d D U . . .
 S1AA S -0.0570(6) 0.1118(4) 0.03125(17) 0.282(9) Uani 1 1 d D U . . .
 S3 S -0.2320(4) 0.2926(5) 0.02978(17) 0.200(5) Uani 1 1 d D U . . .
 S4 S -0.2376(4) 0.1135(4) 0.0843(3) 0.304(9) Uani 1 1 d D U . . .
 O13 O -0.2253(13) 0.2645(15) 0.0174(5) 0.201(6) Uani 0.5 1 d D U P A 2
 O9B O -0.0854(18) 0.1141(14) 0.0181(5) 0.283(10) Uani 0.5 1 d D U P B 2
 O12 O -0.2710(9) 0.1254(13) 0.0901(8) 0.304(10) Uani 0.5 1 d D U P C 2
 O12B O -0.2329(13) 0.3318(10) 0.0229(6) 0.202(6) Uani 0.5 1 d D U P A 2
 O15B O -0.0920(8) 0.287(2) -0.0225(5) 0.229(7) Uani 0.5 1 d D U P D 2
 O0 O -0.2305(14) 0.0834(11) 0.0952(7) 0.305(10) Uani 0.5 1 d D U P C 2
 O5 O -0.029(2) 0.2710(18) -0.0260(5) 0.230(7) Uani 0.5 1 d D U P D 2
 O25B O -0.0163(18) 0.3481(11) -0.0310(4) 0.230(7) Uani 0.5 1 d D U P D 2
 O15 O -0.2665(9) 0.2656(16) 0.0415(4) 0.200(6) Uani 0.5 1 d D U P A 2
 O40B O -0.2417(15) 0.0998(15) 0.0674(4) 0.306(10) Uani 0.5 1 d D U P C 2
 O47B O -0.082(2) 0.0758(8) 0.0430(4) 0.281(10) Uani 0.5 1 d D U P B 2
 O52B O -0.0153(11) 0.1136(14) 0.0250(7) 0.283(10) Uani 0.5 1 d D U P B 2
 O11 O -0.0683(18) 0.2537(8) -0.0215(5) 0.229(7) Uani 0.5 1 d D U P D 1
 O15A O -0.0694(19) 0.3245(19) -0.0270(5) 0.230(7) Uani 0.5 1 d D U P D 1
 O25A O 0.0019(10) 0.322(2) -0.0306(4) 0.229(7) Uani 0.5 1 d D U P D 1
 O9 O -0.2436(14) 0.2449(8) 0.0284(6) 0.201(6) Uani 0.5 1 d D U P A 1
 O18 O -0.2611(11) 0.3013(17) 0.0404(4) 0.201(6) Uani 0.5 1 d D U P A 1
 O12A O -0.2220(12) 0.3170(15) 0.0143(4) 0.200(6) Uani 0.5 1 d D U P A 1
 O19 O -0.2611(13) 0.1130(15) 0.0991(5) 0.305(10) Uani 0.5 1 d D U P C 1
 O1A O -0.2241(12) 0.0790(9) 0.0830(9) 0.304(10) Uani 0.5 1 d D U P C 1
 O40A O -0.2585(14) 0.1185(15) 0.0694(5) 0.306(10) Uani 0.5 1 d D U P C 1
 O47A O -0.040(2) 0.0864(13) 0.0409(6) 0.282(10) Uani 0.5 1 d D U P B 1
 O9A O -0.1074(8) 0.0903(14) 0.0321(7) 0.284(10) Uani 0.5 1 d D U P B 1
 O52A O -0.039(2) 0.1227(11) 0.0150(3) 0.282(10) Uani 0.5 1 d D U P B 1

loop_
  _atom_site_aniso_label
  _atom_site_aniso_U_11
  _atom_site_aniso_U_22
  _atom_site_aniso_U_33
  _atom_site_aniso_U_23
  _atom_site_aniso_U_13
  _atom_site_aniso_U_12
 Co1 0.067(3) 0.098(3) 0.074(3) -0.013(3) -0.012(2) 0.026(3)
 Co3 0.076(3) 0.092(3) 0.082(3) -0.010(3) -0.016(2) 0.026(3)
 Co4 0.097(3) 0.078(3) 0.075(3) -0.014(2) -0.012(3) 0.030(3)
 Co5 0.076(3) 0.079(3) 0.081(3) -0.014(2) -0.007(2) 0.021(3)
 S1 0.117(9) 0.112(8) 0.062(7) -0.027(7) 0.001(7) 0.043(8)
 S2 0.116(9) 0.134(9) 0.085(9) -0.025(8) -0.032(8) 0.041(8)
 S5 0.139(10) 0.077(8) 0.082(8) -0.008(7) 0.005(7) 0.034(8)
 S8 0.081(9) 0.103(8) 0.117(9) -0.003(7) -0.014(7) 0.013(7)
 O1 0.061(11) 0.100(8) 0.084(10) 0.000(6) -0.035(8) 0.019(8)
 O8 0.115(11) 0.078(6) 0.089(9) -0.004(5) 0.015(8) 0.057(6)
 O2 0.102(13) 0.080(7) 0.072(7) -0.015(5) -0.006(7) 0.035(7)
 O3 0.043(14) 0.094(15) 0.116(16) -0.023(14) 0.007(13) 0.024(13)
 O4 0.072(10) 0.079(7) 0.065(6) -0.013(5) -0.016(6) 0.037(7)
 O6 0.113(18) 0.098(16) 0.077(16) -0.004(14) -0.001(14) 0.040(14)
 O7 0.030(10) 0.095(13) 0.130(8) -0.023(8) -0.027(7) -0.010(9)
 O8 0.074(8) 0.092(8) 0.104(14) -0.011(7) 0.005(8) 0.042(6)
 O10 0.082(11) 0.083(7) 0.067(7) -0.009(5) -0.011(6) 0.039(7)
 O14 0.130(11) 0.080(7) 0.084(8) 0.001(5) 0.012(8) 0.069(7)
 O16 0.074(7) 0.095(8) 0.093(14) -0.022(8) -0.007(7) 0.044(6)
 O17 0.103(9) 0.125(9) 0.065(12) -0.005(9) -0.016(9) 0.041(6)
 O20 0.18(2) 0.16(2) 0.073(17) 0.012(15) -0.018(16) 0.103(19)
 O23 0.115(18) 0.102(18) 0.093(16) -0.032(15) 0.004(15) 0.023(16)
 O26 0.060(12) 0.097(14) 0.108(15) 0.029(12) 0.027(11) 0.039(11)
 O28 0.100(12) 0.086(6) 0.070(8) -0.009(5) -0.007(7) 0.037(6)
 O32 0.053(16) 0.14(2) 0.17(2) 0.017(16) 0.024(15) 0.031(14)
 O35 0.124(19) 0.09(2) 0.111(18) 0.006(15) -0.017(14) 0.033(16)
 O37 0.14(2) 0.090(16) 0.084(16) -0.015(14) -0.016(16) 0.044(15)
 O43 0.138(7) 0.111(11) 0.118(8) -0.010(7) 0.007(6) 0.065(6)
 O57 0.108(18) 0.14(2) 0.062(15) 0.010(15) 0.005(14) 0.064(17)
 N1 0.072(10) 0.092(8) 0.12(2) -0.006(8) 0.004(10) 0.042(7)
 N2 0.126(13) 0.080(5) 0.069(6) -0.007(4) 0.000(7) 0.046(5)
 C67 0.128(16) 0.081(5) 0.069(6) -0.007(4) 0.001(8) 0.045(5)
 N4 0.153(15) 0.081(5) 0.077(6) -0.007(4) 0.014(8) 0.045(5)
 C36 0.110(14) 0.081(5) 0.068(6) -0.006(4) -0.007(7) 0.049(5)
 N3 0.127(13) 0.081(5) 0.072(6) -0.006(4) 0.002(7) 0.046(5)
 C45 0.133(16) 0.080(5) 0.071(6) -0.008(4) 0.003(7) 0.046(6)
 C1 0.080(14) 0.084(6) 0.067(7) -0.010(5) -0.012(7) 0.039(6)
 C15 0.14(2) 0.083(6) 0.079(7) -0.011(5) 0.017(9) 0.037(6)
 C63 0.18(2) 0.083(6) 0.082(7) -0.011(4) 0.028(11) 0.037(6)
 C40 0.129(17) 0.081(5) 0.072(7) -0.008(4) 0.005(8) 0.043(5)
 C57 0.138(19) 0.081(5) 0.074(7) -0.007(4) 0.009(9) 0.043(5)
 C47 0.16(2) 0.082(6) 0.080(8) -0.009(5) 0.021(10) 0.040(6)
 C3 0.116(14) 0.078(6) 0.084(8) -0.001(5) 0.009(8) 0.061(6)
 C4 0.055(13) 0.079(7) 0.064(6) -0.013(5) -0.021(6) 0.038(7)
 C5 0.090(16) 0.084(6) 0.069(7) -0.010(5) -0.008(8) 0.039(6)
 C7 0.104(9) 0.126(9) 0.11(3) -0.003(9) -0.020(8) 0.040(6)
 C32 0.105(9) 0.130(9) 0.16(3) 0.002(10) -0.018(9) 0.041(6)
 C140 0.106(9) 0.132(9) 0.30(5) 0.001(11) -0.024(9) 0.039(6)
 C150 0.111(8) 0.134(9) 0.63(3) -0.015(10) -0.038(9) 0.042(6)
 C133 0.110(8) 0.128(9) 0.23(4) -0.006(9) -0.033(11) 0.039(6)
 C18 0.107(9) 0.126(9) 0.18(4) -0.009(9) -0.028(10) 0.041(6)
 C10 0.13(2) 0.107(8) 0.101(9) -0.008(6) -0.008(10) 0.008(8)
 C11 0.13(2) 0.103(8) 0.101(10) -0.006(6) -0.009(10) 0.011(8)
 C73 0.19(3) 0.103(8) 0.113(10) -0.005(6) 0.014(13) 0.009(9)
 C135 0.17(3) 0.106(8) 0.120(10) -0.009(6) 0.012(13) 0.009(8)
 C134 0.39(2) 0.112(8) 0.150(10) -0.016(6) 0.092(11) -0.007(8)
 C83 0.19(3) 0.110(8) 0.116(10) -0.014(7) 0.013(13) 0.004(9)
 C12 0.073(7) 0.092(7) 0.070(18) -0.012(6) -0.006(6) 0.042(6)
 C31 0.073(7) 0.091(8) 0.15(3) -0.006(7) 0.000(7) 0.041(6)
 C22 0.072(7) 0.092(8) 0.16(3) -0.005(8) -0.001(7) 0.042(6)
 C65 0.071(7) 0.092(8) 0.10(2) -0.007(8) -0.006(7) 0.041(6)
 C43 0.071(7) 0.092(8) 0.13(2) -0.010(6) -0.007(7) 0.041(6)
 C30 0.071(7) 0.092(7) 0.15(3) -0.011(7) -0.006(7) 0.041(6)
 C16 0.073(7) 0.091(7) 0.044(16) -0.017(6) -0.004(6) 0.041(6)
 C17 0.102(15) 0.078(6) 0.068(6) -0.012(5) -0.007(6) 0.038(7)
 C19 0.115(13) 0.079(6) 0.077(8) -0.002(5) 0.002(8) 0.057(6)
 C68 0.141(18) 0.080(6) 0.086(8) -0.006(5) 0.018(10) 0.050(5)
 C98 0.16(2) 0.081(5) 0.086(8) -0.006(4) 0.021(11) 0.048(5)
 C27 0.148(17) 0.081(5) 0.079(7) -0.005(4) 0.013(10) 0.049(5)
 C64 0.148(18) 0.080(6) 0.078(7) -0.002(4) 0.011(9) 0.056(6)
 C26 0.17(2) 0.079(6) 0.086(8) -0.001(5) 0.026(10) 0.059(6)
 C23 0.133(18) 0.078(6) 0.074(6) -0.012(5) 0.007(8) 0.038(6)
 C25 0.141(7) 0.108(13) 0.124(7) -0.019(7) 0.002(5) 0.070(6)
 C33 0.147(6) 0.131(13) 0.128(8) -0.009(8) 0.001(5) 0.071(6)
 C41 0.112(15) 0.077(6) 0.069(5) -0.008(4) -0.004(6) 0.044(6)
 C48 0.18(2) 0.077(6) 0.074(6) -0.012(5) 0.017(8) 0.036(6)
 C51 0.070(16) 0.115(15) 0.139(9) -0.034(9) -0.043(9) 0.016(15)
 C52 0.052(14) 0.100(13) 0.131(8) -0.025(8) -0.031(8) 0.000(12)
 C53 0.142(7) 0.171(16) 0.140(7) 0.009(8) 0.002(5) 0.063(6)
 C60 0.053(14) 0.098(14) 0.129(8) -0.021(9) -0.027(9) -0.002(13)
 C61 0.146(18) 0.078(6) 0.075(6) -0.011(5) 0.011(8) 0.038(6)
 C74 0.120(17) 0.077(6) 0.069(6) -0.011(5) -0.001(7) 0.039(6)
 C76 0.071(8) 0.092(8) 0.22(4) -0.008(9) -0.007(7) 0.041(6)
 C96 0.147(7) 0.182(16) 0.151(8) 0.007(8) -0.005(5) 0.065(6)
 C119 0.296(14) 0.311(14) 0.167(8) -0.104(8) -0.119(8) 0.223(12)
 C120 0.152(6) 0.178(16) 0.144(7) 0.005(8) -0.008(5) 0.066(6)
 C139 0.153(6) 0.228(10) 0.160(7) 0.027(6) -0.007(5) 0.065(5)
 C142 0.14(2) 0.174(19) 0.145(9) -0.055(11) -0.065(10) 0.08(2)
 C145 0.16(2) 0.18(2) 0.153(9) -0.065(11) -0.079(11) 0.09(2)
 S0AA 0.301(14) 0.313(14) 0.167(8) -0.104(8) -0.119(8) 0.223(11)
 S1AA 0.396(19) 0.114(8) 0.157(10) -0.019(7) 0.091(11) -0.006(8)
 S3 0.157(6) 0.235(9) 0.168(7) 0.023(6) -0.013(5) 0.067(5)
 S4 0.113(8) 0.137(9) 0.63(3) -0.014(10) -0.040(10) 0.039(6)
 O13 0.158(9) 0.234(11) 0.169(8) 0.023(7) -0.011(6) 0.067(8)
 O9B 0.40(2) 0.117(11) 0.156(11) -0.017(8) 0.092(12) -0.007(10)
 O12 0.114(10) 0.139(12) 0.63(3) -0.014(12) -0.039(11) 0.041(8)
 O12B 0.160(10) 0.235(10) 0.171(9) 0.024(7) -0.012(7) 0.069(7)
 O15B 0.301(14) 0.312(16) 0.167(10) -0.103(10) -0.119(8) 0.223(12)
 O0 0.118(12) 0.139(11) 0.63(3) -0.014(11) -0.040(11) 0.042(8)
 O5 0.302(16) 0.313(14) 0.169(10) -0.105(9) -0.119(10) 0.224(13)
 O25B 0.303(15) 0.313(14) 0.168(9) -0.104(9) -0.118(9) 0.224(12)
 O15 0.157(7) 0.232(11) 0.169(9) 0.023(7) -0.011(6) 0.068(7)
 O40B 0.118(12) 0.140(12) 0.63(3) -0.015(11) -0.040(10) 0.043(9)
 O47B 0.40(2) 0.113(9) 0.156(12) -0.019(8) 0.092(12) -0.006(10)
 O52B 0.40(2) 0.117(11) 0.157(13) -0.019(9) 0.092(11) -0.005(10)
 O11 0.301(15) 0.312(14) 0.168(10) -0.105(9) -0.118(9) 0.223(12)
 O15A 0.301(15) 0.312(15) 0.169(10) -0.105(10) -0.120(10) 0.223(13)
 O25A 0.301(14) 0.313(15) 0.167(9) -0.104(10) -0.119(9) 0.224(12)
 O9 0.158(9) 0.234(9) 0.169(10) 0.023(7) -0.013(7) 0.067(6)
 O18 0.158(8) 0.236(12) 0.169(9) 0.024(8) -0.011(6) 0.068(8)
 O12A 0.159(10) 0.235(11) 0.167(8) 0.023(7) -0.011(6) 0.070(8)
 O19 0.114(11) 0.143(12) 0.63(3) -0.013(11) -0.039(11) 0.043(8)
 O1A 0.113(12) 0.137(10) 0.63(3) -0.014(11) -0.039(12) 0.040(8)
 O40A 0.115(11) 0.143(12) 0.63(3) -0.014(11) -0.039(11) 0.043(9)
 O47A 0.40(2) 0.114(10) 0.158(12) -0.018(8) 0.092(12) -0.006(11)
 O9A 0.40(2) 0.118(11) 0.159(13) -0.019(9) 0.091(11) -0.006(9)
 O52A 0.40(2) 0.115(11) 0.156(10) -0.019(7) 0.091(11) -0.006(11)

_geom_special_details
;
 All esds (except the esd in the dihedral angle between two l.s. planes)
 are estimated using the full covariance matrix.  The cell esds are taken
 into account individually in the estimation of esds in distances, angles
 and torsion angles; correlations between esds in cell parameters are only
 used when they are defined by crystal symmetry.  An approximate (isotropic)
 treatment of cell esds is used for estimating esds involving l.s. planes.
;
loop_
  _geom_bond_atom_site_label_1
  _geom_bond_atom_site_label_2
  _geom_bond_distance
  _geom_bond_site_symmetry_2
  _geom_bond_publ_flag
 Co1 Co3 2.995(6) . ?
 Co1 O7 2.15(2) . ?
 Co1 O10 2.009(18) . ?
 Co1 O16 2.04(2) . ?
 Co1 O26 2.218(17) . ?
 Co1 O43 2.12(2) . ?
 Co1 O57 2.10(2) . ?
 Co3 O2 1.980(19) 15 ?
 Co3 O3 2.130(18) . ?
 Co3 O17 2.07(2) . ?
 Co3 O26 2.118(16) . ?
 Co3 O28 2.003(19) . ?
 Co3 O43 2.05(2) . ?
 Co4 O1 2.051(18) . ?
 Co4 O7 2.07(2) . ?
 Co4 O8 2.052(19) . ?
 Co4 O14 1.971(19) 2_665 ?
 Co4 O26 2.253(17) . ?
 Co4 O37 2.05(2) . ?
 Co5 O1 2.082(18) . ?
 Co5 O8 2.003(19) 2_665 ?
 Co5 O4 1.981(17) 15 ?
 Co5 O17 2.095(19) . ?
 Co5 O23 2.17(2) . ?
 Co5 O26 2.196(17) . ?
 S1 O6 1.37(2) . ?
 S1 O37 1.43(2) . ?
 S1 C10 1.765(19) . ?
 S1 C60 1.70(4) . ?
 S2 O20 1.39(2) . ?
 S2 O57 1.43(2) . ?
 S2 C33 1.76(4) . ?
 S2 C51 1.81(4) . ?
 S5 O23 1.42(2) . ?
 S5 O35 1.39(2) . ?
 S5 C18 1.75(2) . ?
 S5 C73 1.764(19) . ?
 S8 O3 1.420(19) . ?
 S8 O32 1.49(2) . ?
 S8 C32 1.72(2) . ?
 S8 C53 1.72(4) . ?
 O1 C11 1.37(2) . ?
 O8 Co5 2.003(19) 3_565 ?
 O8 C3 1.19(3) . ?
 O2 Co3 1.980(19) 14_455 ?
 O2 C4 1.18(3) . ?
 O4 Co5 1.981(17) 14_455 ?
 O4 C4 1.43(3) . ?
 O7 C52 1.36(3) . ?
 O8 C16 1.35(3) . ?
 O10 C5 1.25(3) . ?
 O14 Co4 1.971(19) 3_565 ?
 O14 C3 1.32(3) . ?
 O16 C16 1.16(3) . ?
 O17 C7 1.38(2) . ?
 O28 C5 1.31(3) . ?
 O43 C25 1.39(4) . ?
 N1 C76 1.28(3) . ?
 N1 C76 1.36(3) 3_565 ?
 N2 C67 1.3900 . ?
 N2 C45 1.3900 . ?
 C67 N4 1.3900 . ?
 C67 C40 1.401(17) . ?
 N4 C36 1.3900 . ?
 C36 N3 1.3900 . ?
 C36 C27 1.441(18) . ?
 N3 C45 1.3900 . ?
 C45 C41 1.41(3) . ?
 C1 C15 1.3900 . ?
 C1 C47 1.3900 . ?
 C1 C5 1.44(3) . ?
 C15 H15 0.9300 . ?
 C15 C63 1.3900 . ?
 C63 H63 0.9300 . ?
 C63 C40 1.3900 . ?
 C40 C57 1.3900 . ?
 C57 H57 0.9300 . ?
 C57 C47 1.3900 . ?
 C47 H47 0.9300 . ?
 C3 C19 1.59(3) . ?
 C4 C17 1.53(3) . ?
 C7 C32 1.3900 . ?
 C7 C18 1.3900 . ?
 C32 C140 1.3900 . ?
 C140 H140 0.9300 . ?
 C140 C150 1.3900 . ?
 C150 C133 1.3900 . ?
 C150 S4 1.855(15) . ?
 C133 H133 0.9300 . ?
 C133 C18 1.3900 . ?
 C10 C11 1.3900 . ?
 C10 C83 1.3900 . ?
 C11 C73 1.3900 . ?
 C73 C135 1.3900 . ?
 C135 H135 0.9300 . ?
 C135 C134 1.3900 . ?
 C134 C83 1.3900 . ?
 C134 S1AA 1.811(14) . ?
 C83 H83 0.9300 . ?
 C12 C31 1.3900 . ?
 C12 C30 1.3900 . ?
 C12 C16 1.53(3) . ?
 C31 H31 0.9300 . ?
 C31 C22 1.3900 . ?
 C22 H22 0.9300 . ?
 C22 C65 1.3900 . ?
 C65 C43 1.3900 . ?
 C65 C76 1.56(4) . ?
 C43 H43 0.9300 . ?
 C43 C30 1.3900 . ?
 C30 H30 0.9300 . ?
 C17 C23 1.46(3) . ?
 C17 C74 1.36(3) . ?
 C19 C68 1.3900 . ?
 C19 C26 1.3900 . ?
 C68 H68 0.9300 . ?
 C68 C98 1.3900 . ?
 C98 H98 0.9300 . ?
 C98 C27 1.3900 . ?
 C27 C64 1.3900 . ?
 C64 H64 0.9300 . ?
 C64 C26 1.3900 . ?
 C26 H26 0.9300 . ?
 C23 H23 0.9300 . ?
 C23 C61 1.33(3) . ?
 C25 C33 1.32(4) . ?
 C25 C53 1.37(4) . ?
 C33 C120 1.34(4) . ?
 C41 C48 1.38(3) . ?
 C41 C61 1.37(3) . ?
 C48 H48 0.9300 . ?
 C48 C74 1.33(3) . ?
 C51 C52 1.39(4) . ?
 C51 C145 1.44(4) . ?
 C52 C60 1.38(4) . ?
 C53 C96 1.48(5) . ?
 C60 C142 1.34(4) . ?
 C61 H61 0.9300 . ?
 C74 H74 0.9300 . ?
 C76 N1 1.36(3) 2_665 ?
 C96 H96 0.9300 . ?
 C96 C139 1.33(4) . ?
 C119 C142 1.28(4) . ?
 C119 C145 1.29(4) . ?
 C119 S0AA 1.852(16) . ?
 C120 H120 0.9300 . ?
 C120 C139 1.29(4) . ?
 C139 S3 1.851(15) . ?
 C142 H142 0.9300 . ?
 C145 H145 0.9300 . ?
 S0AA O15B 1.442(17) . ?
 S0AA O5 1.411(17) . ?
 S0AA O25B 1.458(17) . ?
 S0AA O11 1.444(17) . ?
 S0AA O15A 1.415(17) . ?
 S0AA O25A 1.450(17) . ?
 S1AA O9B 1.456(18) . ?
 S1AA O47B 1.430(16) . ?
 S1AA O52B 1.450(17) . ?
 S1AA O47A 1.451(17) . ?
 S1AA O9A 1.457(18) . ?
 S1AA O52A 1.427(16) . ?
 S3 O13 1.465(17) . ?
 S3 O12B 1.433(17) . ?
 S3 O15 1.416(16) . ?
 S3 O9 1.436(17) . ?
 S3 O18 1.432(17) . ?
 S3 O12A 1.442(17) . ?
 S4 O12 1.435(17) . ?
 S4 O0 1.441(18) . ?
 S4 O40B 1.434(18) . ?
 S4 O19 1.432(18) . ?
 S4 O1A 1.428(17) . ?
 S4 O40A 1.448(18) . ?

loop_
  _geom_angle_atom_site_label_1
  _geom_angle_atom_site_label_2
  _geom_angle_atom_site_label_3
  _geom_angle
  _geom_angle_site_symmetry_1
  _geom_angle_site_symmetry_3
  _geom_angle_publ_flag
 O7 Co1 Co3 102.8(5) . . ?
 O7 Co1 O26 79.8(7) . . ?
 O10 Co1 Co3 79.5(5) . . ?
 O10 Co1 O7 177.5(8) . . ?
 O10 Co1 O16 82.6(7) . . ?
 O10 Co1 O26 101.3(7) . . ?
 O10 Co1 O43 94.9(7) . . ?
 O10 Co1 O57 91.0(8) . . ?
 O16 Co1 Co3 140.1(5) . . ?
 O16 Co1 O7 94.9(7) . . ?
 O16 Co1 O26 105.8(7) . . ?
 O16 Co1 O43 174.5(9) . . ?
 O16 Co1 O57 87.3(8) . . ?
 O26 Co1 Co3 45.0(4) . . ?
 O43 Co1 Co3 43.3(6) . . ?
 O43 Co1 O7 87.6(7) . . ?
 O43 Co1 O26 79.4(7) . . ?
 O57 Co1 Co3 128.1(6) . . ?
 O57 Co1 O7 88.4(8) . . ?
 O57 Co1 O26 162.9(8) . . ?
 O57 Co1 O43 87.9(9) . . ?
 O2 Co3 Co1 138.1(6) 15 . ?
 O2 Co3 O3 88.6(8) 15 . ?
 O2 Co3 O17 96.7(7) 15 . ?
 O2 Co3 O26 103.4(8) 15 . ?
 O2 Co3 O28 81.2(7) 15 . ?
 O2 Co3 O43 172.4(8) 15 . ?
 O3 Co3 Co1 126.8(6) . . ?
 O17 Co3 Co1 105.3(5) . . ?
 O17 Co3 O3 87.9(8) . . ?
 O17 Co3 O26 81.1(7) . . ?
 O26 Co3 Co1 47.7(5) . . ?
 O26 Co3 O3 164.6(8) . . ?
 O28 Co3 Co1 78.3(5) . . ?
 O28 Co3 O3 88.7(8) . . ?
 O28 Co3 O17 176.1(8) . . ?
 O28 Co3 O26 102.6(7) . . ?
 O28 Co3 O43 93.7(8) . . ?
 O43 Co3 Co1 45.0(6) . . ?
 O43 Co3 O3 85.6(8) . . ?
 O43 Co3 O17 88.0(7) . . ?
 O43 Co3 O26 83.2(8) . . ?
 O1 Co4 O7 85.5(7) . . ?
 O1 Co4 O8 175.8(8) . . ?
 O1 Co4 O26 80.2(7) . . ?
 O1 Co4 O37 87.8(8) . . ?
 O7 Co4 O26 80.7(7) . . ?
 O8 Co4 O7 96.3(7) . . ?
 O8 Co4 O26 103.8(7) . . ?
 O14 Co4 O1 96.0(7) 2_665 . ?
 O14 Co4 O7 176.5(8) 2_665 . ?
 O14 Co4 O8 82.0(7) 2_665 . ?
 O14 Co4 O26 102.6(7) 2_665 . ?
 O14 Co4 O37 89.7(8) 2_665 . ?
 O37 Co4 O7 87.2(9) . . ?
 O37 Co4 O8 88.6(8) . . ?
 O37 Co4 O26 163.6(8) . . ?
 O1 Co5 O17 87.2(7) . . ?
 O1 Co5 O23 88.1(8) . . ?
 O1 Co5 O26 80.9(7) . . ?
 O8 Co5 O1 96.6(7) 2_665 . ?
 O8 Co5 O17 175.0(8) 2_665 . ?
 O8 Co5 O23 85.9(8) 2_665 . ?
 O8 Co5 O26 105.0(7) 2_665 . ?
 O4 Co5 O1 175.7(7) 15 . ?
 O4 Co5 O8 80.3(7) 15 2_665 ?
 O4 Co5 O17 95.8(7) 15 . ?
 O4 Co5 O23 88.7(7) 15 . ?
 O4 Co5 O26 102.7(7) 15 . ?
 O17 Co5 O23 91.0(8) . . ?
 O17 Co5 O26 78.7(7) . . ?
 O23 Co5 O26 165.2(8) . . ?
 O6 S1 O37 118.5(14) . . ?
 O6 S1 C10 106.6(13) . . ?
 O6 S1 C60 109.4(17) . . ?
 O37 S1 C10 107.8(12) . . ?
 O37 S1 C60 109.8(16) . . ?
 C60 S1 C10 103.7(14) . . ?
 O20 S2 O57 119.6(15) . . ?
 O20 S2 C33 111.6(19) . . ?
 O20 S2 C51 106.9(16) . . ?
 O57 S2 C33 105.4(17) . . ?
 O57 S2 C51 105.4(15) . . ?
 C33 S2 C51 107.3(17) . . ?
 O23 S5 C18 114.0(14) . . ?
 O23 S5 C73 108.1(13) . . ?
 O35 S5 O23 111.0(15) . . ?
 O35 S5 C18 111.0(15) . . ?
 O35 S5 C73 109.5(14) . . ?
 C18 S5 C73 102.7(13) . . ?
 O3 S8 O32 113.8(13) . . ?
 O3 S8 C32 111.7(13) . . ?
 O3 S8 C53 108.2(18) . . ?
 O32 S8 C32 111.9(14) . . ?
 O32 S8 C53 109.1(18) . . ?
 C53 S8 C32 101.3(17) . . ?
 Co4 O1 Co5 93.2(7) . . ?
 C11 O1 Co4 132.7(17) . . ?
 C11 O1 Co5 132.4(17) . . ?
 C3 O8 Co5 122(2) . 3_565 ?
 C4 O2 Co3 127(2) . 14_455 ?
 S8 O3 Co3 121.1(12) . . ?
 C4 O4 Co5 122.3(15) . 14_455 ?
 Co4 O7 Co1 92.1(8) . . ?
 C52 O7 Co1 127(2) . . ?
 C52 O7 Co4 134(2) . . ?
 C16 O8 Co4 121.9(17) . . ?
 C5 O10 Co1 130(2) . . ?
 C3 O14 Co4 123.3(18) . 3_565 ?
 C16 O16 Co1 125(2) . . ?
 Co3 O17 Co5 92.6(7) . . ?
 C7 O17 Co3 131.9(19) . . ?
 C7 O17 Co5 133.1(19) . . ?
 S5 O23 Co5 116.0(14) . . ?
 Co1 O26 Co4 85.6(6) . . ?
 Co3 O26 Co1 87.3(6) . . ?
 Co3 O26 Co4 151.6(9) . . ?
 Co3 O26 Co5 88.5(6) . . ?
 Co5 O26 Co1 151.7(9) . . ?
 Co5 O26 Co4 84.9(6) . . ?
 C5 O28 Co3 129.8(19) . . ?
 S1 O37 Co4 122.8(14) . . ?
 Co3 O43 Co1 91.8(10) . . ?
 C25 O43 Co1 132(2) . . ?
 C25 O43 Co3 136(2) . . ?
 S2 O57 Co1 123.7(14) . . ?
 C76 N1 C76 110(4) . 3_565 ?
 C67 N2 C45 120.0 . . ?
 N2 C67 C40 119.6(16) . . ?
 N4 C67 N2 120.0 . . ?
 N4 C67 C40 120.3(16) . . ?
 C67 N4 C36 120.0 . . ?
 N4 C36 C27 119.5(16) . . ?
 N3 C36 N4 120.0 . . ?
 N3 C36 C27 120.5(16) . . ?
 C36 N3 C45 120.0 . . ?
 N2 C45 C41 122.3(18) . . ?
 N3 C45 N2 120.0 . . ?
 N3 C45 C41 117.5(18) . . ?
 C15 C1 C47 120.0 . . ?
 C15 C1 C5 118(2) . . ?
 C47 C1 C5 122(2) . . ?
 C1 C15 H15 120.0 . . ?
 C63 C15 C1 120.0 . . ?
 C63 C15 H15 120.0 . . ?
 C15 C63 H63 120.0 . . ?
 C40 C63 C15 120.0 . . ?
 C40 C63 H63 120.0 . . ?
 C63 C40 C67 120.5(17) . . ?
 C63 C40 C57 120.0 . . ?
 C57 C40 C67 119.4(16) . . ?
 C40 C57 H57 120.0 . . ?
 C47 C57 C40 120.0 . . ?
 C47 C57 H57 120.0 . . ?
 C1 C47 H47 120.0 . . ?
 C57 C47 C1 120.0 . . ?
 C57 C47 H47 120.0 . . ?
 O8 C3 O14 134(3) . . ?
 O8 C3 C19 117(3) . . ?
 O14 C3 C19 108(3) . . ?
 O2 C4 O4 129(3) . . ?
 O2 C4 C17 126(3) . . ?
 O4 C4 C17 106(2) . . ?
 O10 C5 O28 121(3) . . ?
 O10 C5 C1 120(3) . . ?
 O28 C5 C1 118(3) . . ?
 O17 C7 C32 123(2) . . ?
 O17 C7 C18 117(2) . . ?
 C32 C7 C18 120.0 . . ?
 C7 C32 S8 124.1(18) . . ?
 C7 C32 C140 120.0 . . ?
 C140 C32 S8 115.9(18) . . ?
 C32 C140 H140 120.0 . . ?
 C32 C140 C150 120.0 . . ?
 C150 C140 H140 120.0 . . ?
 C140 C150 S4 119.9(16) . . ?
 C133 C150 C140 120.0 . . ?
 C133 C150 S4 120.0(16) . . ?
 C150 C133 H133 120.0 . . ?
 C18 C133 C150 120.0 . . ?
 C18 C133 H133 120.0 . . ?
 C7 C18 S5 129.6(18) . . ?
 C133 C18 S5 110.3(18) . . ?
 C133 C18 C7 120.0 . . ?
 C11 C10 S1 125.7(16) . . ?
 C11 C10 C83 120.0 . . ?
 C83 C10 S1 114.2(16) . . ?
 O1 C11 C10 121(2) . . ?
 O1 C11 C73 119(2) . . ?
 C10 C11 C73 120.0 . . ?
 C11 C73 S5 127.6(16) . . ?
 C135 C73 S5 112.4(16) . . ?
 C135 C73 C11 120.0 . . ?
 C73 C135 H135 120.0 . . ?
 C73 C135 C134 120.0 . . ?
 C134 C135 H135 120.0 . . ?
 C135 C134 S1AA 120.6(15) . . ?
 C83 C134 C135 120.0 . . ?
 C83 C134 S1AA 119.4(14) . . ?
 C10 C83 H83 120.0 . . ?
 C134 C83 C10 120.0 . . ?
 C134 C83 H83 120.0 . . ?
 C31 C12 C30 120.0 . . ?
 C31 C12 C16 122(2) . . ?
 C30 C12 C16 118.4(19) . . ?
 C12 C31 H31 120.0 . . ?
 C12 C31 C22 120.0 . . ?
 C22 C31 H31 120.0 . . ?
 C31 C22 H22 120.0 . . ?
 C31 C22 C65 120.0 . . ?
 C65 C22 H22 120.0 . . ?
 C22 C65 C76 122(2) . . ?
 C43 C65 C22 120.0 . . ?
 C43 C65 C76 117(2) . . ?
 C65 C43 H43 120.0 . . ?
 C30 C43 C65 120.0 . . ?
 C30 C43 H43 120.0 . . ?
 C12 C30 H30 120.0 . . ?
 C43 C30 C12 120.0 . . ?
 C43 C30 H30 120.0 . . ?
 O8 C16 C12 108(3) . . ?
 O16 C16 O8 132(3) . . ?
 O16 C16 C12 120(3) . . ?
 C23 C17 C4 114(3) . . ?
 C74 C17 C4 130(3) . . ?
 C74 C17 C23 115(3) . . ?
 C68 C19 C3 115.7(19) . . ?
 C68 C19 C26 120.0 . . ?
 C26 C19 C3 124.1(19) . . ?
 C19 C68 H68 120.0 . . ?
 C19 C68 C98 120.0 . . ?
 C98 C68 H68 120.0 . . ?
 C68 C98 H98 120.0 . . ?
 C27 C98 C68 120.0 . . ?
 C27 C98 H98 120.0 . . ?
 C98 C27 C36 120.5(16) . . ?
 C98 C27 C64 120.0 . . ?
 C64 C27 C36 119.5(16) . . ?
 C27 C64 H64 120.0 . . ?
 C26 C64 C27 120.0 . . ?
 C26 C64 H64 120.0 . . ?
 C19 C26 H26 120.0 . . ?
 C64 C26 C19 120.0 . . ?
 C64 C26 H26 120.0 . . ?
 C17 C23 H23 120.2 . . ?
 C61 C23 C17 120(3) . . ?
 C61 C23 H23 120.2 . . ?
 C33 C25 O43 118(4) . . ?
 C33 C25 C53 127(5) . . ?
 C53 C25 O43 115(4) . . ?
 C25 C33 S2 134(4) . . ?
 C25 C33 C120 114(4) . . ?
 C120 C33 S2 112(4) . . ?
 C48 C41 C45 118(3) . . ?
 C61 C41 C45 121(3) . . ?
 C61 C41 C48 120(3) . . ?
 C41 C48 H48 121.1 . . ?
 C74 C48 C41 118(3) . . ?
 C74 C48 H48 121.1 . . ?
 C52 C51 S2 125(3) . . ?
 C52 C51 C145 121(4) . . ?
 C145 C51 S2 113(3) . . ?
 O7 C52 C51 124(4) . . ?
 O7 C52 C60 116(4) . . ?
 C60 C52 C51 119(4) . . ?
 C25 C53 S8 132(4) . . ?
 C25 C53 C96 110(4) . . ?
 C96 C53 S8 118(3) . . ?
 C52 C60 S1 129(3) . . ?
 C142 C60 S1 120(3) . . ?
 C142 C60 C52 112(4) . . ?
 C23 C61 C41 121(3) . . ?
 C23 C61 H61 119.3 . . ?
 C41 C61 H61 119.3 . . ?
 C17 C74 H74 117.3 . . ?
 C48 C74 C17 125(3) . . ?
 C48 C74 H74 117.3 . . ?
 N1 C76 N1 130(4) . 2_665 ?
 N1 C76 C65 117(4) . . ?
 N1 C76 C65 113(4) 2_665 . ?
 C53 C96 H96 117.3 . . ?
 C139 C96 C53 125(4) . . ?
 C139 C96 H96 117.3 . . ?
 C142 C119 C145 118(3) . . ?
 C142 C119 S0AA 125(3) . . ?
 C145 C119 S0AA 117(3) . . ?
 C33 C120 H120 114.5 . . ?
 C139 C120 C33 131(4) . . ?
 C139 C120 H120 114.5 . . ?
 C96 C139 S3 117(3) . . ?
 C120 C139 C96 112(3) . . ?
 C120 C139 S3 130(3) . . ?
 C60 C142 H142 113.7 . . ?
 C119 C142 C60 133(4) . . ?
 C119 C142 H142 113.7 . . ?
 C51 C145 H145 121.7 . . ?
 C119 C145 C51 117(3) . . ?
 C119 C145 H145 121.7 . . ?
 O15B S0AA C119 103.0(13) . . ?
 O15B S0AA O25B 113.0(15) . . ?
 O5 S0AA C119 105.6(13) . . ?
 O5 S0AA O15B 116.5(17) . . ?
 O5 S0AA O25B 114.9(17) . . ?
 O25B S0AA C119 101.5(13) . . ?
 O11 S0AA C119 102.7(14) . . ?
 O11 S0AA O25A 113.3(15) . . ?
 O15A S0AA C119 104.8(13) . . ?
 O15A S0AA O11 115.1(16) . . ?
 O15A S0AA O25A 116.1(17) . . ?
 O25A S0AA C119 102.5(13) . . ?
 O9B S1AA C134 104.0(14) . . ?
 O47B S1AA C134 106.5(13) . . ?
 O47B S1AA O9B 114.5(16) . . ?
 O47B S1AA O52B 114.3(17) . . ?
 O52B S1AA C134 104.5(13) . . ?
 O52B S1AA O9B 111.8(15) . . ?
 O47A S1AA C134 104.6(14) . . ?
 O47A S1AA O9A 111.6(15) . . ?
 O9A S1AA C134 103.8(14) . . ?
 O52A S1AA C134 107.4(13) . . ?
 O52A S1AA O47A 114.7(17) . . ?
 O52A S1AA O9A 113.6(16) . . ?
 O13 S3 C139 101.7(13) . . ?
 O12B S3 C139 103.4(13) . . ?
 O12B S3 O13 112.8(15) . . ?
 O15 S3 C139 106.0(13) . . ?
 O15 S3 O13 113.3(16) . . ?
 O15 S3 O12B 117.4(16) . . ?
 O9 S3 C139 102.4(13) . . ?
 O9 S3 O12A 114.3(16) . . ?
 O18 S3 C139 103.3(13) . . ?
 O18 S3 O9 115.8(16) . . ?
 O18 S3 O12A 113.8(16) . . ?
 O12A S3 C139 105.3(13) . . ?
 O12 S4 C150 103.2(13) . . ?
 O12 S4 O0 113.9(17) . . ?
 O0 S4 C150 103.5(13) . . ?
 O40B S4 C150 104.9(14) . . ?
 O40B S4 O12 116.1(17) . . ?
 O40B S4 O0 113.3(16) . . ?
 O19 S4 C150 103.4(14) . . ?
 O19 S4 O40A 114.6(16) . . ?
 O1A S4 C150 104.5(13) . . ?
 O1A S4 O19 116.0(17) . . ?
 O1A S4 O40A 113.3(17) . . ?
 O40A S4 C150 103.0(14) . . ?

loop_
  _geom_torsion_atom_site_label_1
  _geom_torsion_atom_site_label_2
  _geom_torsion_atom_site_label_3
  _geom_torsion_atom_site_label_4
  _geom_torsion
  _geom_torsion_site_symmetry_1
  _geom_torsion_site_symmetry_2
  _geom_torsion_site_symmetry_3
  _geom_torsion_site_symmetry_4
  _geom_torsion_publ_flag
 Co1 O7 C52 C51 -22(4) . . . . ?
 Co1 O7 C52 C60 168.7(19) . . . . ?
 Co1 O10 C5 O28 -15(4) . . . . ?
 Co1 O10 C5 C1 167.6(16) . . . . ?
 Co1 O16 C16 O8 22(4) . . . . ?
 Co1 O16 C16 C12 -163.8(14) . . . . ?
 Co1 O43 C25 C33 0(5) . . . . ?
 Co1 O43 C25 C53 -176(2) . . . . ?
 Co3 O2 C4 O4 9(4) 14_455 . . . ?
 Co3 O2 C4 C17 -168.4(18) 14_455 . . . ?
 Co3 O17 C7 C32 10(3) . . . . ?
 Co3 O17 C7 C18 -170.1(13) . . . . ?
 Co3 O28 C5 O10 17(4) . . . . ?
 Co3 O28 C5 C1 -165.4(16) . . . . ?
 Co3 O43 C25 C33 168(2) . . . . ?
 Co3 O43 C25 C53 -8(5) . . . . ?
 Co4 O1 C11 C10 -10(3) . . . . ?
 Co4 O1 C11 C73 168.3(14) . . . . ?
 Co4 O7 C52 C51 -166(2) . . . . ?
 Co4 O7 C52 C60 24(4) . . . . ?
 Co4 O8 C16 O16 -18(4) . . . . ?
 Co4 O8 C16 C12 166.7(13) . . . . ?
 Co4 O14 C3 O8 7(5) 3_565 . . . ?
 Co4 O14 C3 C19 -171.3(13) 3_565 . . . ?
 Co5 O1 C11 C10 -170.6(14) . . . . ?
 Co5 O1 C11 C73 7(3) . . . . ?
 Co5 O8 C3 O14 -8(5) 3_565 . . . ?
 Co5 O8 C3 C19 170.2(15) 3_565 . . . ?
 Co5 O4 C4 O2 -10(3) 14_455 . . . ?
 Co5 O4 C4 C17 168.1(14) 14_455 . . . ?
 Co5 O17 C7 C32 166.7(14) . . . . ?
 Co5 O17 C7 C18 -13(3) . . . . ?
 S1 C10 C11 O1 2(3) . . . . ?
 S1 C10 C11 C73 -176(2) . . . . ?
 S1 C10 C83 C134 176.1(19) . . . . ?
 S1 C60 C142 C119 -176(4) . . . . ?
 S2 C33 C120 C139 -178(4) . . . . ?
 S2 C51 C52 O7 7(5) . . . . ?
 S2 C51 C52 C60 176(2) . . . . ?
 S2 C51 C145 C119 179(3) . . . . ?
 S5 C73 C135 C134 -179(2) . . . . ?
 S8 C32 C140 C150 180(100) . . . . ?
 S8 C53 C96 C139 168(4) . . . . ?
 O1 C11 C73 S5 1(2) . . . . ?
 O1 C11 C73 C135 -178(2) . . . . ?
 O8 C3 C19 C68 2(3) . . . . ?
 O8 C3 C19 C26 -172(2) . . . . ?
 O2 C4 C17 C23 2(4) . . . . ?
 O2 C4 C17 C74 173(3) . . . . ?
 O3 S8 C32 C7 -35(2) . . . . ?
 O3 S8 C32 C140 146.0(14) . . . . ?
 O3 S8 C53 C25 25(5) . . . . ?
 O3 S8 C53 C96 -149(3) . . . . ?
 O4 C4 C17 C23 -176(2) . . . . ?
 O4 C4 C17 C74 -5(4) . . . . ?
 O6 S1 O37 Co4 -179.1(12) . . . . ?
 O6 S1 C10 C11 159.2(17) . . . . ?
 O6 S1 C10 C83 -16.7(18) . . . . ?
 O6 S1 C60 C52 -160(3) . . . . ?
 O6 S1 C60 C142 16(3) . . . . ?
 O7 C52 C60 S1 -10(4) . . . . ?
 O7 C52 C60 C142 174(3) . . . . ?
 O14 C3 C19 C68 -179.0(17) . . . . ?
 O14 C3 C19 C26 7(3) . . . . ?
 O17 C7 C32 S8 1(2) . . . . ?
 O17 C7 C32 C140 -180(100) . . . . ?
 O17 C7 C18 S5 4(2) . . . . ?
 O17 C7 C18 C133 180(2) . . . . ?
 O20 S2 O57 Co1 -179.9(13) . . . . ?
 O20 S2 C33 C25 -168(4) . . . . ?
 O20 S2 C33 C120 24(4) . . . . ?
 O20 S2 C51 C52 162(3) . . . . ?
 O20 S2 C51 C145 -18(3) . . . . ?
 O23 S5 C18 C7 32(2) . . . . ?
 O23 S5 C18 C133 -144.0(15) . . . . ?
 O23 S5 C73 C11 -39(2) . . . . ?
 O23 S5 C73 C135 140.0(16) . . . . ?
 O32 S8 O3 Co3 -176.7(12) . . . . ?
 O32 S8 C32 C7 -163.4(16) . . . . ?
 O32 S8 C32 C140 17.1(18) . . . . ?
 O32 S8 C53 C25 149(4) . . . . ?
 O32 S8 C53 C96 -24(4) . . . . ?
 O35 S5 O23 Co5 -177.7(13) . . . . ?
 O35 S5 C18 C7 158.2(17) . . . . ?
 O35 S5 C18 C133 -17.7(17) . . . . ?
 O35 S5 C73 C11 -160.2(17) . . . . ?
 O35 S5 C73 C135 18.9(19) . . . . ?
 O37 S1 C10 C11 31(2) . . . . ?
 O37 S1 C10 C83 -144.9(15) . . . . ?
 O37 S1 C60 C52 -29(3) . . . . ?
 O37 S1 C60 C142 147(3) . . . . ?
 O43 C25 C33 S2 10(6) . . . . ?
 O43 C25 C33 C120 177(3) . . . . ?
 O43 C25 C53 S8 7(6) . . . . ?
 O43 C25 C53 C96 -179(3) . . . . ?
 O57 S2 C33 C25 -37(4) . . . . ?
 O57 S2 C33 C120 155(3) . . . . ?
 O57 S2 C51 C52 33(3) . . . . ?
 O57 S2 C51 C145 -146(3) . . . . ?
 N2 C67 N4 C36 0.0 . . . . ?
 N2 C67 C40 C63 178.8(11) . . . . ?
 N2 C67 C40 C57 2(2) . . . . ?
 N2 C45 C41 C48 -2(4) . . . . ?
 N2 C45 C41 C61 175(2) . . . . ?
 C67 N2 C45 N3 0.0 . . . . ?
 C67 N2 C45 C41 -176(2) . . . . ?
 C67 N4 C36 N3 0.0 . . . . ?
 C67 N4 C36 C27 -179.2(18) . . . . ?
 C67 C40 C57 C47 176.6(19) . . . . ?
 N4 C67 C40 C63 -5(2) . . . . ?
 N4 C67 C40 C57 178.2(11) . . . . ?
 N4 C36 N3 C45 0.0 . . . . ?
 N4 C36 C27 C98 174.9(11) . . . . ?
 N4 C36 C27 C64 -3(2) . . . . ?
 C36 N3 C45 N2 0.0 . . . . ?
 C36 N3 C45 C41 176(2) . . . . ?
 C36 C27 C64 C26 178.0(19) . . . . ?
 N3 C36 C27 C98 -4(2) . . . . ?
 N3 C36 C27 C64 177.7(11) . . . . ?
 N3 C45 C41 C48 -178(2) . . . . ?
 N3 C45 C41 C61 -1(3) . . . . ?
 C45 N2 C67 N4 0.0 . . . . ?
 C45 N2 C67 C40 176.1(18) . . . . ?
 C45 C41 C48 C74 175(3) . . . . ?
 C45 C41 C61 C23 179(3) . . . . ?
 C1 C15 C63 C40 0.0 . . . . ?
 C15 C1 C47 C57 0.0 . . . . ?
 C15 C1 C5 O10 -4(3) . . . . ?
 C15 C1 C5 O28 178.7(19) . . . . ?
 C15 C63 C40 C67 -177(2) . . . . ?
 C15 C63 C40 C57 0.0 . . . . ?
 C63 C40 C57 C47 0.0 . . . . ?
 C40 C67 N4 C36 -176.0(19) . . . . ?
 C40 C57 C47 C1 0.0 . . . . ?
 C47 C1 C15 C63 0.0 . . . . ?
 C47 C1 C5 O10 179.5(19) . . . . ?
 C47 C1 C5 O28 2(3) . . . . ?
 C3 C19 C68 C98 -174.6(19) . . . . ?
 C3 C19 C26 C64 174(2) . . . . ?
 C4 C17 C23 C61 176(3) . . . . ?
 C4 C17 C74 C48 179(3) . . . . ?
 C5 C1 C15 C63 -177(2) . . . . ?
 C5 C1 C47 C57 176(2) . . . . ?
 C7 C32 C140 C150 0.0 . . . . ?
 C32 S8 O3 Co3 55.5(17) . . . . ?
 C32 S8 C53 C25 -93(4) . . . . ?
 C32 S8 C53 C96 94(3) . . . . ?
 C32 C7 C18 S5 -176(2) . . . . ?
 C32 C7 C18 C133 0.0 . . . . ?
 C32 C140 C150 C133 0.0 . . . . ?
 C32 C140 C150 S4 -178(2) . . . . ?
 C140 C150 C133 C18 0.0 . . . . ?
 C140 C150 S4 O12 -20(3) . . . . ?
 C140 C150 S4 O0 -139(3) . . . . ?
 C140 C150 S4 O40B 102(3) . . . . ?
 C140 C150 S4 O19 -61(3) . . . . ?
 C140 C150 S4 O1A 177(3) . . . . ?
 C140 C150 S4 O40A 58(3) . . . . ?
 C150 C133 C18 S5 176.3(18) . . . . ?
 C150 C133 C18 C7 0.0 . . . . ?
 C133 C150 S4 O12 161(3) . . . . ?
 C133 C150 S4 O0 42(3) . . . . ?
 C133 C150 S4 O40B -77(3) . . . . ?
 C133 C150 S4 O19 120(3) . . . . ?
 C133 C150 S4 O1A -2(3) . . . . ?
 C133 C150 S4 O40A -120(3) . . . . ?
 C18 S5 O23 Co5 -51.4(17) . . . . ?
 C18 S5 C73 C11 82(2) . . . . ?
 C18 S5 C73 C135 -99.1(16) . . . . ?
 C18 C7 C32 S8 -179(2) . . . . ?
 C18 C7 C32 C140 0.0 . . . . ?
 C10 S1 O37 Co4 -58.0(17) . . . . ?
 C10 S1 C60 C52 86(3) . . . . ?
 C10 S1 C60 C142 -98(3) . . . . ?
 C10 C11 C73 S5 179(2) . . . . ?
 C10 C11 C73 C135 0.0 . . . . ?
 C11 C10 C83 C134 0.0 . . . . ?
 C11 C73 C135 C134 0.0 . . . . ?
 C73 S5 O23 Co5 62.2(16) . . . . ?
 C73 S5 C18 C7 -84.8(19) . . . . ?
 C73 S5 C18 C133 99.3(14) . . . . ?
 C73 C135 C134 C83 0.0 . . . . ?
 C73 C135 C134 S1AA 180(2) . . . . ?
 C135 C134 C83 C10 0.0 . . . . ?
 C135 C134 S1AA O9B 117(3) . . . . ?
 C135 C134 S1AA O47B -5(3) . . . . ?
 C135 C134 S1AA O52B -126(3) . . . . ?
 C135 C134 S1AA O47A -59(3) . . . . ?
 C135 C134 S1AA O9A 59(3) . . . . ?
 C135 C134 S1AA O52A 179(3) . . . . ?
 C83 C10 C11 O1 178(2) . . . . ?
 C83 C10 C11 C73 0.0 . . . . ?
 C83 C134 S1AA O9B -64(3) . . . . ?
 C83 C134 S1AA O47B 175(3) . . . . ?
 C83 C134 S1AA O52B 54(3) . . . . ?
 C83 C134 S1AA O47A 121(3) . . . . ?
 C83 C134 S1AA O9A -122(3) . . . . ?
 C83 C134 S1AA O52A -1(3) . . . . ?
 C12 C31 C22 C65 0.0 . . . . ?
 C31 C12 C30 C43 0.0 . . . . ?
 C31 C12 C16 O8 0(2) . . . . ?
 C31 C12 C16 O16 -175.5(19) . . . . ?
 C31 C22 C65 C43 0.0 . . . . ?
 C31 C22 C65 C76 175(2) . . . . ?
 C22 C65 C43 C30 0.0 . . . . ?
 C22 C65 C76 N1 5(4) . . . 2_665 ?
 C22 C65 C76 N1 178(2) . . . . ?
 C65 C43 C30 C12 0.0 . . . . ?
 C43 C65 C76 N1 -6(4) . . . . ?
 C43 C65 C76 N1 -180(2) . . . 2_665 ?
 C30 C12 C31 C22 0.0 . . . . ?
 C30 C12 C16 O8 -179(100) . . . . ?
 C30 C12 C16 O16 5(3) . . . . ?
 C16 C12 C31 C22 -179.3(18) . . . . ?
 C16 C12 C30 C43 179.3(17) . . . . ?
 C17 C23 C61 C41 4(5) . . . . ?
 C19 C68 C98 C27 0.0 . . . . ?
 C68 C19 C26 C64 0.0 . . . . ?
 C68 C98 C27 C36 -178.0(19) . . . . ?
 C68 C98 C27 C64 0.0 . . . . ?
 C98 C27 C64 C26 0.0 . . . . ?
 C27 C36 N3 C45 179.2(18) . . . . ?
 C27 C64 C26 C19 0.0 . . . . ?
 C26 C19 C68 C98 0.0 . . . . ?
 C23 C17 C74 C48 -10(5) . . . . ?
 C25 C33 C120 C139 11(7) . . . . ?
 C25 C53 C96 C139 -7(6) . . . . ?
 C33 S2 O57 Co1 53.5(19) . . . . ?
 C33 S2 C51 C52 -79(3) . . . . ?
 C33 S2 C51 C145 102(3) . . . . ?
 C33 C25 C53 S8 -168(3) . . . . ?
 C33 C25 C53 C96 6(6) . . . . ?
 C33 C120 C139 C96 -12(7) . . . . ?
 C33 C120 C139 S3 -180(3) . . . . ?
 C41 C48 C74 C17 9(5) . . . . ?
 C48 C41 C61 C23 -5(5) . . . . ?
 C51 S2 O57 Co1 -59.8(18) . . . . ?
 C51 S2 C33 C25 75(4) . . . . ?
 C51 S2 C33 C120 -93(3) . . . . ?
 C51 C52 C60 S1 -180(2) . . . . ?
 C51 C52 C60 C142 4(5) . . . . ?
 C52 C51 C145 C119 -1(6) . . . . ?
 C52 C60 C142 C119 1(7) . . . . ?
 C53 S8 O3 Co3 -55(2) . . . . ?
 C53 S8 C32 C7 80(2) . . . . ?
 C53 S8 C32 C140 -99(2) . . . . ?
 C53 C25 C33 S2 -175(3) . . . . ?
 C53 C25 C33 C120 -7(6) . . . . ?
 C53 C96 C139 C120 10(7) . . . . ?
 C53 C96 C139 S3 179(3) . . . . ?
 C60 S1 O37 Co4 54.3(19) . . . . ?
 C60 S1 C10 C11 -85(2) . . . . ?
 C60 S1 C10 C83 98.7(19) . . . . ?
 C61 C41 C48 C74 -1(5) . . . . ?
 C74 C17 C23 C61 3(4) . . . . ?
 C76 N1 C76 N1 -8(8) 3_565 . . 2_665 ?
 C76 N1 C76 C65 179.6(12) 3_565 . . . ?
 C76 C65 C43 C30 -176(2) . . . . ?
 C96 C139 S3 O13 -108(4) . . . . ?
 C96 C139 S3 O12B 135(4) . . . . ?
 C96 C139 S3 O15 11(4) . . . . ?
 C96 C139 S3 O9 -62(4) . . . . ?
 C96 C139 S3 O18 58(4) . . . . ?
 C96 C139 S3 O12A 178(4) . . . . ?
 C120 C139 S3 O13 59(5) . . . . ?
 C120 C139 S3 O12B -58(5) . . . . ?
 C120 C139 S3 O15 178(5) . . . . ?
 C120 C139 S3 O9 105(5) . . . . ?
 C120 C139 S3 O18 -135(5) . . . . ?
 C120 C139 S3 O12A -15(5) . . . . ?
 C142 C119 C145 C51 6(7) . . . . ?
 C142 C119 S0AA O15B 129(5) . . . . ?
 C142 C119 S0AA O5 6(5) . . . . ?
 C142 C119 S0AA O25B -114(5) . . . . ?
 C142 C119 S0AA O11 58(5) . . . . ?
 C142 C119 S0AA O15A 178(5) . . . . ?
 C142 C119 S0AA O25A -60(5) . . . . ?
 C145 C51 C52 O7 -173(3) . . . . ?
 C145 C51 C52 C60 -4(5) . . . . ?
 C145 C119 C142 C60 -6(8) . . . . ?
 C145 C119 S0AA O15B -49(4) . . . . ?
 C145 C119 S0AA O5 -171(4) . . . . ?
 C145 C119 S0AA O25B 69(4) . . . . ?
 C145 C119 S0AA O11 -120(4) . . . . ?
 C145 C119 S0AA O15A 1(5) . . . . ?
 C145 C119 S0AA O25A 122(4) . . . . ?
 S0AA C119 C142 C60 176(3) . . . . ?
 S0AA C119 C145 C51 -176(3) . . . . ?
 S1AA C134 C83 C10 -180(2) . . . . ?
 S4 C150 C133 C18 178(2) . . . . ?

_shelx_res_file
;
    1.res created by SHELXL-2014/7

TITL 1_a.res in P-1 New: R-3
CELL 0.71073 33.2626 33.2626 81.477 90 90 120
ZERR 3 0.0012 0.0012 0.012 0 0 0
LATT 3
SYMM -Y,+X-Y,+Z
SYMM +Y-X,-X,+Z
SFAC C H Co N O S
UNIT 1008 432 72 72 594 144
RIGU 0.001 0.001 O8# O2 O4 O14 N2 N3 N4 C3 C4 C17 C19 C23 C26 C27 C36 C40 =
 C41 C45 C47 C48 C57 C61 C63 C64 C67 C68 C74 C98 C1 C5 C15 O10 O28
RIGU 0.001 0.001 O8 O16 N1 C12 C16 C22 C30 C31 C43 C65 C76
RIGU 0.001 0.001 C119 C142 C145 S0AA O15B O5 O25B O11 O15A O25A C51 C52 C60 O7
RIGU 0.001 0.001 C96 C120 C139 S3 O13 O12B O15 O9 O18 O12A C33 C53 C25 O43
RIGU 0.001 0.001 C134 C135 S1AA O9B O47B O52B O47A O9A O52A C83 C10 O1 C11 C73
RIGU 0.001 0.001 S4 O12 O0 O40B O19 O1A O40A C7 C18 C32 C133 C140 C150 O17
ISOR 0.02 0.04 C96 C120 C139 S3 O13 O12B O15 O9 O18 O12A C33 C25 O43 C53
DFIX 1.72 S0AA C119 S1AA C134 S3 C139 S4 C150
DFIX 2.62 C119 O25B
DFIX 2.45 O11 O15A
DFIX 2.45 O47B O9B
DFIX 2.62 C134 O52A
DFIX 2.62 C134 O9A
DFIX 2.62 O1A C150
DFIX 2.45 O52B O47B
DFIX 2.45 O15B O25B
DFIX 2.45 O9A O52A
DFIX 2.45 O25A O11
DFIX 2.45 O52A O47A
DFIX 2.62 O19 C150
DFIX 1.37 S0AA O15B S0AA O15A S0AA O25B S0AA O25A S0AA O11 S0AA O5 S1AA O9A =
 S1AA O9B S1AA O52B S1AA O52A S1AA O47A S1AA O47B S4 O40A S4 O40B S4 O1A S4 =
 O0 S4 O19 S4 O12 S3 O15 S3 O18 S3 O12B S3 O12A S3 O9 S3 O13
DFIX 2.62 C119 O15B
DFIX 2.45 O15A O25A
DFIX 2.62 C119 O11
DFIX 2.62 C139 O12A
DFIX 2.45 O25B O5
DFIX 2.62 C134 O9B
DFIX 2.62 O40A C150
DFIX 2.62 O13 C139
DFIX 2.45 O5 O15B
DFIX 2.62 O9 C139
DFIX 2.45 O40A O19
DFIX 2.62 O52B C134
DFIX 2.45 O19 O1A
DFIX 2.62 O47A C134
DFIX 2.45 O0 O12
DFIX 2.45 O9B O52B
DFIX 2.45 O12 O40B
DFIX 2.62 C150 O12
DFIX 2.45 O40B O0
DFIX 2.62 C150 O0
DFIX 2.45 O18 O12A
DFIX 2.62 C150 O40B
DFIX 2.45 O9 O12A
DFIX 2.62 O15A C119
DFIX 2.45 O9 O18
DFIX 2.62 O25A C119
DFIX 2.45 O12B O13
DFIX 2.62 O5 C119
DFIX 2.45 O13 O15
DFIX 2.62 O47B C134
DFIX 2.45 O15 O12B
DFIX 2.45 O47A O9A
DFIX 2.62 C139 O12B
DFIX 2.45 O1A O40A
DFIX 2.62 O18 C139
DFIX 2.62 C139 O15

L.S. 20
PLAN  10
CONF
MORE -1
fmap 2
acta
BOND $H
REM <olex2.extras>
REM <HklSrc "%.\\1-sr.hkl">
REM </olex2.extras>

WGHT    0.077100 7594.759766
FVAR       0.38205
CO1   3    0.014465    0.413316    0.061258    11.00000    0.06658    0.09751 =
         0.07423   -0.01334   -0.01180    0.02551
CO3   3   -0.038013    0.361628    0.091237    11.00000    0.07632    0.09250 =
         0.08231   -0.01012   -0.01614    0.02600
CO4   3    0.064594    0.358005    0.061462    11.00000    0.09664    0.07824 =
         0.07546   -0.01404   -0.01238    0.03009
CO5   3    0.011411    0.306626    0.091515    11.00000    0.07624    0.07857 =
         0.08086   -0.01391   -0.00656    0.02094
S1    6    0.048168    0.298695    0.030663    11.00000    0.11738    0.11158 =
         0.06156   -0.02673    0.00098    0.04252
S2    6   -0.046876    0.399130    0.030250    11.00000    0.11560    0.13362 =
         0.08502   -0.02469   -0.03208    0.04146
S5    6   -0.051565    0.201274    0.087062    11.00000    0.13943    0.07685 =
         0.08223   -0.00822    0.00501    0.03357
S8    6   -0.145121    0.302159    0.087015    11.00000    0.08060    0.10321 =
         0.11661   -0.00337   -0.01387    0.01332
O1    5    0.013921    0.291428    0.066875    11.00000    0.06096    0.10016 =
         0.08438    0.00032   -0.03534    0.01870
O8#   5    0.242482    0.925930    0.097622    11.00000    0.11533    0.07835 =
         0.08888   -0.00374    0.01485    0.05749
O2    5    0.028546    0.722020    0.218219    11.00000    0.10233    0.07983 =
         0.07174   -0.01546   -0.00590    0.03450
O3    5   -0.109145    0.337786    0.096510    11.00000    0.04345    0.09433 =
         0.11647   -0.02326    0.00681    0.02425
O4    5   -0.015283    0.640378    0.217973    11.00000    0.07245    0.07914 =
         0.06548   -0.01304   -0.01638    0.03687
O6    5    0.063090    0.282477    0.017907    11.00000    0.11291    0.09830 =
         0.07689   -0.00388   -0.00114    0.04001
O7    5    0.015099    0.359806    0.046611    11.00000    0.03047    0.09478 =
         0.12970   -0.02300   -0.02682   -0.01012
O8    5    0.117961    0.422640    0.055260    11.00000    0.07419    0.09235 =
         0.10351   -0.01090    0.00458    0.04224
O10   5    0.016423    0.465345    0.074418    11.00000    0.08228    0.08281 =
         0.06708   -0.00947   -0.01120    0.03868
O14   5    0.242719    0.886018    0.074402    11.00000    0.13022    0.07963 =
         0.08418    0.00123    0.01219    0.06921
O16   5    0.079426    0.463854    0.054444    11.00000    0.07448    0.09461 =
         0.09335   -0.02166   -0.00737    0.04358
O17   5   -0.056217    0.293233    0.087065    11.00000    0.10322    0.12462 =
         0.06453   -0.00522   -0.01557    0.04106
O20   5   -0.061234    0.414750    0.016858    11.00000    0.17799    0.15779 =
         0.07336    0.01153   -0.01758    0.10329
O23   5   -0.014207    0.233764    0.096942    11.00000    0.11546    0.10163 =
         0.09256   -0.03156    0.00381    0.02291
O26   5    0.024904    0.372673    0.080676    11.00000    0.05988    0.09691 =
         0.10802    0.02944    0.02712    0.03930
O28   5   -0.023900    0.426293    0.096379    11.00000    0.09996    0.08590 =
         0.07042   -0.00908   -0.00710    0.03700
O32   5   -0.192706    0.291759    0.091828    11.00000    0.05339    0.13724 =
         0.16921    0.01715    0.02400    0.03104
O35   5   -0.066229    0.155986    0.092024    11.00000    0.12357    0.09344 =
         0.11090    0.00612   -0.01707    0.03333
O37   5    0.081910    0.331542    0.041685    11.00000    0.13942    0.08982 =
         0.08412   -0.01482   -0.01563    0.04354
O43   5   -0.055290    0.364781    0.067269    11.00000    0.13776    0.11106 =
         0.11837   -0.00974    0.00675    0.06468
O57   5   -0.010703    0.431981    0.040658    11.00000    0.10782    0.14466 =
         0.06227    0.01015    0.00470    0.06402
N1    4    0.292742    0.668376    0.052321    11.00000    0.07168    0.09231 =
         0.12344   -0.00612    0.00421    0.04162
AFIX  66
N2    4    0.043856    0.635066    0.136443    11.00000    0.12607    0.08039 =
         0.06882   -0.00725    0.00015    0.04565
C67   1    0.059418    0.634914    0.120622    11.00000    0.12823    0.08110 =
         0.06866   -0.00704    0.00080    0.04503
N4    4    0.090047    0.676556    0.112990    11.00000    0.15347    0.08105 =
         0.07693   -0.00673    0.01377    0.04459
C36   1    0.105114    0.718350    0.121177    11.00000    0.11012    0.08098 =
         0.06767   -0.00561   -0.00736    0.04850
N3    4    0.089551    0.718503    0.136998    11.00000    0.12731    0.08116 =
         0.07212   -0.00629    0.00174    0.04629
C45   1    0.058922    0.676861    0.144630    11.00000    0.13312    0.08023 =
         0.07093   -0.00786    0.00290    0.04552
AFIX  66
C1    1    0.015945    0.508085    0.097060    11.00000    0.07959    0.08362 =
         0.06680   -0.00958   -0.01161    0.03904
C15   1    0.045601    0.549357    0.089024    11.00000    0.14426    0.08337 =
         0.07867   -0.01079    0.01660    0.03679
AFIX  43
H15   2    0.055275    0.548717    0.078367    11.00000   -1.20000
AFIX  65
C63   1    0.060797    0.591584    0.096918    11.00000    0.18024    0.08344 =
         0.08248   -0.01077    0.02811    0.03690
AFIX  43
H63   2    0.080638    0.619198    0.091542    11.00000   -1.20000
AFIX  65
C40   1    0.046338    0.592540    0.112848    11.00000    0.12864    0.08105 =
         0.07166   -0.00761    0.00470    0.04329
C57   1    0.016683    0.551269    0.120883    11.00000    0.13808    0.08140 =
         0.07424   -0.00746    0.00899    0.04286
AFIX  43
H57   2    0.007009    0.551909    0.131541    11.00000   -1.20000
AFIX  65
C47   1    0.001486    0.509041    0.112989    11.00000    0.15694    0.08165 =
         0.08047   -0.00867    0.02107    0.04012
AFIX  43
H47   2   -0.018355    0.481427    0.118366    11.00000   -1.20000
AFIX   0
C3    1    0.231056    0.892728    0.089272    11.00000    0.11647    0.07780 =
         0.08374   -0.00136    0.00935    0.06119
C4    1    0.013131    0.686046    0.211450    11.00000    0.05451    0.07884 =
         0.06350   -0.01257   -0.02137    0.03801
C5    1    0.003199    0.465192    0.088771    11.00000    0.09016    0.08380 =
         0.06877   -0.00999   -0.00792    0.03900
AFIX  66
C7    1   -0.098671    0.252992    0.086484    11.00000    0.10424    0.12590 =
         0.10865   -0.00296   -0.02026    0.03957
C32   1   -0.140572    0.252767    0.086524    11.00000    0.10451    0.13008 =
         0.16437    0.00168   -0.01787    0.04114
C140  1   -0.182237    0.210893    0.086022    11.00000    0.10593    0.13223 =
         0.30400    0.00092   -0.02402    0.03931
AFIX  43
H140  2   -0.210271    0.210743    0.086049    11.00000   -1.20000
AFIX  65
C150  1   -0.182003    0.169243    0.085480    11.00000    0.11081    0.13445 =
         0.62905   -0.01530   -0.03753    0.04229
C133  1   -0.140103    0.169468    0.085441    11.00000    0.10953    0.12803 =
         0.23091   -0.00628   -0.03308    0.03944
AFIX  43
H133  2   -0.139946    0.141601    0.085078    11.00000   -1.20000
AFIX  65
C18   1   -0.098437    0.211342    0.085942    11.00000    0.10708    0.12635 =
         0.18442   -0.00906   -0.02836    0.04113
AFIX  66
C10   1    0.009065    0.249718    0.042229    11.00000    0.13272    0.10746 =
         0.10092   -0.00826   -0.00783    0.00783
C11   1   -0.003347    0.250230    0.058485    11.00000    0.13151    0.10312 =
         0.10067   -0.00613   -0.00863    0.01052
C73   1   -0.032207    0.208749    0.066546    11.00000    0.18552    0.10330 =
         0.11334   -0.00497    0.01435    0.00911
C135  1   -0.048655    0.166756    0.058350    11.00000    0.17446    0.10574 =
         0.12041   -0.00893    0.01153    0.00910
AFIX  43
H135  2   -0.067965    0.139002    0.063743    11.00000   -1.20000
AFIX  65
C134  1   -0.036244    0.166243    0.042094    11.00000    0.39437    0.11201 =
         0.14980   -0.01576    0.09185   -0.00681
C83   1   -0.007384    0.207723    0.034033    11.00000    0.18648    0.11043 =
         0.11643   -0.01392    0.01277    0.00407
AFIX  43
H83   2    0.000920    0.207380    0.023157    11.00000   -1.20000
AFIX  66
C12   1    0.160762    0.503925    0.053970    11.00000    0.07261    0.09187 =
         0.07001   -0.01230   -0.00574    0.04163
C31   1    0.200989    0.500997    0.053426    11.00000    0.07262    0.09145 =
         0.15175   -0.00620    0.00020    0.04143
AFIX  43
H31   2    0.199053    0.472122    0.053557    11.00000   -1.20000
AFIX  65
C22   1    0.244108    0.541226    0.052685    11.00000    0.07217    0.09180 =
         0.15678   -0.00461   -0.00135    0.04172
AFIX  43
H22   2    0.271022    0.539267    0.052321    11.00000   -1.20000
AFIX  65
C65   1    0.247001    0.584383    0.052489    11.00000    0.07121    0.09168 =
         0.09645   -0.00673   -0.00629    0.04145
C43   1    0.206775    0.587312    0.053033    11.00000    0.07108    0.09189 =
         0.13004   -0.00997   -0.00735    0.04143
AFIX  43
H43   2    0.208711    0.616187    0.052902    11.00000   -1.20000
AFIX  65
C30   1    0.163656    0.547083    0.053774    11.00000    0.07143    0.09180 =
         0.14554   -0.01146   -0.00569    0.04128
AFIX  43
H30   2    0.136742    0.549043    0.054138    11.00000   -1.20000
AFIX   0
C16   1    0.112537    0.460367    0.054985    11.00000    0.07272    0.09143 =
         0.04364   -0.01743   -0.00379    0.04123
C17   1    0.021558    0.679179    0.193465    11.00000    0.10243    0.07764 =
         0.06760   -0.01182   -0.00722    0.03830
AFIX  66
C19   1    0.194540    0.843800    0.096744    11.00000    0.11522    0.07913 =
         0.07740   -0.00235    0.00237    0.05709
C68   1    0.178118    0.844865    0.112333    11.00000    0.14102    0.08013 =
         0.08610   -0.00559    0.01758    0.05031
AFIX  43
H68   2    0.186580    0.873173    0.117305    11.00000   -1.20000
AFIX  65
C98   1    0.149049    0.803622    0.120489    11.00000    0.15733    0.08068 =
         0.08606   -0.00611    0.02128    0.04778
AFIX  43
H98   2    0.138062    0.804336    0.130919    11.00000   -1.20000
AFIX  65
C27   1    0.136402    0.761313    0.113058    11.00000    0.14838    0.08077 =
         0.07939   -0.00550    0.01338    0.04875
C64   1    0.152823    0.760247    0.097469    11.00000    0.14766    0.07983 =
         0.07774   -0.00212    0.01112    0.05589
AFIX  43
H64   2    0.144361    0.731939    0.092497    11.00000   -1.20000
AFIX  65
C26   1    0.181892    0.801490    0.089313    11.00000    0.17029    0.07931 =
         0.08646   -0.00117    0.02590    0.05883
AFIX  43
H26   2    0.192880    0.800776    0.078883    11.00000   -1.20000
AFIX   0
C23   1    0.052874    0.722156    0.184749    11.00000    0.13282    0.07770 =
         0.07401   -0.01170    0.00665    0.03751
AFIX  43
H23   2    0.064178    0.750692    0.189948    11.00000   -1.20000
AFIX   0
C25   1   -0.096069    0.348449    0.058391    11.00000    0.14082    0.10783 =
         0.12440   -0.01854    0.00204    0.06964
C33   1   -0.093454    0.364645    0.043458    11.00000    0.14712    0.13116 =
         0.12768   -0.00884    0.00113    0.07138
C41   1    0.046852    0.678877    0.161020    11.00000    0.11197    0.07734 =
         0.06854   -0.00827   -0.00367    0.04377
C48   1    0.017895    0.637675    0.168960    11.00000    0.17954    0.07749 =
         0.07385   -0.01170    0.01686    0.03609
AFIX  43
H48   2    0.004805    0.609482    0.163413    11.00000   -1.20000
AFIX   0
C51   1   -0.025451    0.362518    0.022183    11.00000    0.06976    0.11545 =
         0.13899   -0.03385   -0.04316    0.01574
C52   1    0.003166    0.350163    0.030561    11.00000    0.05153    0.10029 =
         0.13064   -0.02482   -0.03140   -0.00034
C53   1   -0.135743    0.318799    0.066766    11.00000    0.14174    0.17085 =
         0.14033    0.00861    0.00222    0.06289
C60   1    0.014529    0.319659    0.023210    11.00000    0.05255    0.09758 =
         0.12934   -0.02137   -0.02706   -0.00153
C61   1    0.065105    0.720156    0.169306    11.00000    0.14623    0.07823 =
         0.07522   -0.01089    0.01122    0.03846
AFIX  43
H61   2    0.086487    0.747380    0.164054    11.00000   -1.20000
AFIX   0
C74   1    0.009284    0.639578    0.184840    11.00000    0.11988    0.07703 =
         0.06864   -0.01084   -0.00062    0.03885
AFIX  43
H74   2   -0.006378    0.611597    0.190492    11.00000   -1.20000
AFIX   0
C76   1    0.294318    0.630727    0.052963    11.00000    0.07139    0.09204 =
         0.22028   -0.00849   -0.00748    0.04118
C96   1   -0.176612    0.303022    0.055949    11.00000    0.14665    0.18200 =
         0.15070    0.00732   -0.00472    0.06501
AFIX  43
H96   2   -0.205084    0.280043    0.059975    11.00000   -1.20000
AFIX   0
C119  1   -0.026008    0.321294   -0.000917    11.00000    0.29618    0.31064 =
         0.16651   -0.10438   -0.11869    0.22301
C120  1   -0.134289    0.345351    0.035631    11.00000    0.15224    0.17844 =
         0.14397    0.00498   -0.00819    0.06580
AFIX  43
H120  2   -0.132199    0.352093    0.024480    11.00000   -1.20000
AFIX   0
C139  1   -0.175979    0.319048    0.040892    11.00000    0.15347    0.22758 =
         0.15998    0.02717   -0.00695    0.06463
C142  1   -0.002382    0.308677    0.007927    11.00000    0.14498    0.17395 =
         0.14485   -0.05523   -0.06494    0.08000
AFIX  43
H142  2    0.004329    0.287838    0.002722    11.00000   -1.20000
AFIX   0
C145  1   -0.040776    0.346812    0.005720    11.00000    0.15902    0.18443 =
         0.15316   -0.06495   -0.07859    0.09165
AFIX  43
H145  2   -0.060306    0.354605    0.000132    11.00000   -1.20000
AFIX   0
S0AA  6   -0.042719    0.303798   -0.022545    11.00000    0.30104    0.31262 =
         0.16662   -0.10441   -0.11934    0.22309
S1AA  6   -0.057032    0.111844    0.031254    11.00000    0.39632    0.11394 =
         0.15671   -0.01910    0.09138   -0.00614
S3    6   -0.231987    0.292569    0.029782    11.00000    0.15680    0.23452 =
         0.16818    0.02296   -0.01252    0.06702
S4    6   -0.237612    0.113451    0.084279    11.00000    0.11273    0.13731 =
         0.63041   -0.01446   -0.03988    0.03921
PART 2
O13   5   -0.225343    0.264500    0.017392    10.50000    0.15806    0.23412 =
         0.16885    0.02258   -0.01132    0.06697
O9B   5   -0.085438    0.114081    0.018087    10.50000    0.39531    0.11699 =
         0.15611   -0.01710    0.09191   -0.00664
O12   5   -0.271017    0.125370    0.090115    10.50000    0.11409    0.13937 =
         0.63005   -0.01359   -0.03912    0.04102
O12B  5   -0.232879    0.331762    0.022891    10.50000    0.15962    0.23515 =
         0.17059    0.02419   -0.01182    0.06887
O15B  5   -0.091978    0.286839   -0.022502    10.50000    0.30093    0.31239 =
         0.16692   -0.10311   -0.11948    0.22320
O0    5   -0.230533    0.083431    0.095175    10.50000    0.11799    0.13868 =
         0.63079   -0.01444   -0.03983    0.04246
O5    5   -0.028801    0.270951   -0.025978    10.50000    0.30165    0.31288 =
         0.16883   -0.10506   -0.11933    0.22352
O25B  5   -0.016265    0.348056   -0.031047    10.50000    0.30306    0.31314 =
         0.16787   -0.10357   -0.11785    0.22382
O15   5   -0.266486    0.265648    0.041520    10.50000    0.15734    0.23221 =
         0.16949    0.02320   -0.01080    0.06753
O40B  5   -0.241749    0.099836    0.067392    10.50000    0.11845    0.13995 =
         0.63063   -0.01522   -0.04020    0.04261
O47B  5   -0.082019    0.075793    0.042977    10.50000    0.39584    0.11349 =
         0.15601   -0.01887    0.09159   -0.00595
O52B  5   -0.015317    0.113632    0.025026    10.50000    0.39710    0.11687 =
         0.15682   -0.01851    0.09199   -0.00466
PART 1
O11   5   -0.068256    0.253739   -0.021543    10.50000    0.30057    0.31242 =
         0.16754   -0.10469   -0.11848    0.22326
O15A  5   -0.069368    0.324486   -0.027025    10.50000    0.30080    0.31242 =
         0.16910   -0.10453   -0.12023    0.22310
O25A  5    0.001905    0.321999   -0.030607    10.50000    0.30110    0.31297 =
         0.16658   -0.10360   -0.11884    0.22373
O9    5   -0.243607    0.244903    0.028391    10.50000    0.15829    0.23382 =
         0.16866    0.02298   -0.01320    0.06735
O18   5   -0.261097    0.301258    0.040409    10.50000    0.15811    0.23559 =
         0.16875    0.02381   -0.01113    0.06844
O12A  5   -0.221968    0.316953    0.014344    10.50000    0.15911    0.23490 =
         0.16729    0.02335   -0.01124    0.06974
O19   5   -0.261059    0.112972    0.099081    10.50000    0.11444    0.14296 =
         0.63028   -0.01314   -0.03899    0.04331
O1A   5   -0.224115    0.078997    0.083038    10.50000    0.11334    0.13713 =
         0.62971   -0.01420   -0.03936    0.03972
O40A  5   -0.258520    0.118482    0.069407    10.50000    0.11476    0.14279 =
         0.63062   -0.01391   -0.03948    0.04266
O47A  5   -0.040395    0.086431    0.040894    10.50000    0.39647    0.11448 =
         0.15797   -0.01772    0.09169   -0.00605
O9A   5   -0.107374    0.090346    0.032084    10.50000    0.39622    0.11800 =
         0.15907   -0.01855    0.09146   -0.00585
O52A  5   -0.039068    0.122665    0.014951    10.50000    0.39606    0.11463 =
         0.15624   -0.01905    0.09110   -0.00571
HKLF 4 1 0 1 0 0 -1 1 3 -1 -1

REM  1_a.res in P-1 New: R-3
REM R1 =  0.1724 for    7232 Fo > 4sig(Fo)  and  0.1760 for all    7645 data
REM    982 parameters refined using    928 restraints

END

WGHT      0.0763   7646.2441

REM Highest difference peak  0.550,  deepest hole -0.767,  1-sigma level  0.090
Q1    1  -0.0983  0.1397  0.0250  11.00000  0.05    0.55
Q2    1  -0.1506  0.2990  0.0397  11.00000  0.05    0.48
Q3    1  -0.1425  0.3448  0.0673  11.00000  0.05    0.46
Q4    1  -0.0566  0.2527  0.0690  11.00000  0.05    0.45
Q5    1   0.0212  0.5022  0.0757  11.00000  0.05    0.43
Q6    1  -0.0362  0.3063  0.0215  11.00000  0.05    0.42
Q7    1  -0.2287  0.3300  0.0355  11.00000  0.05    0.40
Q8    1  -0.0866  0.2576  0.0701  11.00000  0.05    0.40
Q9    1  -0.2232  0.3491  0.0098  11.00000  0.05    0.39
Q10   1  -0.0994  0.2000  0.0710  11.00000  0.05    0.39
;
_shelx_res_checksum                51767
_shelx_hkl_file
;
   3   3   3   32345     381                                                       22387  -86.14   71.43  1.0000
   3   3   3   28095     349                                                       18799  -86.14   71.43  1.0000
   0   0   3    1749      32                                                         -95  -91.87  -47.91  1.0000
   0   0   3   10787     191                                                        4477  -91.87  -47.91  1.0000
   0   0   3    9866     127                                                        3874  -91.87  -47.91  1.0000
   3   0   0  208486     762                                                       73576  645.70  311.33  1.0000
   3   0   0  206257     508                                                       71925  645.70  311.33  1.0000
   3   0   0  193740     381                                                       62748  645.70  311.33  1.0000
   3   0   0  206085     381                                                       71798  645.70  311.33  1.0000
   3   0   0  220130     603                                                       82277  645.70  311.33  1.0000
   0  -3   0    1137      64                                                           0  -83.52   -1.79  1.0000
   0  -3   0   43470     318                                                       30548  -83.52   -1.79  1.0000
   0  -3   0   27353     318                                                       17338  -83.52   -1.79  1.0000
   0  -3   0   31896     349                                                       20990  -83.52   -1.79  1.0000
   0   3   0   42280     445                                                       29564  -83.52    1.79  1.0000
   0   3   0   22988     318                                                       13909  -83.52    1.79  1.0000
   0   3   0   34261     349                                                       22927  -83.52    1.79  1.0000
  -3   0   0  114935     254                                                       13147  645.70 -311.33  1.0000
  -3   0   0  109820     191                                                       10193  645.70 -311.33  1.0000
   0   0  -3   64684     476                                                       48426  -91.87   47.91  1.0000
   0   0  -3   55947     603                                                       40869  -91.87   47.91  1.0000
   0   0  -3   38847     349                                                       26388  -91.87   47.91  1.0000
   0   0  -3   63076     318                                                       47029  -91.87   47.91  1.0000
   0   0  -3   60254     476                                                       44584  -91.87   47.91  1.0000
  -3  -3  -3   36146     349                                                       25213  -86.14  -71.43  1.0000
  -3  -3  -3   25168     254                                                       16036  -86.14  -71.43  1.0000
  -3  -3  -3   26367     349                                                       17021  -86.14  -71.43  1.0000
   3   2   3   38912     254                                                        4604  359.95 -217.64  1.0000
   3   2   3   39366     286                                                        4890  359.95 -217.64  1.0000
   3   2   3   38760     254                                                        4509  359.95 -217.64  1.0000
   1   0   3 1672315    1492                                                      546789-1372.65   16.27  1.0000
   3   0   1   92991     730                                                       74465  -85.46   52.61  1.0000
   3   0   1  280900     857                                                      248419  -85.46   52.61  1.0000
   1  -2   1    5567     349                                                       19593 -149.69  -96.40  1.0000
   1  -2   1    1748     318                                                       10892 -149.69  -96.40  1.0000
   1  -2   1    2490     318                                                       12893 -149.69  -96.40  1.0000
   2   3   3 1753110    1556                                                      590483-1376.34  -48.24  1.0000
   2   3   3 1776144    1588                                                      603884-1376.34  -48.24  1.0000
   3   3   2   32392     699                                                       62144 -144.60 -122.56  1.0000
   3   3   2   54916     413                                                       92502 -144.60 -122.56  1.0000
   3   3   2   59727     603                                                       98758 -144.60 -122.56  1.0000
   3   1   0   15632     254                                                        7558  -94.88   21.37  1.0000
   3   1   0   14900     222                                                        7050  -94.88   21.37  1.0000
  -1  -3   0 1782098    1365                                                      614014-1365.88  -28.25  1.0000
  -1  -3   0 1568482    1365                                                      491440-1365.88  -28.25  1.0000
   2  -1  -1   11888     222                                                        5367  -89.31   40.84  1.0000
   2  -1  -1   14071     222                                                        6891  -89.31   40.84  1.0000
   2  -1  -1   14338     159                                                        7081  -89.31   40.84  1.0000
   0  -3  -1  419879     667                                                      279063  300.73  -34.77  1.0000
   0  -3  -1  256532     953                                                      149471  300.73  -34.77  1.0000
   1   3   0 1590592    1461                                                      504586-1365.88   28.25  1.0000
   1   3   0 1675629    1365                                                      552981-1365.88   28.25  1.0000
   1   1  -2   35669     191                                                        4160  318.07 -112.89  1.0000
   1   1  -2   34596     254                                                        3747  318.07 -112.89  1.0000
   1   1  -2   39750     222                                                        5843  318.07 -112.89  1.0000
   0  -1  -3    1387     222                                                       10320 -157.01  -70.21  1.0000
   0  -1  -3    1919     318                                                       11813 -157.01  -70.21  1.0000
   0  -1  -3     910     349                                                        8764 -157.01  -70.21  1.0000
   0  -1  -3    1539     191                                                       10765 -157.01  -70.21  1.0000
  -2  -3  -3 2206774    1747                                                      866593-1376.34   48.24  1.0000
  -2  -3  -3 1750726     953                                                      590515-1376.34   48.24  1.0000
  -2  -3  -3 1725469    1365                                                      575876-1376.34   48.24  1.0000
  -1   2  -1    3502     318                                                       14988 -149.69   96.40  1.0000
  -1   2  -1    2993     318                                                       13813 -149.69   96.40  1.0000
  -1   0  -3 1728316    1270                                                      578544-1372.65  -16.27  1.0000
  -3  -2  -3   39081     222                                                        5081  359.95  217.64  1.0000
  -3  -2  -3   36864     318                                                        3652  359.95  217.64  1.0000
  -3  -2  -3   37015     254                                                        3747  359.95  217.64  1.0000
   2   2   4  157886     540                                                       75958  306.43  -57.95  1.0000
   2   2   4  155740     540                                                       74465  306.43  -57.95  1.0000
   2   2   4  150694     508                                                       70972  306.43  -57.95  1.0000
   4   2   2   84631     540                                                       68083   83.09  100.29  1.0000
   4   2   2   78289     445                                                       62335   83.09  100.29  1.0000
   4   2   2   79903     508                                                       63796   83.09  100.29  1.0000
   4   2   2   72730     508                                                       57318   83.09  100.29  1.0000
   0  -2   2  176173     572                                                       89422  309.09  -87.95  1.0000
   0  -2   2  143111     508                                                       66146  309.09  -87.95  1.0000
   0  -2   2  166445     603                                                       82468  309.09  -87.95  1.0000
   0  -2   2  148033     508                                                       69543  309.09  -87.95  1.0000
   2  -2   0  114256     540                                                       89962  101.14   82.82  1.0000
   2  -2   0   71190     349                                                       52046  101.14   82.82  1.0000
   2  -2   0   69278     476                                                       50395  101.14   82.82  1.0000
   2  -2   0   94986     540                                                       72846  101.14   82.82  1.0000
   2  -2   0   85345     476                                                       64367  101.14   82.82  1.0000
   2   4   2  227311     699                                                      123971  314.35  -56.66  1.0000
   2   4   2   16619      32                                                         -32  314.35  -56.66  1.0000
   2   4   2  146532     476                                                       66431  314.35  -56.66  1.0000
   2   4   2  171720     603                                                       83801  314.35  -56.66  1.0000
   2   4   2   16619      64                                                         -64  314.35  -56.66  1.0000
  -2   0   2    1659      32                                                          32   86.86    2.95  1.0000
  -2   0   2    1230      32                                                           0   86.86    2.95  1.0000
  -2   0   2    1230      32                                                         -64   86.86    2.95  1.0000
   2   0  -2   72867     445                                                       55190   86.86   -2.95  1.0000
   2   0  -2   64658     445                                                       48077   86.86   -2.95  1.0000
   2   0  -2   73196     445                                                       55476   86.86   -2.95  1.0000
   2   0  -2   72284     445                                                       54682   86.86   -2.95  1.0000
   2   0  -2   59115     413                                                       43314   86.86   -2.95  1.0000
  -2  -4  -2  152616     540                                                       69829  314.35   56.66  1.0000
  -2  -4  -2  145887     349                                                       65288  314.35   56.66  1.0000
  -2  -4  -2  146739     572                                                       65860  314.35   56.66  1.0000
  -2  -4  -2  113518     413                                                       44235  314.35   56.66  1.0000
  -2  -4  -2   59401     286                                                       13591  314.35   56.66  1.0000
  -2  -4  -2  155745     572                                                       71957  314.35   56.66  1.0000
  -2   2   0   94881     540                                                       73703  101.14  -82.82  1.0000
  -2   2   0   44984     349                                                       30389  101.14  -82.82  1.0000
  -2   2   0    2784      64                                                         -32  101.14  -82.82  1.0000
  -2   2   0   89550     508                                                       68972  101.14  -82.82  1.0000
   0   2  -2  214648     508                                                      116064  309.09   87.95  1.0000
   0   2  -2  190649     603                                                       98504  309.09   87.95  1.0000
   0   2  -2   20620      64                                                         222  309.09   87.95  1.0000
   0   2  -2  157601     540                                                       75037  309.09   87.95  1.0000
   0   2  -2  158742     540                                                       75831  309.09   87.95  1.0000
   0   2  -2  148730     540                                                       68908  309.09   87.95  1.0000
  -4  -2  -2   80807     508                                                       65637   83.09 -100.29  1.0000
  -4  -2  -2   66911     476                                                       52999   83.09 -100.29  1.0000
  -4  -2  -2   74225     508                                                       59636   83.09 -100.29  1.0000
  -2  -2  -4  198616     445                                                      104093  306.43   57.95  1.0000
  -2  -2  -4  206941     572                                                      110158  306.43   57.95  1.0000
  -2  -2  -4  165942     572                                                       80785  306.43   57.95  1.0000
  -2  -2  -4   26624     127                                                        1461  306.43   57.95  1.0000
  -2  -2  -4  156487     540                                                       74211  306.43   57.95  1.0000
  -2  -2  -4  157039     508                                                       74592  306.43   57.95  1.0000
   3   3   4   35632     286                                                       27246   60.52  -26.35  1.0000
   3   3   4     710      32                                                           0   60.52  -26.35  1.0000
   3   3   4   81757     540                                                       68845   60.52  -26.35  1.0000
   3   3   4   66231     476                                                       54650   60.52  -26.35  1.0000
   3   3   4     710      64                                                         -64   60.52  -26.35  1.0000
   1   1   4  353195     381                                                       30421-1040.93  -43.19  1.0000
   1   1   4  374567     445                                                       36931-1040.93  -43.19  1.0000
   1   1   4  356524     318                                                       31406-1040.93  -43.19  1.0000
   1   1   4  176801      32                                                           0-1040.93  -43.19  1.0000
   4   3   3   17222     572                                                       93836 -141.67 -410.20  1.0000
   4   3   3   25681      32                                                         222 -141.67 -410.20  1.0000
   4   3   3   11080     540                                                       78594 -141.67 -410.20  1.0000
   4   3   3   10489     413                                                       77006 -141.67 -410.20  1.0000
   4   3   3   10116     572                                                       75990 -141.67 -410.20  1.0000
   4   3   3     357     349                                                       24483 -141.67 -410.20  1.0000
   0  -1   3   16327     222                                                       10447   65.64  -43.46  1.0000
   0  -1   3   50232     445                                                       39725   65.64  -43.46  1.0000
   0  -1   3   65154     476                                                       53158   65.64  -43.46  1.0000
   0  -1   3   52789     381                                                       42012   65.64  -43.46  1.0000
   4   1   1   24407     318                                                       10638 -133.76   30.39  1.0000
   4   1   1   13283     254                                                        3811 -133.76   30.39  1.0000
   4   1   1   25498     222                                                       11368 -133.76   30.39  1.0000
   4   1   1   25782     286                                                       11559 -133.76   30.39  1.0000
   4   1   1   13919     254                                                        4160 -133.76   30.39  1.0000
   0  -3   1  178901      32                                                        -127-1047.31   38.02  1.0000
   0  -3   1  487622     540                                                       76815-1047.31   38.02  1.0000
   0  -3   1  434531     476                                                       56587-1047.31   38.02  1.0000
   0  -3   1  419040     476                                                       51062-1047.31   38.02  1.0000
   0  -3   1  178901      64                                                         -64-1047.31   38.02  1.0000
   0  -3   1  440280     508                                                       58683-1047.31   38.02  1.0000
   3  -1   0   31479     318                                                       16608 -122.79  -38.39  1.0000
   3  -1   0   16678     286                                                        6415 -122.79  -38.39  1.0000
   3  -1   0   26000     318                                                       12670 -122.79  -38.39  1.0000
   3  -1   0   36782     286                                                       20545 -122.79  -38.39  1.0000
   3  -1   0   31349     286                                                       16513 -122.79  -38.39  1.0000
   1  -3   0   24364     572                                                      111111 -138.06  417.53  1.0000
   1  -3   0    4620     445                                                       60049 -138.06  417.53  1.0000
   1  -3   0    4708     540                                                       60366 -138.06  417.53  1.0000
   1  -3   0    8255     540                                                       71830 -138.06  417.53  1.0000
   1  -3   0    8180     540                                                       71607 -138.06  417.53  1.0000
   3   4   3  443411     540                                                       60493-1041.52   14.77  1.0000
   3   4   3  370292     476                                                       35534-1041.52   14.77  1.0000
   3   4   3  372028     381                                                       36074-1041.52   14.77  1.0000
   3   4   3  380773     476                                                       38836-1041.52   14.77  1.0000
   3   4   3  181506      64                                                          32-1041.52   14.77  1.0000
  -1   0   3   32921      32                                                           0 -144.82  425.60  1.0000
  -1   0   3   32921      32                                                           0 -144.82  425.60  1.0000
  -1   0   3    7960     508                                                       73068 -144.82  425.60  1.0000
   3   0  -1   39265     349                                                       22578 -123.18   40.18  1.0000
   3   0  -1   49993     318                                                       30929 -123.18   40.18  1.0000
   3   0  -1   25182     254                                                       12194 -123.18   40.18  1.0000
  -1  -4  -1   23083     286                                                       15719   69.07  -46.26  1.0000
  -1  -4  -1   87748     413                                                       73163   69.07  -46.26  1.0000
  -1  -4  -1   59159     476                                                       47220   69.07  -46.26  1.0000
  -1  -4  -1   57210     476                                                       45473   69.07  -46.26  1.0000
  -1  -4  -1   29771     318                                                       21371   69.07  -46.26  1.0000
  -1  -4  -1   68357     508                                                       55508   69.07  -46.26  1.0000
   1   4   1  103592     603                                                       86755   69.07   46.26  1.0000
   1   4   1    2230      64                                                         254   69.07   46.26  1.0000
   1   4   1   57687     476                                                       45219   69.07   46.26  1.0000
   1   4   1   79446     540                                                       64748   69.07   46.26  1.0000
   1   4   1    1126      64                                                         -64   69.07   46.26  1.0000
   1   0  -3    6761     413                                                       69480 -144.82 -425.60  1.0000
   1   0  -3    7630     540                                                       72211 -144.82 -425.60  1.0000
   1   0  -3    5001     508                                                       63542 -144.82 -425.60  1.0000
   1   0  -3    8524     540                                                       74910 -144.82 -425.60  1.0000
  -3  -4  -3  425874     508                                                       53920-1041.52  -14.77  1.0000
  -3  -4  -3  357129     286                                                       31406-1041.52  -14.77  1.0000
  -3  -4  -3  370643     476                                                       35502-1041.52  -14.77  1.0000
  -3  -4  -3  288772     254                                                       13686-1041.52  -14.77  1.0000
  -3  -4  -3  287749     286                                                       13464-1041.52  -14.77  1.0000
  -3  -4  -3  376844     445                                                       37439-1041.52  -14.77  1.0000
  -1   3   0   17312     603                                                       95487 -138.06 -417.53  1.0000
  -1   3   0     286     286                                                       25849 -138.06 -417.53  1.0000
  -1   3   0     141     413                                                       35724 -138.06 -417.53  1.0000
  -1   3   0   11085     572                                                       79927 -138.06 -417.53  1.0000
  -1   3   0   31501      64                                                         -64 -138.06 -417.53  1.0000
  -3   1   0   16566     286                                                        6415 -122.79   38.39  1.0000
  -3   1   0    2696      32                                                         -32 -122.79   38.39  1.0000
  -3   1   0    2696      64                                                           0 -122.79   38.39  1.0000
  -3   1   0   32935     286                                                       17815 -122.79   38.39  1.0000
   0   3  -1  489850     540                                                       77006-1047.31  -38.02  1.0000
   0   3  -1  493757     540                                                       78562-1047.31  -38.02  1.0000
   0   3  -1  407065     476                                                       46457-1047.31  -38.02  1.0000
   0   3  -1  459176     540                                                       65129-1047.31  -38.02  1.0000
   0   3  -1  315731     318                                                       19402-1047.31  -38.02  1.0000
  -4  -1  -1   23906     286                                                       10225 -133.76  -30.39  1.0000
  -4  -1  -1   14737     286                                                        4573 -133.76  -30.39  1.0000
  -4  -1  -1    6817      64                                                         794 -133.76  -30.39  1.0000
  -4  -1  -1   15518     254                                                        5017 -133.76  -30.39  1.0000
   0   1  -3   70496     508                                                       57286   65.64   43.46  1.0000
   0   1  -3   64367     476                                                       51761   65.64   43.46  1.0000
   0   1  -3   54219     381                                                       42679   65.64   43.46  1.0000
   0   1  -3   53755     381                                                       42266   65.64   43.46  1.0000
  -4  -3  -3   17023     603                                                       93233 -141.67  410.20  1.0000
  -4  -3  -3    7610     508                                                       68654 -141.67  410.20  1.0000
  -4  -3  -3    4918     476                                                       59953 -141.67  410.20  1.0000
  -4  -3  -3   26860      32                                                         127 -141.67  410.20  1.0000
  -4  -3  -3   27361      64                                                          95 -141.67  410.20  1.0000
  -4  -3  -3    9812     572                                                       75005 -141.67  410.20  1.0000
  -1  -1  -4  400941     445                                                       46045-1040.93   43.19  1.0000
  -1  -1  -4  363146     413                                                       33787-1040.93   43.19  1.0000
  -1  -1  -4  344810     381                                                       28325-1040.93   43.19  1.0000
  -1  -1  -4  363045     349                                                       33756-1040.93   43.19  1.0000
  -1  -1  -4  367566     349                                                       35153-1040.93   43.19  1.0000
  -3  -3  -4   84461     476                                                       70845   60.52   26.35  1.0000
  -3  -3  -4   80959     445                                                       67638   60.52   26.35  1.0000
  -3  -3  -4   82868     540                                                       69385   60.52   26.35  1.0000
  -3  -3  -4    1383      32                                                         127   60.52   26.35  1.0000
  -3  -3  -4   65293     476                                                       53380   60.52   26.35  1.0000
  -3  -3  -4   67362     508                                                       55254   60.52   26.35  1.0000
   4   4   4  163072     349                                                       11686 -733.84  -14.16  1.0000
   4   4   4  156376     349                                                        9939 -733.84  -14.16  1.0000
   4   4   4  153063     349                                                        9114 -733.84  -14.16  1.0000
   4   4   4  116798     191                                                        2096 -733.84  -14.16  1.0000
   0   0   4  120321     191                                                        1874 -759.51   72.38  1.0000
   0   0   4  142239     286                                                        5811 -759.51   72.38  1.0000
   0   0   4  151907     318                                                        8066 -759.51   72.38  1.0000
   0   0   4   94817      32                                                           0 -759.51   72.38  1.0000
   0   0   4  144248     222                                                        6256 -759.51   72.38  1.0000
   4   0   0    5336     286                                                        5621 -363.61    3.11  1.0000
   4   0   0    9288     286                                                        2604 -363.61    3.11  1.0000
   4   0   0    8261     254                                                        3207 -363.61    3.11  1.0000
   4   0   0    5248     222                                                        5716 -363.61    3.11  1.0000
   4   0   0    7467     222                                                        3747 -363.61    3.11  1.0000
   0  -4   0  129587     191                                                        3874 -737.71    5.68  1.0000
   0  -4   0  170752     286                                                       13337 -737.71    5.68  1.0000
   0  -4   0  145697     286                                                        7050 -737.71    5.68  1.0000
   0  -4   0  147975     318                                                        7558 -737.71    5.68  1.0000
   0  -4   0  154737     318                                                        9145 -737.71    5.68  1.0000
   0  -4   0  153158     349                                                        8764 -737.71    5.68  1.0000
   0   4   0  170415     349                                                       13274 -737.71   -5.68  1.0000
   0   4   0  168118     286                                                       12638 -737.71   -5.68  1.0000
   0   4   0  144158     318                                                        6732 -737.71   -5.68  1.0000
   0   4   0  158861     349                                                       10193 -737.71   -5.68  1.0000
   0   4   0  116503     191                                                        1905 -737.71   -5.68  1.0000
  -4   0   0    6179     254                                                        4763 -363.61   -3.11  1.0000
  -4   0   0    8489     286                                                        3048 -363.61   -3.11  1.0000
  -4   0   0   18790      32                                                          95 -363.61   -3.11  1.0000
  -4   0   0    7222     222                                                        3906 -363.61   -3.11  1.0000
   0   0  -4  152550     286                                                        8510 -759.51  -72.38  1.0000
   0   0  -4  145867     318                                                        6859 -759.51  -72.38  1.0000
   0   0  -4  148889     318                                                        7589 -759.51  -72.38  1.0000
   0   0  -4  146535     222                                                        7018 -759.51  -72.38  1.0000
   0   0  -4  145601     222                                                        6796 -759.51  -72.38  1.0000
  -4  -4  -4  156357     318                                                        9876 -733.84   14.16  1.0000
  -4  -4  -4  143846     254                                                        6923 -733.84   14.16  1.0000
  -4  -4  -4  152890     349                                                        9018 -733.84   14.16  1.0000
  -4  -4  -4  148070     254                                                        7875 -733.84   14.16  1.0000
  -4  -4  -4  153803     349                                                        9241 -733.84   14.16  1.0000
  -4  -4  -4  151578     349                                                        8701 -733.84   14.16  1.0000
   3   1   3    1771      64                                                          64  -76.21   44.46  1.0000
   3   1   3   35569     286                                                       25531  -76.21   44.46  1.0000
   3   1   3   38647     381                                                       28167  -76.21   44.46  1.0000
   3   1   3   34564     349                                                       24674  -76.21   44.46  1.0000
   2   0   3     476      64                                                         159   42.12   60.96  1.0000
   2   0   3    7808     254                                                       11908   42.12   60.96  1.0000
   2   0   3   10642     381                                                       15433   42.12   60.96  1.0000
   2   0   3    9202     286                                                       13655   42.12   60.96  1.0000
   3   0   2   30395     191                                                        2477 -318.56  -71.08  1.0000
   3   0   2   36524     286                                                        4668 -318.56  -71.08  1.0000
   3   0   2   41065     254                                                        6542 -318.56  -71.08  1.0000
   2  -1   2  104416     318                                                       15623  678.92  171.22  1.0000
   2  -1   2   98891     222                                                       11400  678.92  171.22  1.0000
   2  -1   2   99820     349                                                       12099  678.92  171.22  1.0000
   2  -1   2  101701     318                                                       13528  678.92  171.22  1.0000
   1   3   3    6880     318                                                       10797   51.99   -3.73  1.0000
   1   3   3    7798     254                                                       11940   51.99   -3.73  1.0000
   0   2   3   95106      64                                                         -64  738.13 -197.56  1.0000
   0   2   3   93775      64                                                          95  738.13 -197.56  1.0000
   0   2   3   93584      32                                                         127  738.13 -197.56  1.0000
   3   3   1  101290     445                                                       13877  685.34 -158.93  1.0000
   3   3   1   81507      32                                                         159  685.34 -158.93  1.0000
   3   3   1   96717     318                                                       10257  685.34 -158.93  1.0000
   3   3   1   98660     286                                                       11781  685.34 -158.93  1.0000
  -2  -2   1   12358     222                                                        6224  -80.97   25.54  1.0000
  -2  -2   1   13108     191                                                        6764  -80.97   25.54  1.0000
   3   2   0   35615     254                                                        3366 -324.99   20.32  1.0000
   3   2   0   34890     381                                                        3144 -324.99   20.32  1.0000
   3   2   0   38742     222                                                        4382 -324.99   20.32  1.0000
   3   2   0   34468     191                                                        3017 -324.99   20.32  1.0000
  -2  -3   0     610      64                                                        -159   52.25   31.90  1.0000
  -2  -3   0   12623     318                                                       18132   52.25   31.90  1.0000
  -2  -3   0   11649     349                                                       16957   52.25   31.90  1.0000
   1  -2  -2   56018     286                                                       11051 -326.88  -13.09  1.0000
   1  -2  -2   35789     159                                                        3303 -326.88  -13.09  1.0000
   1  -2  -2   49952     254                                                        8447 -326.88  -13.09  1.0000
   1  -2  -2   44235     318                                                        6192 -326.88  -13.09  1.0000
   1  -2  -2   53998     254                                                       10162 -326.88  -13.09  1.0000
   1  -2  -2   41452     191                                                        5176 -326.88  -13.09  1.0000
   0  -3  -2   35909     381                                                       24420  -83.82  -32.67  1.0000
   0  -3  -2   37707     349                                                       25912  -83.82  -32.67  1.0000
   0  -3  -2   29905     572                                                       19498  -83.82  -32.67  1.0000
   0  -3  -2   30139     318                                                       19688  -83.82  -32.67  1.0000
   0   3   2   11580     222                                                        5525  -83.82   32.67  1.0000
   0   3   2   29519     318                                                       19339  -83.82   32.67  1.0000
  -1   2   2   17433      64                                                        -159 -326.88   13.09  1.0000
  -1   2   2   21560      64                                                         222 -326.88   13.09  1.0000
   2   3   0   16143     381                                                       22197   52.25  -31.90  1.0000
   2   3   0    1824     191                                                        4065   52.25  -31.90  1.0000
   2   3   0   10175     254                                                       15052   52.25  -31.90  1.0000
   2   3   0   12931     349                                                       18386   52.25  -31.90  1.0000
  -3  -2   0   19398      64                                                          64 -324.99  -20.32  1.0000
  -3  -2   0   32467     191                                                        2445 -324.99  -20.32  1.0000
   2   2  -1   38060     349                                                       26484  -80.97  -25.54  1.0000
   2   2  -1   29166     508                                                       19148  -80.97  -25.54  1.0000
   2   2  -1   21121     286                                                       12734  -80.97  -25.54  1.0000
   2   2  -1   31889     254                                                       21371  -80.97  -25.54  1.0000
   2   2  -1   26652     286                                                       17116  -80.97  -25.54  1.0000
  -3  -3  -1   82320      64                                                         318  685.34  158.93  1.0000
  -3  -3  -1   99813     286                                                       11051  685.34  158.93  1.0000
   0  -2  -3   90847     254                                                       10860  738.13  197.56  1.0000
   0  -2  -3   90679     191                                                       10289  738.13  197.56  1.0000
   0  -2  -3   90716     318                                                       10416  738.13  197.56  1.0000
   0  -2  -3   90565     381                                                        9876  738.13  197.56  1.0000
   0  -2  -3   90643     254                                                       10162  738.13  197.56  1.0000
   0  -2  -3   90506     191                                                        9654  738.13  197.56  1.0000
  -1  -3  -3   14420     349                                                       19910   51.99    3.73  1.0000
  -1  -3  -3   13557     381                                                       18894   51.99    3.73  1.0000
  -1  -3  -3    8846     286                                                       13242   51.99    3.73  1.0000
  -2   1  -2   98935     222                                                       13051  678.92 -171.22  1.0000
  -2   1  -2   80187      64                                                          32  678.92 -171.22  1.0000
  -2   1  -2   99754     286                                                       13718  678.92 -171.22  1.0000
  -3   0  -2   38325     222                                                        5367 -318.56   71.08  1.0000
  -3   0  -2   39706     445                                                        5938 -318.56   71.08  1.0000
  -3   0  -2   38089     254                                                        5271 -318.56   71.08  1.0000
  -2   0  -3   12099     445                                                       16989   42.12  -60.96  1.0000
  -2   0  -3     675      64                                                          32   42.12  -60.96  1.0000
  -3  -1  -3   35997     254                                                       25658  -76.21  -44.46  1.0000
  -3  -1  -3   38196     413                                                       27532  -76.21  -44.46  1.0000
  -3  -1  -3   35473     349                                                       25213  -76.21  -44.46  1.0000
   4   2   3   92134     413                                                       48744 -205.67   19.00  1.0000
   4   2   3   96995     381                                                       52300 -205.67   19.00  1.0000
   4   2   3  104422     381                                                       57794 -205.67   19.00  1.0000
   4   2   3   93571     476                                                       49792 -205.67   19.00  1.0000
   4   2   3   51253     318                                                       20609 -205.67   19.00  1.0000
   1  -1   3  395106     508                                                       63923  931.13   -1.27  1.0000
   1  -1   3  497085     635                                                      108443  931.13   -1.27  1.0000
   1  -1   3  460816     603                                                       91867  931.13   -1.27  1.0000
   1  -1   3  507358     635                                                      113270  931.13   -1.27  1.0000
   4   1   2   94964     730                                                      151979  200.84  -85.08  1.0000
   4   1   2   39457     540                                                       78149  200.84  -85.08  1.0000
   4   1   2   87154     572                                                      142008  200.84  -85.08  1.0000
   4   1   2   84411     699                                                      138483  200.84  -85.08  1.0000
   4   1   2   99524     730                                                      157759  200.84  -85.08  1.0000
   1  -2   2  261151     667                                                      114350  430.17  -13.13  1.0000
   1  -2   2  195636     508                                                       72560  430.17  -13.13  1.0000
   1  -2   2  216244     603                                                       85326  430.17  -13.13  1.0000
   1  -2   2   30170      64                                                         -95  430.17  -13.13  1.0000
   1  -2   2  205866     572                                                       78848  430.17  -13.13  1.0000
   2   3   4  251339     222                                                       15147  937.20    8.33  1.0000
   2   3   4  358768     476                                                       48712  937.20    8.33  1.0000
   2   3   4  367216     476                                                       51856  937.20    8.33  1.0000
   2   3   4  369742     445                                                       52808  937.20    8.33  1.0000
   1   2   4  141063     445                                                       46743  468.67 -237.44  1.0000
   1   2   4  168445     413                                                       65193  468.67 -237.44  1.0000
   1   2   4   47999      32                                                         159  468.67 -237.44  1.0000
   2  -2  -1   48974     603                                                       91740  203.47  -33.60  1.0000
   2  -2  -1  100050     635                                                      158425  203.47  -33.60  1.0000
   2  -2  -1  113882     572                                                      175732  203.47  -33.60  1.0000
   2  -2  -1   73034     667                                                      123844  203.47  -33.60  1.0000
   2  -2  -1   91743     603                                                      147915  203.47  -33.60  1.0000
   2  -2  -1   73131     540                                                      123971  203.47  -33.60  1.0000
   1  -3  -1   49039     286                                                       20133 -197.48   16.93  1.0000
   1  -3  -1  112008     413                                                       65129 -197.48   16.93  1.0000
   1  -3  -1   89039     413                                                       47918 -197.48   16.93  1.0000
   1  -3  -1   79688     476                                                       41123 -197.48   16.93  1.0000
   1  -3  -1   91973     445                                                       50078 -197.48   16.93  1.0000
   1  -3  -1   82198     413                                                       42933 -197.48   16.93  1.0000
   3   4   2  262687     730                                                      125559  481.40  258.80  1.0000
   3   4   2   92077     191                                                       13940  481.40  258.80  1.0000
   3   4   2   51187      32                                                          95  481.40  258.80  1.0000
   3   4   2  183762     572                                                       69353  481.40  258.80  1.0000
   3   4   2  181089     413                                                       67543  481.40  258.80  1.0000
   3   4   2  198668     572                                                       79578  481.40  258.80  1.0000
   3   4   2   96311     286                                                       16036  481.40  258.80  1.0000
  -2  -1   2    6640      32                                                         -64 -201.88    2.33  1.0000
  -2  -1   2  174528     635                                                      113111 -201.88    2.33  1.0000
  -2  -1   2   39864     222                                                       13972 -201.88    2.33  1.0000
  -2  -1   2   30474     127                                                        8669 -201.88    2.33  1.0000
   3   1  -1  100538     730                                                      155568  192.63  -32.88  1.0000
   3   1  -1   84931     730                                                      135975  192.63  -32.88  1.0000
   3   1  -1   72082     603                                                      119557  192.63  -32.88  1.0000
   3   1  -1   89128     540                                                      141278  192.63  -32.88  1.0000
   3   1  -1   90313     445                                                      142770  192.63  -32.88  1.0000
  -2  -4  -1  204122     191                                                        5684  932.53   15.75  1.0000
  -2  -4  -1  376100     413                                                       56111  932.53   15.75  1.0000
  -2  -4  -1  339511     476                                                       42552  932.53   15.75  1.0000
  -2  -4  -1  257157     286                                                       17084  932.53   15.75  1.0000
  -2  -4  -1  141690      64                                                         -95  932.53   15.75  1.0000
  -2  -4  -1  361144     508                                                       50427  932.53   15.75  1.0000
   2   4   1  462096     635                                                       92248  932.53  -15.75  1.0000
   2   4   1  245514     222                                                       14226  932.53  -15.75  1.0000
   2   4   1  244590     286                                                       14004  932.53  -15.75  1.0000
   2   4   1  336051     413                                                       41440  932.53  -15.75  1.0000
   2   4   1  374592     508                                                       55666  932.53  -15.75  1.0000
   2   4   1  229956     254                                                       10670  932.53  -15.75  1.0000
  -3  -1   1    4575      64                                                         127  192.63   32.88  1.0000
  -3  -1   1   28494     445                                                       61192  192.63   32.88  1.0000
  -3  -1   1     631     159                                                       10638  192.63   32.88  1.0000
   2   1  -2  126071     476                                                       74846 -201.88   -2.33  1.0000
   2   1  -2  140179     603                                                       85802 -201.88   -2.33  1.0000
   2   1  -2  176059     667                                                      114318 -201.88   -2.33  1.0000
   2   1  -2  118953     476                                                       69385 -201.88   -2.33  1.0000
   2   1  -2  176099     413                                                      114350 -201.88   -2.33  1.0000
  -3  -4  -2  185310     572                                                       77927  481.40 -258.80  1.0000
  -3  -4  -2  168952     572                                                       66177  481.40 -258.80  1.0000
  -3  -4  -2   56781      95                                                        1111  481.40 -258.80  1.0000
  -3  -4  -2   48658      64                                                         -32  481.40 -258.80  1.0000
  -3  -4  -2  185877     603                                                       78339  481.40 -258.80  1.0000
  -1   3   1   98843     508                                                       55063 -197.48  -16.93  1.0000
  -1   3   1    9192      32                                                         254 -197.48  -16.93  1.0000
  -1   3   1   35415     254                                                       11749 -197.48  -16.93  1.0000
  -1   3   1   87627     445                                                       46775 -197.48  -16.93  1.0000
  -2   2   1   84517     730                                                      139658  203.47   33.60  1.0000
  -2   2   1    3680     254                                                       20577  203.47   33.60  1.0000
  -2   2   1    5663      64                                                          64  203.47   33.60  1.0000
  -2   2   1   57907     508                                                      104728  203.47   33.60  1.0000
  -2   2   1    6020      32                                                          32  203.47   33.60  1.0000
  -1  -2  -4  323745     572                                                      169571  468.67  237.44  1.0000
  -1  -2  -4  329236     635                                                      173731  468.67  237.44  1.0000
  -1  -2  -4  287556     730                                                      142484  468.67  237.44  1.0000
  -1  -2  -4  159966     476                                                       53602  468.67  237.44  1.0000
  -1  -2  -4  232558     508                                                      102632  468.67  237.44  1.0000
  -1  -2  -4  251644     508                                                      116255  468.67  237.44  1.0000
  -2  -3  -4  445435     508                                                       83706  937.20   -8.33  1.0000
  -2  -3  -4  438369     413                                                       80658  937.20   -8.33  1.0000
  -2  -3  -4  398549     540                                                       64113  937.20   -8.33  1.0000
  -2  -3  -4  368717     476                                                       52491  937.20   -8.33  1.0000
  -2  -3  -4  371401     445                                                       53507  937.20   -8.33  1.0000
  -2  -3  -4  375728     476                                                       55158  937.20   -8.33  1.0000
  -1   2  -2  246829     508                                                      104410  430.17   13.13  1.0000
  -1   2  -2  265780     667                                                      116858  430.17   13.13  1.0000
  -1   2  -2  188947     540                                                       68114  430.17   13.13  1.0000
  -1   2  -2  217880     603                                                       85897  430.17   13.13  1.0000
  -1   2  -2  135968     413                                                       38042  430.17   13.13  1.0000
  -4  -1  -2   89402     699                                                      147375  200.84   85.08  1.0000
  -4  -1  -2   94401     762                                                      153789  200.84   85.08  1.0000
  -4  -1  -2    7749      32                                                         -32  200.84   85.08  1.0000
  -4  -1  -2   96638     730                                                      156647  200.84   85.08  1.0000
  -1   1  -3  585839     762                                                      151820  931.13    1.27  1.0000
  -1   1  -3  151801      64                                                         191  931.13    1.27  1.0000
  -1   1  -3  441171     572                                                       83198  931.13    1.27  1.0000
  -1   1  -3  517491     635                                                      118065  931.13    1.27  1.0000
  -1   1  -3  496990     635                                                      108380  931.13    1.27  1.0000
  -4  -2  -3  104484     445                                                       57699 -205.67  -19.00  1.0000
  -4  -2  -3   91170     476                                                       47918 -205.67  -19.00  1.0000
  -4  -2  -3   16457     127                                                        2032 -205.67  -19.00  1.0000
  -4  -2  -3    9432      32                                                         191 -205.67  -19.00  1.0000
  -4  -2  -3    8660      64                                                          95 -205.67  -19.00  1.0000
  -4  -2  -3   95268     476                                                       50903 -205.67  -19.00  1.0000
   3   2   4  102203     413                                                       34740  333.35  -73.84  1.0000
   3   2   4   89221     381                                                       27278  333.35  -73.84  1.0000
   3   2   4   94661     413                                                       30358  333.35  -73.84  1.0000
   3   2   4   18989      64                                                           0  333.35  -73.84  1.0000
   2   1   4  172120     540                                                       75577  347.79  -21.96  1.0000
   2   1   4  121154     476                                                       43282  347.79  -21.96  1.0000
   2   1   4  153757     508                                                       63573  347.79  -21.96  1.0000
   3  -1   1  562933     762                                                      176526  818.03   43.64  1.0000
   3  -1   1  644481     889                                                      223428  818.03   43.64  1.0000
   3  -1   1  501875     699                                                      143088  818.03   43.64  1.0000
   3  -1   1  533259     730                                                      160077  818.03   43.64  1.0000
   3  -1   1  576472     762                                                      184147  818.03   43.64  1.0000
   2  -2   1  255502     508                                                       62780  632.11   24.55  1.0000
   2  -2   1  223771     318                                                       47569  632.11   24.55  1.0000
   2  -2   1  202727     445                                                       38138  632.11   24.55  1.0000
   2  -2   1  210029     413                                                       41345  632.11   24.55  1.0000
   2  -2   1  221839     445                                                       46680  632.11   24.55  1.0000
   4   3   2  191369     413                                                       30612  651.67   40.41  1.0000
   4   3   2   76846      32                                                         191  651.67   40.41  1.0000
   4   3   2  180530     381                                                       26357  651.67   40.41  1.0000
   4   3   2  181109     381                                                       26579  651.67   40.41  1.0000
   4   3   2  165690     381                                                       20863  651.67   40.41  1.0000
  -1  -2   2  128941     508                                                       65129  413.66  260.73  1.0000
  -1  -2   2  145750     572                                                       79356  413.66  260.73  1.0000
  -1  -2   2  105313     413                                                       45568  413.66  260.73  1.0000
  -1  -2   2  140860     508                                                       75196  413.66  260.73  1.0000
   4   2   1  599122     857                                                      198754  813.09   15.12  1.0000
   4   2   1  264023     381                                                       34454  813.09   15.12  1.0000
   4   2   1  489647     603                                                      138039  813.09   15.12  1.0000
   4   2   1  569403     730                                                      181797  813.09   15.12  1.0000
   4   2   1  558403     730                                                      175605  813.09   15.12  1.0000
  -1  -3   1  114493     445                                                       40488  341.82  -37.02  1.0000
  -1  -3   1  102558     413                                                       33501  341.82  -37.02  1.0000
  -1  -3   1   94177     381                                                       28770  341.82  -37.02  1.0000
  -1  -3   1   19255      64                                                         -64  341.82  -37.02  1.0000
  -1  -3   1  103719     413                                                       34168  341.82  -37.02  1.0000
   2   4   3  137623     508                                                       53571  350.52   63.91  1.0000
   2   4   3   98913     413                                                       30453  350.52   63.91  1.0000
   2   4   3  114547     445                                                       39471  350.52   63.91  1.0000
   2   4   3   20679      64                                                           0  350.52   63.91  1.0000
  -1   1   3   72785      32                                                          64  648.16  -28.20  1.0000
  -1   1   3   68561      32                                                         -32  648.16  -28.20  1.0000
  -1   1   3   74548      64                                                         127  648.16  -28.20  1.0000
   2  -1  -2  569292     794                                                      180082  818.40   -6.53  1.0000
   2  -1  -2  490641     635                                                      137118  818.40   -6.53  1.0000
   2  -1  -2  550542     667                                                      169603  818.40   -6.53  1.0000
   2  -1  -2  534720     730                                                      160871  818.40   -6.53  1.0000
  -1  -4  -2  111814     445                                                       37566  352.62  -77.71  1.0000
  -1  -4  -2   95249     445                                                       28135  352.62  -77.71  1.0000
  -1  -4  -2   96169     413                                                       28643  352.62  -77.71  1.0000
  -1  -4  -2  118725     445                                                       41662  352.62  -77.71  1.0000
  -1  -4  -2   99136     413                                                       30294  352.62  -77.71  1.0000
   1   4   2  128565     508                                                       50046  352.62   77.71  1.0000
   1   4   2   21237      64                                                         -64  352.62   77.71  1.0000
   1   4   2   90409     413                                                       27055  352.62   77.71  1.0000
   1   4   2  113455     445                                                       40615  352.62   77.71  1.0000
  -2   1   2  115639      32                                                          95  818.40    6.53  1.0000
  -2   1   2  112875      32                                                          32  818.40    6.53  1.0000
  -2   1   2  109106      32                                                         -64  818.40    6.53  1.0000
   1  -1  -3  276048     476                                                       69766  648.16   28.20  1.0000
   1  -1  -3  255198     445                                                       59477  648.16   28.20  1.0000
   1  -1  -3  290504     540                                                       77133  648.16   28.20  1.0000
   1  -1  -3  216070     445                                                       41408  648.16   28.20  1.0000
  -2  -4  -3  128081     508                                                       47886  350.52  -63.91  1.0000
  -2  -4  -3  102741     476                                                       32803  350.52  -63.91  1.0000
  -2  -4  -3  100844     413                                                       31723  350.52  -63.91  1.0000
  -2  -4  -3  123264     476                                                       44933  350.52  -63.91  1.0000
  -2  -4  -3   94722     413                                                       28294  350.52  -63.91  1.0000
   1   3  -1  112080     413                                                       38932  341.82   37.02  1.0000
   1   3  -1  118571     445                                                       42806  341.82   37.02  1.0000
   1   3  -1   33474     127                                                        2001  341.82   37.02  1.0000
   1   3  -1   94238     413                                                       28706  341.82   37.02  1.0000
   1   3  -1  111595     445                                                       38646  341.82   37.02  1.0000
   1   3  -1  102028     413                                                       33089  341.82   37.02  1.0000
  -4  -2  -1  463689     667                                                      124638  813.09  -15.12  1.0000
  -4  -2  -1  519579     762                                                      154393  813.09  -15.12  1.0000
  -4  -2  -1  572264     730                                                      183702  813.09  -15.12  1.0000
   1   2  -2  103774     349                                                       38074  413.66 -260.73  1.0000
   1   2  -2  156215     572                                                       78784  413.66 -260.73  1.0000
   1   2  -2   92485     349                                                       29850  413.66 -260.73  1.0000
   1   2  -2  126224     476                                                       55095  413.66 -260.73  1.0000
   1   2  -2  164832     508                                                       85738  413.66 -260.73  1.0000
   1   2  -2  154001     508                                                       77006  413.66 -260.73  1.0000
  -4  -3  -2  188936     413                                                       29786  651.67  -40.41  1.0000
  -4  -3  -2  167329     349                                                       21562  651.67  -40.41  1.0000
  -4  -3  -2  161792     318                                                       19593  651.67  -40.41  1.0000
  -4  -3  -2   74603      64                                                          95  651.67  -40.41  1.0000
  -4  -3  -2  173900     381                                                       23975  651.67  -40.41  1.0000
  -2   2  -1  240729     445                                                       55698  632.11  -24.55  1.0000
  -2   2  -1  242244     476                                                       56429  632.11  -24.55  1.0000
  -2   2  -1   95004     159                                                        2826  632.11  -24.55  1.0000
  -2   2  -1  235692     476                                                       53285  632.11  -24.55  1.0000
  -2   2  -1   65182      64                                                           0  632.11  -24.55  1.0000
  -3   1  -1  624584     857                                                      212695  818.03  -43.64  1.0000
  -3   1  -1  114624      32                                                          64  818.03  -43.64  1.0000
  -2  -1  -4  198096     603                                                       92979  347.79   21.96  1.0000
  -2  -1  -4  171623     540                                                       75132  347.79   21.96  1.0000
  -2  -1  -4   59956     222                                                       10924  347.79   21.96  1.0000
  -2  -1  -4  147859     476                                                       59699  347.79   21.96  1.0000
  -2  -1  -4  156331     508                                                       65129  347.79   21.96  1.0000
  -3  -2  -4   89793     286                                                       29056  333.35   73.84  1.0000
  -3  -2  -4  105937     413                                                       38741  333.35   73.84  1.0000
  -3  -2  -4   97213     381                                                       33438  333.35   73.84  1.0000
  -3  -2  -4   22860      32                                                         222  333.35   73.84  1.0000
  -3  -2  -4   83205     381                                                       25277  333.35   73.84  1.0000
  -3  -2  -4   92021     413                                                       30358  333.35   73.84  1.0000
   4   3   4   28612     318                                                       14957 -116.28  -16.45  1.0000
   4   3   4    3251      32                                                          95 -116.28  -16.45  1.0000
   4   3   4   29529     349                                                       15623 -116.28  -16.45  1.0000
   4   3   4   26044     286                                                       13115 -116.28  -16.45  1.0000
   4   3   4   26178     349                                                       13210 -116.28  -16.45  1.0000
   4   3   4    5497      95                                                         730 -116.28  -16.45  1.0000
   1   0   4   18221      95                                                         445 -386.71    4.12  1.0000
   1   0   4   10059     286                                                        3112 -386.71    4.12  1.0000
   1   0   4    9891     286                                                        3207 -386.71    4.12  1.0000
   1   0   4   10232     254                                                        3017 -386.71    4.12  1.0000
   4   0   1    1538     254                                                        2064  -15.42    1.64  1.0000
   4   0   1     433     159                                                         730  -15.42    1.64  1.0000
   4   0   1     458     127                                                         762  -15.42    1.64  1.0000
   4   0   1    1676     254                                                        2223  -15.42    1.64  1.0000
   4   0   1     508     159                                                         826  -15.42    1.64  1.0000
   1  -3   1  248290     540                                                       72941 -578.97   74.70  1.0000
   1  -3   1  198638     413                                                       46966 -578.97   74.70  1.0000
   1  -3   1  193851     508                                                       44616 -578.97   74.70  1.0000
   1  -3   1  170158     413                                                       33470 -578.97   74.70  1.0000
   1  -3   1  207908     508                                                       51602 -578.97   74.70  1.0000
   3   4   4    3188     349                                                       11749 -405.55  -37.36  1.0000
   3   4   4    3139     381                                                       11845 -405.55  -37.36  1.0000
   3   4   4    5223     318                                                        8542 -405.55  -37.36  1.0000
   3   4   4   23038      64                                                         159 -405.55  -37.36  1.0000
   0   1   4  157698     381                                                       26261 -582.39  -25.81  1.0000
   0   1   4  196310     476                                                       43282 -582.39  -25.81  1.0000
   0   1   4  163532     254                                                       28675 -582.39  -25.81  1.0000
   0   1   4   61436      32                                                         159 -582.39  -25.81  1.0000
   4   4   3  220085     540                                                       57222 -569.90    0.25  1.0000
   4   4   3   59448      32                                                         191 -569.90    0.25  1.0000
   4   4   3  181710     476                                                       38551 -569.90    0.25  1.0000
   4   4   3  177823     318                                                       36772 -569.90    0.25  1.0000
   4   4   3  182122     476                                                       38741 -569.90    0.25  1.0000
   4   4   3  151574     381                                                       25404 -569.90    0.25  1.0000
  -1  -1   3    1964      32                                                         -32 -108.31   18.10  1.0000
  -1  -1   3   12809     222                                                        4859 -108.31   18.10  1.0000
  -1  -1   3   18675     318                                                        8701 -108.31   18.10  1.0000
  -1  -1   3   23993     318                                                       12448 -108.31   18.10  1.0000
  -1  -1   3    2715      32                                                          64 -108.31   18.10  1.0000
  -1  -1   3   18164     222                                                        8352 -108.31   18.10  1.0000
   4   1   0    8685     318                                                       10511  -19.39  -26.33  1.0000
   4   1   0    3837     286                                                        5049  -19.39  -26.33  1.0000
   4   1   0   15591     286                                                       18037  -19.39  -26.33  1.0000
   4   1   0    7369     222                                                        9050  -19.39  -26.33  1.0000
   4   1   0   10533     254                                                       12543  -19.39  -26.33  1.0000
   4   1   0    1655     222                                                        2445  -19.39  -26.33  1.0000
  -1  -4   0   22938      64                                                         191 -409.14   16.87  1.0000
  -1  -4   0    5648     254                                                        8129 -409.14   16.87  1.0000
  -1  -4   0    7062     286                                                        6605 -409.14   16.87  1.0000
  -1  -4   0    7859     286                                                        5875 -409.14   16.87  1.0000
  -1  -4   0   19982      95                                                         572 -409.14   16.87  1.0000
  -1  -4   0    6836     318                                                        6827 -409.14   16.87  1.0000
   3  -1  -1    2357     254                                                        3779  -29.24  -27.43  1.0000
   3  -1  -1     479     159                                                        1143  -29.24  -27.43  1.0000
   3  -1  -1    3059     191                                                        4668  -29.24  -27.43  1.0000
   3  -1  -1    1422     254                                                        2540  -29.24  -27.43  1.0000
   3  -1  -1    3417     191                                                        5113  -29.24  -27.43  1.0000
   3  -1  -1    1468     191                                                        2604  -29.24  -27.43  1.0000
   0  -4  -1   22405     286                                                       10924 -111.87   -9.26  1.0000
   0  -4  -1   31098     254                                                       17211 -111.87   -9.26  1.0000
   0  -4  -1   19027     318                                                        8606 -111.87   -9.26  1.0000
   0  -4  -1   18932     349                                                        8542 -111.87   -9.26  1.0000
   0  -4  -1   22768     318                                                       11178 -111.87   -9.26  1.0000
   0  -4  -1   22131     318                                                       10733 -111.87   -9.26  1.0000
   0   4   1   29284     349                                                       15909 -111.87    9.26  1.0000
   0   4   1    4186      64                                                         381 -111.87    9.26  1.0000
   0   4   1    2053      64                                                           0 -111.87    9.26  1.0000
   0   4   1   19549     349                                                        8987 -111.87    9.26  1.0000
   0   4   1   23667     349                                                       11845 -111.87    9.26  1.0000
   0   4   1    2592      64                                                          32 -111.87    9.26  1.0000
  -3   1   1    2651     222                                                        4096  -29.24   27.43  1.0000
  -3   1   1     503     159                                                        1143  -29.24   27.43  1.0000
  -3   1   1     262      32                                                           0  -29.24   27.43  1.0000
  -3   1   1     262      64                                                        -159  -29.24   27.43  1.0000
  -3   1   1     262      32                                                           0  -29.24   27.43  1.0000
  -3   1   1    2130     159                                                        3430  -29.24   27.43  1.0000
   1   4   0    6378     318                                                        7304 -409.14  -16.87  1.0000
   1   4   0    5758     254                                                        8002 -409.14  -16.87  1.0000
   1   4   0   20175      95                                                         540 -409.14  -16.87  1.0000
   1   4   0    8355     286                                                        5462 -409.14  -16.87  1.0000
   1   4   0    5267     349                                                        8606 -409.14  -16.87  1.0000
   1   4   0   11053     254                                                        3620 -409.14  -16.87  1.0000
  -4  -1   0    8794     286                                                       10543  -19.39   26.33  1.0000
  -4  -1   0    5145     286                                                        6478  -19.39   26.33  1.0000
  -4  -1   0    2640     127                                                        3588  -19.39   26.33  1.0000
  -4  -1   0     100      32                                                          32  -19.39   26.33  1.0000
   1   1  -3   24746     254                                                       12924 -108.31  -18.10  1.0000
   1   1  -3   23202     318                                                       11813 -108.31  -18.10  1.0000
   1   1  -3   18334     286                                                        8415 -108.31  -18.10  1.0000
   1   1  -3   24131     318                                                       12480 -108.31  -18.10  1.0000
   1   1  -3   20912     254                                                       10193 -108.31  -18.10  1.0000
   1   1  -3   20183     254                                                        9685 -108.31  -18.10  1.0000
  -4  -4  -3  215149     508                                                       54714 -569.90   -0.25  1.0000
  -4  -4  -3  165195     381                                                       31152 -569.90   -0.25  1.0000
  -4  -4  -3  174389     445                                                       35216 -569.90   -0.25  1.0000
  -4  -4  -3   64796      64                                                         603 -569.90   -0.25  1.0000
  -4  -4  -3   65444      95                                                         667 -569.90   -0.25  1.0000
  -4  -4  -3  186232     476                                                       40646 -569.90   -0.25  1.0000
   0  -1  -4  185809     318                                                       38773 -582.39   25.81  1.0000
   0  -1  -4  177661     318                                                       35089 -582.39   25.81  1.0000
   0  -1  -4  195097     413                                                       43091 -582.39   25.81  1.0000
   0  -1  -4  181411     445                                                       36772 -582.39   25.81  1.0000
   0  -1  -4  197113     476                                                       44044 -582.39   25.81  1.0000
   0  -1  -4  186016     286                                                       38868 -582.39   25.81  1.0000
   0  -1  -4  186776     318                                                       39217 -582.39   25.81  1.0000
  -3  -4  -4    5650     318                                                        8002 -405.55   37.36  1.0000
  -3  -4  -4    6292     222                                                        7272 -405.55   37.36  1.0000
  -3  -4  -4    3645     349                                                       10892 -405.55   37.36  1.0000
  -3  -4  -4    9209     318                                                        4700 -405.55   37.36  1.0000
  -1   3  -1  240951     508                                                       67448 -578.97  -74.70  1.0000
  -1   3  -1  252264     540                                                       73544 -578.97  -74.70  1.0000
  -1   3  -1  184972     476                                                       39344 -578.97  -74.70  1.0000
  -1   3  -1  223145     540                                                       58112 -578.97  -74.70  1.0000
  -1   3  -1   83317     191                                                        2985 -578.97  -74.70  1.0000
  -4   0  -1     760     127                                                        1143  -15.42   -1.64  1.0000
  -4   0  -1     408     159                                                         699  -15.42   -1.64  1.0000
  -4   0  -1       1      32                                                          32  -15.42   -1.64  1.0000
  -4   0  -1     683     159                                                        1048  -15.42   -1.64  1.0000
  -1   0  -4    8759     286                                                        3906 -386.71   -4.12  1.0000
  -1   0  -4   10233     254                                                        3017 -386.71   -4.12  1.0000
  -1   0  -4    8665     286                                                        3969 -386.71   -4.12  1.0000
  -1   0  -4   11651     222                                                        2318 -386.71   -4.12  1.0000
  -1   0  -4   10717     254                                                        2763 -386.71   -4.12  1.0000
  -4  -3  -4   28249     286                                                       14766 -116.28   16.45  1.0000
  -4  -3  -4   26085     318                                                       13210 -116.28   16.45  1.0000
  -4  -3  -4   28249     349                                                       14766 -116.28   16.45  1.0000
  -4  -3  -4    3243      32                                                          95 -116.28   16.45  1.0000
  -4  -3  -4   18376     286                                                        7907 -116.28   16.45  1.0000
  -4  -3  -4   25236     349                                                       12607 -116.28   16.45  1.0000
   3   3   5    4424     254                                                        8098   57.07   17.07  1.0000
   3   3   5    3388     349                                                        6669   57.07   17.07  1.0000
   3   3   5    4143     318                                                        7716   57.07   17.07  1.0000
   3   3   5    3365     318                                                        6637   57.07   17.07  1.0000
   2   2   5    1849      64                                                         -95 -104.55  -20.56  1.0000
   2   2   5   36794     413                                                       22451 -104.55  -20.56  1.0000
   2   2   5   24730     381                                                       13274 -104.55  -20.56  1.0000
   2   2   5   27767     349                                                       15528 -104.55  -20.56  1.0000
   5   3   3     540     159                                                        1016  104.25  -80.21  1.0000
   5   3   3    2266     127                                                          32  104.25  -80.21  1.0000
   5   3   3     262     191                                                        1683  104.25  -80.21  1.0000
   5   3   3     330     191                                                        1461  104.25  -80.21  1.0000
   5   3   3     674     191                                                         826  104.25  -80.21  1.0000
   0  -2   3   19279     413                                                       26515   56.83   26.20  1.0000
   0  -2   3   17635     413                                                       24578   56.83   26.20  1.0000
   0  -2   3   10756     381                                                       16290   56.83   26.20  1.0000
   0  -2   3   16778     413                                                       23562   56.83   26.20  1.0000
   5   2   2  250353     508                                                       47569  714.24  104.30  1.0000
   5   2   2  234662     508                                                       40710  714.24  104.30  1.0000
   5   2   2  224242     381                                                       36328  714.24  104.30  1.0000
   5   2   2  236810     476                                                       41631  714.24  104.30  1.0000
   5   2   2  246133     508                                                       45695  714.24  104.30  1.0000
   0  -3   2   21588     349                                                       11082 -104.91  -36.00  1.0000
   0  -3   2   15647     318                                                        6923 -104.91  -36.00  1.0000
   0  -3   2   18375     349                                                        8796 -104.91  -36.00  1.0000
   0  -3   2    3041      95                                                         127 -104.91  -36.00  1.0000
   0  -3   2   15693     318                                                        6954 -104.91  -36.00  1.0000
   3  -2   0  234441     476                                                       38519  713.50    7.40  1.0000
   3  -2   0  268254     508                                                       52904  713.50    7.40  1.0000
   3  -2   0  223193     476                                                       34041  713.50    7.40  1.0000
   3  -2   0  253180     476                                                       46330  713.50    7.40  1.0000
   3  -2   0  237947     445                                                       39948  713.50    7.40  1.0000
   2  -3   0      60     254                                                        2223  125.80   47.14  1.0000
   2  -3   0     233     254                                                        4763  125.80   47.14  1.0000
   2  -3   0     227     159                                                        1556  125.80   47.14  1.0000
   2  -3   0     215     191                                                        1588  125.80   47.14  1.0000
   2  -3   0      19     286                                                        3239  125.80   47.14  1.0000
   2  -3   0      21     286                                                        2604  125.80   47.14  1.0000
   3   5   3   31303     413                                                       17338 -112.21  -13.60  1.0000
   3   5   3    8682     127                                                        2286 -112.21  -13.60  1.0000
   3   5   3    3225      32                                                         127 -112.21  -13.60  1.0000
   3   5   3   21018     381                                                        9939 -112.21  -13.60  1.0000
   3   5   3   20137     318                                                        9336 -112.21  -13.60  1.0000
   3   5   3   22620     381                                                       11051 -112.21  -13.60  1.0000
   3   5   3   10055     254                                                        3017 -112.21  -13.60  1.0000
  -2   0   3    1662      64                                                         127  104.01   75.48  1.0000
   3   0  -2  234077     445                                                       40900  697.84  -12.50  1.0000
   3   0  -2  226162     445                                                       37630  697.84  -12.50  1.0000
   3   0  -2  225539     413                                                       37376  697.84  -12.50  1.0000
   3   0  -2  215950     413                                                       33533  697.84  -12.50  1.0000
   3   0  -2  232480     413                                                       40234  697.84  -12.50  1.0000
  -2  -5  -2    9554     413                                                       14067   51.65    1.83  1.0000
  -2  -5  -2    4877     222                                                        8225   51.65    1.83  1.0000
  -2  -5  -2    3958     381                                                        7018   51.65    1.83  1.0000
  -2  -5  -2    4246     349                                                        7399   51.65    1.83  1.0000
  -2  -5  -2    7075     381                                                       11019   51.65    1.83  1.0000
  -2  -5  -2    4999     381                                                        8383   51.65    1.83  1.0000
   2   5   2   11307     413                                                       16163   51.65   -1.83  1.0000
   2   5   2    1225     159                                                        3112   51.65   -1.83  1.0000
   2   5   2    3352     349                                                        6192   51.65   -1.83  1.0000
   2   5   2    4086     349                                                        7177   51.65   -1.83  1.0000
   2   5   2    6150     381                                                        9844   51.65   -1.83  1.0000
   2   5   2     768     222                                                        2350   51.65   -1.83  1.0000
  -3   0   2  137162     222                                                        7875  697.84   12.50  1.0000
  -3   0   2   79349      64                                                         -32  697.84   12.50  1.0000
   2   0  -3    2969     286                                                       10733  104.01  -75.48  1.0000
   2   0  -3    6005     349                                                       16132  104.01  -75.48  1.0000
  -3  -5  -3   29900     413                                                       16386 -112.21   13.60  1.0000
  -3  -5  -3   18359     413                                                        8193 -112.21   13.60  1.0000
  -3  -5  -3   20233     318                                                        9463 -112.21   13.60  1.0000
  -3  -5  -3   22611     381                                                       11114 -112.21   13.60  1.0000
  -3  -5  -3   19954     381                                                        9272 -112.21   13.60  1.0000
  -2   3   0     187     318                                                        4065  125.80  -47.14  1.0000
  -2   3   0     119     254                                                        3557  125.80  -47.14  1.0000
  -2   3   0    2148      64                                                          64  125.80  -47.14  1.0000
  -2   3   0     301     191                                                        1492  125.80  -47.14  1.0000
  -2   3   0      99     318                                                        3334  125.80  -47.14  1.0000
  -3   2   0  242960     508                                                       42012  713.50   -7.40  1.0000
  -3   2   0  258722     476                                                       48712  713.50   -7.40  1.0000
  -3   2   0  146757     254                                                        9050  713.50   -7.40  1.0000
  -3   2   0  246153     445                                                       43346  713.50   -7.40  1.0000
   0   3  -2   24916     318                                                       13718 -104.91   36.00  1.0000
   0   3  -2   22003     318                                                       11559 -104.91   36.00  1.0000
   0   3  -2    9602     222                                                        3175 -104.91   36.00  1.0000
   0   3  -2   16937     349                                                        7939 -104.91   36.00  1.0000
   0   3  -2   17074     349                                                        8034 -104.91   36.00  1.0000
   0   3  -2   16062     349                                                        7335 -104.91   36.00  1.0000
  -5  -2  -2  242410     508                                                       43981  714.24 -104.30  1.0000
  -5  -2  -2  235354     508                                                       40932  714.24 -104.30  1.0000
  -5  -2  -2  153407     222                                                       11209  714.24 -104.30  1.0000
  -5  -2  -2  246821     508                                                       45918  714.24 -104.30  1.0000
   0   2  -3   11083     286                                                       16481   56.83  -26.20  1.0000
   0   2  -3   21351     476                                                       28675   56.83  -26.20  1.0000
   0   2  -3   13623     349                                                       19561   56.83  -26.20  1.0000
   0   2  -3   10642     381                                                       15941   56.83  -26.20  1.0000
   0   2  -3   18873     413                                                       25785   56.83  -26.20  1.0000
   0   2  -3   17198     381                                                       23816   56.83  -26.20  1.0000
  -5  -3  -3     534     159                                                         953  104.25   80.21  1.0000
  -5  -3  -3     745     159                                                         699  104.25   80.21  1.0000
  -5  -3  -3     322     191                                                        1334  104.25   80.21  1.0000
  -5  -3  -3    1100      95                                                         413  104.25   80.21  1.0000
  -5  -3  -3     811     191                                                         635  104.25   80.21  1.0000
  -2  -2  -5   49592     413                                                       32866 -104.55   20.56  1.0000
  -2  -2  -5   37322     413                                                       23022 -104.55   20.56  1.0000
  -2  -2  -5   24275     381                                                       13051 -104.55   20.56  1.0000
  -2  -2  -5   26333     349                                                       14576 -104.55   20.56  1.0000
  -2  -2  -5   30159     349                                                       17465 -104.55   20.56  1.0000
  -3  -3  -5    6852     286                                                       11178   57.07  -17.07  1.0000
  -3  -3  -5    5144     286                                                        8955   57.07  -17.07  1.0000
  -3  -3  -5    4291     349                                                        7812   57.07  -17.07  1.0000
  -3  -3  -5    1084     222                                                        3080   57.07  -17.07  1.0000
  -3  -3  -5    3550     318                                                        6796   57.07  -17.07  1.0000
  -3  -3  -5    3527     318                                                        6764   57.07  -17.07  1.0000
   4   4   5  163214     667                                                      106697  192.52   60.31  1.0000
   4   4   5  129573     667                                                       79800  192.52   60.31  1.0000
   4   4   5  121795     667                                                       73703  192.52   60.31  1.0000
   4   4   5   65373     445                                                       31596  192.52   60.31  1.0000
   1   1   5   31021     318                                                       15211 -197.24 -178.57  1.0000
   1   1   5   48004     476                                                       30421 -197.24 -178.57  1.0000
   1   1   5   37512     476                                                       20958 -197.24 -178.57  1.0000
   1   1   5   44925     381                                                       27627 -197.24 -178.57  1.0000
   1   1   5   12049      64                                                         127 -197.24 -178.57  1.0000
   5   4   4   22729     476                                                       32676  -74.41    4.99  1.0000
   5   4   4    2452     254                                                        6319  -74.41    4.99  1.0000
   5   4   4   21224     508                                                       30866  -74.41    4.99  1.0000
   5   4   4   21936     540                                                       31723  -74.41    4.99  1.0000
   5   4   4   14997     476                                                       23245  -74.41    4.99  1.0000
   0  -1   4  152540     730                                                       99615  186.18  -12.87  1.0000
   0  -1   4  136404     699                                                       86659  186.18  -12.87  1.0000
   0  -1   4    7933      64                                                         191  186.18  -12.87  1.0000
   0  -1   4  129892     572                                                       81483  186.18  -12.87  1.0000
   5   1   1  263333     603                                                       56778 -681.29    8.54  1.0000
   5   1   1  249371     572                                                       50395 -681.29    8.54  1.0000
   5   1   1  229441     381                                                       41662 -681.29    8.54  1.0000
   5   1   1  254215     476                                                       52586 -681.29    8.54  1.0000
   5   1   1  263333     540                                                       56778 -681.29    8.54  1.0000
   0  -4   1   26438     286                                                        9304 -165.43   17.31  1.0000
   0  -4   1   51938     445                                                       26230 -165.43   17.31  1.0000
   0  -4   1   40266     413                                                       18132 -165.43   17.31  1.0000
   0  -4   1   38128     445                                                       16703 -165.43   17.31  1.0000
   0  -4   1   41395     413                                                       18894 -165.43   17.31  1.0000
   0  -4   1   43306     476                                                       20196 -165.43   17.31  1.0000
   4  -1   0  295432     635                                                       72433 -683.48  -60.71  1.0000
   4  -1   0  276871     603                                                       63351 -683.48  -60.71  1.0000
   4  -1   0  258976     540                                                       54904 -683.48  -60.71  1.0000
   4  -1   0  299566     540                                                       74497 -683.48  -60.71  1.0000
   4  -1   0  301338     540                                                       75386 -683.48  -60.71  1.0000
   1  -4   0   16559     476                                                       26579  -82.79  -32.98  1.0000
   1  -4   0   21118     413                                                       32295  -82.79  -32.98  1.0000
   1  -4   0    8612     381                                                       16132  -82.79  -32.98  1.0000
   1  -4   0    9681     445                                                       17592  -82.79  -32.98  1.0000
   1  -4   0   14032     476                                                       23340  -82.79  -32.98  1.0000
   1  -4   0   12326     445                                                       21117  -82.79  -32.98  1.0000
   4   5   4   44933     476                                                       23530 -173.84   91.19  1.0000
   4   5   4   33693     476                                                       15242 -173.84   91.19  1.0000
   4   5   4   32355     349                                                       14290 -173.84   91.19  1.0000
   4   5   4   33871     445                                                       15369 -173.84   91.19  1.0000
   4   5   4   26614     381                                                       10320 -173.84   91.19  1.0000
  -1   0   4     752      64                                                         159  -90.86   34.81  1.0000
  -1   0   4   13644     381                                                       23689  -90.86   34.81  1.0000
  -1   0   4   13932     445                                                       24070  -90.86   34.81  1.0000
  -1   0   4     454      64                                                         381  -90.86   34.81  1.0000
  -1   0   4   22453     318                                                       34994  -90.86   34.81  1.0000
   4   0  -1  259486     572                                                       54841 -683.05   26.81  1.0000
   4   0  -1  241738     540                                                       46839 -683.05   26.81  1.0000
   4   0  -1  242168     413                                                       47029 -683.05   26.81  1.0000
   4   0  -1  247172     476                                                       49252 -683.05   26.81  1.0000
   4   0  -1  265038     381                                                       57413 -683.05   26.81  1.0000
  -1  -5  -1  180372     826                                                      124257  180.92  -38.04  1.0000
  -1  -5  -1  168331     603                                                      114286  180.92  -38.04  1.0000
  -1  -5  -1  114419     635                                                       70718  180.92  -38.04  1.0000
  -1  -5  -1  115547     635                                                       71607  180.92  -38.04  1.0000
  -1  -5  -1  150285     762                                                       99488  180.92  -38.04  1.0000
  -1  -5  -1  135544     730                                                       87548  180.92  -38.04  1.0000
   1   5   1  189531     826                                                      131307  180.92   38.04  1.0000
   1   5   1  176215     603                                                      120256  180.92   38.04  1.0000
   1   5   1   86774     540                                                       49030  180.92   38.04  1.0000
   1   5   1  111404     635                                                       67956  180.92   38.04  1.0000
   1   5   1  149287     762                                                       98186  180.92   38.04  1.0000
   1   5   1  116182     635                                                       71703  180.92   38.04  1.0000
  -4   0   1  254214     572                                                       52300 -683.05  -26.81  1.0000
  -4   0   1  237433     508                                                       44838 -683.05  -26.81  1.0000
  -4   0   1   92062      95                                                         762 -683.05  -26.81  1.0000
  -4   0   1   87233      64                                                         381 -683.05  -26.81  1.0000
  -4   0   1  266491     413                                                       57953 -683.05  -26.81  1.0000
   1   0  -4   18693     349                                                       30421  -90.86  -34.81  1.0000
   1   0  -4   25205     508                                                       38614  -90.86  -34.81  1.0000
   1   0  -4   22784     508                                                       35597  -90.86  -34.81  1.0000
   1   0  -4   14265     445                                                       24674  -90.86  -34.81  1.0000
  -4  -5  -4   44716     476                                                       22197 -173.84  -91.19  1.0000
  -4  -5  -4   29268     286                                                       11368 -173.84  -91.19  1.0000
  -4  -5  -4   35253     508                                                       15433 -173.84  -91.19  1.0000
  -4  -5  -4   33690     349                                                       14353 -173.84  -91.19  1.0000
  -4  -5  -4   35070     445                                                       15306 -173.84  -91.19  1.0000
  -4  -5  -4   32857     445                                                       13782 -173.84  -91.19  1.0000
  -1   4   0   18174     476                                                       28452  -82.79   32.98  1.0000
  -1   4   0   21645     413                                                       32771  -82.79   32.98  1.0000
  -1   4   0     162     159                                                        1683  -82.79   32.98  1.0000
  -1   4   0    9224     445                                                       16830  -82.79   32.98  1.0000
  -1   4   0   13784     476                                                       22864  -82.79   32.98  1.0000
  -1   4   0    4560     318                                                       10193  -82.79   32.98  1.0000
  -4   1   0  295329     635                                                       72751 -683.48   60.71  1.0000
  -4   1   0  267072     572                                                       59001 -683.48   60.71  1.0000
  -4   1   0  134475     222                                                        8352 -683.48   60.71  1.0000
  -4   1   0   76694      64                                                           0 -683.48   60.71  1.0000
  -4   1   0  303977     572                                                       77101 -683.48   60.71  1.0000
   0   4  -1   53599     476                                                       27150 -165.43  -17.31  1.0000
   0   4  -1   55067     445                                                       28198 -165.43  -17.31  1.0000
   0   4  -1   28618     318                                                       10479 -165.43  -17.31  1.0000
   0   4  -1   35554     413                                                       14830 -165.43  -17.31  1.0000
   0   4  -1   47094     476                                                       22578 -165.43  -17.31  1.0000
   0   4  -1   43394     445                                                       20037 -165.43  -17.31  1.0000
  -5  -1  -1  255420     572                                                       53094 -681.29   -8.54  1.0000
  -5  -1  -1  243194     572                                                       47601 -681.29   -8.54  1.0000
  -5  -1  -1   81073      64                                                          95 -681.29   -8.54  1.0000
  -5  -1  -1   80081      95                                                          64 -681.29   -8.54  1.0000
  -5  -1  -1  261988     508                                                       56111 -681.29   -8.54  1.0000
   0   1  -4  157732     730                                                      103648  186.18   12.87  1.0000
   0   1  -4  123761     667                                                       76498  186.18   12.87  1.0000
   0   1  -4  141451     699                                                       90533  186.18   12.87  1.0000
   0   1  -4  138908     603                                                       88501  186.18   12.87  1.0000
   0   1  -4  134244     572                                                       84786  186.18   12.87  1.0000
  -5  -4  -4   20886     445                                                       30485  -74.41   -4.99  1.0000
  -5  -4  -4   15003     445                                                       23276  -74.41   -4.99  1.0000
  -5  -4  -4   20361     508                                                       29850  -74.41   -4.99  1.0000
  -5  -4  -4   18429     476                                                       27500  -74.41   -4.99  1.0000
  -5  -4  -4   16283     508                                                       24864  -74.41   -4.99  1.0000
  -1  -1  -5   56097     508                                                       40361 -197.24  178.57  1.0000
  -1  -1  -5   47587     508                                                       32295 -197.24  178.57  1.0000
  -1  -1  -5   35519     476                                                       20958 -197.24  178.57  1.0000
  -1  -1  -5   40170     381                                                       25309 -197.24  178.57  1.0000
  -4  -4  -5  157075     667                                                      102537  192.52  -60.31  1.0000
  -4  -4  -5  128895     572                                                       79959  192.52  -60.31  1.0000
  -4  -4  -5  137212     730                                                       86564  192.52  -60.31  1.0000
  -4  -4  -5   52448     349                                                       23086  192.52  -60.31  1.0000
  -4  -4  -5  122852     667                                                       75196  192.52  -60.31  1.0000
  -4  -4  -5  125355     667                                                       77165  192.52  -60.31  1.0000
   5   5   5   80377     730                                                       93010  -49.65   80.99  1.0000
   5   5   5   39805     508                                                       48522  -49.65   80.99  1.0000
   5   5   5   61748     730                                                       72751  -49.65   80.99  1.0000
   5   5   5   58036     730                                                       68686  -49.65   80.99  1.0000
   5   5   5   55433     730                                                       65828  -49.65   80.99  1.0000
   0   0   5  175301    1048                                                      199358  -66.92   58.20  1.0000
   0   0   5   87934     826                                                      105045  -66.92   58.20  1.0000
   0   0   5   41327     445                                                       53126  -66.92   58.20  1.0000
   0   0   5  160779     794                                                      183829  -66.92   58.20  1.0000
   5   0   0  745184    1365                                                      348606  676.35   42.40  1.0000
   5   0   0  737424    1334                                                      343303  676.35   42.40  1.0000
   5   0   0  649308     984                                                      284048  676.35   42.40  1.0000
   5   0   0  717449     984                                                      329712  676.35   42.40  1.0000
   5   0   0  798593    1111                                                      385442  676.35   42.40  1.0000
   0  -5   0   98534     857                                                      117049  -59.03  -93.89  1.0000
   0  -5   0   97202     730                                                      115588  -59.03  -93.89  1.0000
   0  -5   0   51491     635                                                       64748  -59.03  -93.89  1.0000
   0  -5   0   50512     699                                                       63637  -59.03  -93.89  1.0000
   0  -5   0   70923     794                                                       86564  -59.03  -93.89  1.0000
   0  -5   0   61404     730                                                       75926  -59.03  -93.89  1.0000
   0   5   0   96513     826                                                      113397  -59.03   93.89  1.0000
   0   5   0   99572     730                                                      116731  -59.03   93.89  1.0000
   0   5   0   46145     635                                                       57603  -59.03   93.89  1.0000
   0   5   0   48308     699                                                       60049  -59.03   93.89  1.0000
   0   5   0   69970     794                                                       84246  -59.03   93.89  1.0000
   0   5   0   62076     730                                                       75482  -59.03   93.89  1.0000
  -5   0   0  734511    1365                                                      341429  676.35  -42.40  1.0000
  -5   0   0  689769    1270                                                      311135  676.35  -42.40  1.0000
  -5   0   0  497101     794                                                      186846  676.35  -42.40  1.0000
  -5   0   0  305226     508                                                       78149  676.35  -42.40  1.0000
  -5   0   0  799192    1143                                                      385981  676.35  -42.40  1.0000
   0   0  -5  188185    1048                                                      214282  -66.92  -58.20  1.0000
   0   0  -5  165432    1048                                                      189926  -66.92  -58.20  1.0000
   0   0  -5   97515     857                                                      116414  -66.92  -58.20  1.0000
   0   0  -5  185332     826                                                      211234  -66.92  -58.20  1.0000
   0   0  -5  148031     762                                                      171223  -66.92  -58.20  1.0000
  -5  -5  -5   73609     730                                                       86786  -49.65  -80.99  1.0000
  -5  -5  -5   50134     572                                                       60938  -49.65  -80.99  1.0000
  -5  -5  -5   63436     762                                                       75640  -49.65  -80.99  1.0000
  -5  -5  -5   54369     572                                                       65637  -49.65  -80.99  1.0000
  -5  -5  -5   56637     730                                                       68146  -49.65  -80.99  1.0000
  -5  -5  -5   56148     730                                                       67606  -49.65  -80.99  1.0000
   3   0   3    6008      95                                                        1937 -298.79   28.30  1.0000
   3   0   3   27654     572                                                       81928 -298.79   28.30  1.0000
   3   0   3   48695     508                                                      116096 -298.79   28.30  1.0000
   3   0   3   51625     667                                                      120605 -298.79   28.30  1.0000
   3   0   3   50136     699                                                      118319 -298.79   28.30  1.0000
   3   0   3    3929     159                                                        3493 -298.79   28.30  1.0000
   0   3   3   63767     699                                                      141913 -303.97  -48.24  1.0000
   0   3   3   15430      64                                                        -127 -303.97  -48.24  1.0000
   0   3   3    7304     445                                                       43949 -303.97  -48.24  1.0000
   0   3   3   21938     445                                                       74148 -303.97  -48.24  1.0000
   0   3   3   15430      32                                                         -64 -303.97  -48.24  1.0000
   3   3   0   56069     699                                                      127623 -281.55  150.08  1.0000
   3   3   0   36847     603                                                       97170 -281.55  150.08  1.0000
   3   3   0   37770     635                                                       98694 -281.55  150.08  1.0000
   3   3   0   44697     445                                                      109904 -281.55  150.08  1.0000
   3   3   0   40392     603                                                      102981 -281.55  150.08  1.0000
   3   3   0   39963     603                                                      102283 -281.55  150.08  1.0000
  -3  -3   0    8895     127                                                        1238 -281.55 -150.08  1.0000
  -3  -3   0   34083     603                                                       96154 -281.55 -150.08  1.0000
  -3  -3   0   39187     635                                                      104664 -281.55 -150.08  1.0000
  -3  -3   0   14616      32                                                          64 -281.55 -150.08  1.0000
  -3  -3   0   33989     572                                                       95995 -281.55 -150.08  1.0000
   0  -3  -3   66397     730                                                      144549 -303.97   48.24  1.0000
   0  -3  -3   58573     699                                                      132863 -303.97   48.24  1.0000
   0  -3  -3   37320     635                                                       99552 -303.97   48.24  1.0000
   0  -3  -3   50329     540                                                      120256 -303.97   48.24  1.0000
   0  -3  -3   34247     476                                                       94471 -303.97   48.24  1.0000
  -3   0  -3   48580     508                                                      116636 -298.79  -28.30  1.0000
  -3   0  -3   63698     762                                                      139500 -298.79  -28.30  1.0000
  -3   0  -3   12069      64                                                         127 -298.79  -28.30  1.0000
  -3   0  -3   51962     699                                                      121844 -298.79  -28.30  1.0000
   4   1   3   39782     349                                                       32009   50.95   -0.96  1.0000
   4   1   3   26095     318                                                       19879   50.95   -0.96  1.0000
   4   1   3   60872     349                                                       51157   50.95   -0.96  1.0000
   4   1   3   58238     413                                                       48744   50.95   -0.96  1.0000
   4   1   3   58793     476                                                       49252   50.95   -0.96  1.0000
   4   1   3   34879     381                                                       27627   50.95   -0.96  1.0000
   2  -1   3   17150     381                                                       19085  -17.84   -1.96  1.0000
   2  -1   3   13100     286                                                       14798  -17.84   -1.96  1.0000
   2  -1   3    9443     349                                                       10892  -17.84   -1.96  1.0000
   2  -1   3       1      64                                                          64  -17.84   -1.96  1.0000
   2  -1   3   13429     349                                                       15147  -17.84   -1.96  1.0000
   1   3   4   11931     254                                                       12988   -9.65   29.54  1.0000
   1   3   4    1102     127                                                        1334   -9.65   29.54  1.0000
   1   3   4    4509     286                                                        5113   -9.65   29.54  1.0000
   1   3   4    4332     222                                                        4922   -9.65   29.54  1.0000
   1   3   4     136      32                                                          64   -9.65   29.54  1.0000
   1  -3  -2   72508     540                                                       62811   46.90   38.05  1.0000
   1  -3  -2   40044     286                                                       32866   46.90   38.05  1.0000
   1  -3  -2   55740     413                                                       47251   46.90   38.05  1.0000
   1  -3  -2   44992     445                                                       37376   46.90   38.05  1.0000
   1  -3  -2   63530     413                                                       54460   46.90   38.05  1.0000
   1  -3  -2   52744     381                                                       44489   46.90   38.05  1.0000
   3   4   1    7982     318                                                        9431  -16.43   39.14  1.0000
   3   4   1   15003     286                                                       17052  -16.43   39.14  1.0000
   3   4   1   20654     381                                                       23086  -16.43   39.14  1.0000
   3   4   1   21880     318                                                       24388  -16.43   39.14  1.0000
   3   4   1   23378     413                                                       25976  -16.43   39.14  1.0000
   3   4   1   18953     381                                                       21276  -16.43   39.14  1.0000
  -3  -2   1     560      32                                                           0   56.85  -14.40  1.0000
  -3  -2   1   25811     318                                                       19021   56.85  -14.40  1.0000
  -3  -2   1   43292     413                                                       34359   56.85  -14.40  1.0000
  -3  -2   1    1891      64                                                         413   56.85  -14.40  1.0000
  -3  -2   1     560      32                                                           0   56.85  -14.40  1.0000
  -3  -2   1   28388     286                                                       21244   56.85  -14.40  1.0000
   3   2  -1   40810     381                                                       32041   56.85   14.40  1.0000
   3   2  -1   36928     413                                                       28611   56.85   14.40  1.0000
   3   2  -1   42777     413                                                       33787   56.85   14.40  1.0000
   3   2  -1   39806     286                                                       31152   56.85   14.40  1.0000
   3   2  -1   35050     318                                                       26960   56.85   14.40  1.0000
   3   2  -1   40021     318                                                       31342   56.85   14.40  1.0000
  -3  -4  -1   15504     318                                                       17465  -16.43  -39.14  1.0000
  -3  -4  -1   25326     413                                                       27881  -16.43  -39.14  1.0000
  -3  -4  -1     294      64                                                        -127  -16.43  -39.14  1.0000
  -3  -4  -1   17648     381                                                       19752  -16.43  -39.14  1.0000
  -1   3   2   72446     540                                                       63161   46.90  -38.05  1.0000
  -1   3   2   14056     254                                                       10003   46.90  -38.05  1.0000
  -1   3   2   60700     413                                                       52205   46.90  -38.05  1.0000
  -1   3   2     594      32                                                         -95   46.90  -38.05  1.0000
  -1  -3  -4   17531     318                                                       18735   -9.65  -29.54  1.0000
  -1  -3  -4   16737     222                                                       17910   -9.65  -29.54  1.0000
  -1  -3  -4   13593     349                                                       14639   -9.65  -29.54  1.0000
  -1  -3  -4    7210     318                                                        7939   -9.65  -29.54  1.0000
  -1  -3  -4    9618     286                                                       10479   -9.65  -29.54  1.0000
  -1  -3  -4    4146     222                                                        4668   -9.65  -29.54  1.0000
  -2   1  -3   14711     222                                                       16513  -17.84    1.96  1.0000
  -2   1  -3   18439     381                                                       20450  -17.84    1.96  1.0000
  -2   1  -3       7      64                                                          95  -17.84    1.96  1.0000
  -2   1  -3    5891     254                                                        7050  -17.84    1.96  1.0000
  -2   1  -3   14711     349                                                       16513  -17.84    1.96  1.0000
  -2   1  -3   10949     318                                                       12511  -17.84    1.96  1.0000
  -4  -1  -3   52262     413                                                       43282   50.95    0.96  1.0000
  -4  -1  -3   50586     476                                                       41758   50.95    0.96  1.0000
  -4  -1  -3    2320      95                                                         762   50.95    0.96  1.0000
  -4  -1  -3     688      32                                                          32   50.95    0.96  1.0000
  -4  -1  -3     816      64                                                          64   50.95    0.96  1.0000
  -4  -1  -3   52436     476                                                       43441   50.95    0.96  1.0000
   5   2   3   61969     413                                                       26039 -218.80   31.08  1.0000
   5   2   3   55225     413                                                       21720 -218.80   31.08  1.0000
   5   2   3   61333     349                                                       25626 -218.80   31.08  1.0000
   5   2   3   60156     318                                                       24864 -218.80   31.08  1.0000
   5   2   3   59762     445                                                       24610 -218.80   31.08  1.0000
   5   2   3   60795     445                                                       25277 -218.80   31.08  1.0000
   1  -2   3   95306     445                                                       27373  355.63   25.16  1.0000
   1  -2   3   75365     349                                                       17211  355.63   25.16  1.0000
   1  -2   3   87471     445                                                       23245  355.63   25.16  1.0000
   1  -2   3   26112      64                                                         318  355.63   25.16  1.0000
   1  -2   3   77668     381                                                       18323  355.63   25.16  1.0000
   2   3   5   80430     318                                                       20927  344.26    2.14  1.0000
   2   3   5   85158     445                                                       23372  344.26    2.14  1.0000
   2   3   5   81730     349                                                       21593  344.26    2.14  1.0000
   2  -3  -1   56472     413                                                       21308 -227.53   12.60  1.0000
   2  -3  -1   65903     349                                                       27246 -227.53   12.60  1.0000
   2  -3  -1   62472     349                                                       25055 -227.53   12.60  1.0000
   2  -3  -1   49239     413                                                       16957 -227.53   12.60  1.0000
   2  -3  -1   56522     349                                                       21339 -227.53   12.60  1.0000
   2  -3  -1   52076     349                                                       18640 -227.53   12.60  1.0000
   3   5   2  112774     508                                                       37026  355.33    5.01  1.0000
   3   5   2   79463     286                                                       19180  355.33    5.01  1.0000
   3   5   2   75068     445                                                       17052  355.33    5.01  1.0000
   3   5   2   76593     349                                                       17783  355.33    5.01  1.0000
   3   5   2   86111     445                                                       22514  355.33    5.01  1.0000
   3   5   2   81327     413                                                       20101  355.33    5.01  1.0000
  -3  -1   2   14911     127                                                        1334 -211.55   33.26  1.0000
  -3  -1   2   40663     318                                                       13655 -211.55   33.26  1.0000
  -3  -1   2   44732     349                                                       16068 -211.55   33.26  1.0000
   3   1  -2   52690     381                                                       20895 -211.55  -33.26  1.0000
   3   1  -2   49290     381                                                       18767 -211.55  -33.26  1.0000
   3   1  -2   44815     349                                                       16036 -211.55  -33.26  1.0000
   3   1  -2   50515     318                                                       19529 -211.55  -33.26  1.0000
  -3  -5  -2  104967     508                                                       32612  355.33   -5.01  1.0000
  -3  -5  -2   79399     318                                                       19148  355.33   -5.01  1.0000
  -3  -5  -2   74401     413                                                       16735  355.33   -5.01  1.0000
  -3  -5  -2   74469     349                                                       16767  355.33   -5.01  1.0000
  -3  -5  -2   69767     381                                                       14576  355.33   -5.01  1.0000
  -3  -5  -2   83737     445                                                       21308  355.33   -5.01  1.0000
  -2   3   1   57311     445                                                       21784 -227.53  -12.60  1.0000
  -2   3   1   57001     318                                                       21593 -227.53  -12.60  1.0000
  -2   3   1   42060     349                                                       12829 -227.53  -12.60  1.0000
  -2   3   1   55812     381                                                       20863 -227.53  -12.60  1.0000
  -2  -3  -5   98079     349                                                       30358  344.26   -2.14  1.0000
  -2  -3  -5   96877     349                                                       29691  344.26   -2.14  1.0000
  -2  -3  -5   87985     445                                                       24864  344.26   -2.14  1.0000
  -2  -3  -5   81670     413                                                       21562  344.26   -2.14  1.0000
  -2  -3  -5   79618     413                                                       20514  344.26   -2.14  1.0000
  -2  -3  -5   82716     349                                                       22101  344.26   -2.14  1.0000
  -2  -3  -5   83819     349                                                       22673  344.26   -2.14  1.0000
  -1   2  -3   96431     318                                                       27976  355.63  -25.16  1.0000
  -1   2  -3   98772     445                                                       29246  355.63  -25.16  1.0000
  -1   2  -3   42347     191                                                        3874  355.63  -25.16  1.0000
  -1   2  -3   84748     445                                                       21847  355.63  -25.16  1.0000
  -1   2  -3   82107     413                                                       20514  355.63  -25.16  1.0000
  -1   2  -3   78386     381                                                       18672  355.63  -25.16  1.0000
  -5  -2  -3   61109     413                                                       25372 -218.80  -31.08  1.0000
  -5  -2  -3   55532     445                                                       21816 -218.80  -31.08  1.0000
  -5  -2  -3   33047     254                                                        8764 -218.80  -31.08  1.0000
  -5  -2  -3    9750      32                                                          95 -218.80  -31.08  1.0000
  -5  -2  -3   59581     445                                                       24388 -218.80  -31.08  1.0000
   3   1   4  166750     572                                                       90914  266.44  -38.63  1.0000
   3   1   4  181707     635                                                      102060  266.44  -38.63  1.0000
   3   1   4  161800     603                                                       87263  266.44  -38.63  1.0000
   3   1   4   13971      64                                                          95  266.44  -38.63  1.0000
   3  -1   2  116318     349                                                       31025 -415.52   66.95  1.0000
   3  -1   2  143212     476                                                       45791 -415.52   66.95  1.0000
   3  -1   2  116014     413                                                       30866 -415.52   66.95  1.0000
   3  -1   2  115041     413                                                       30358 -415.52   66.95  1.0000
   3  -1   2  117467     413                                                       31628 -415.52   66.95  1.0000
   4   3   1  138880     476                                                       43504 -412.85   59.31  1.0000
   4   3   1  103690     381                                                       24769 -412.85   59.31  1.0000
   4   3   1  123337     413                                                       34930 -412.85   59.31  1.0000
   4   3   1  122036     413                                                       34232 -412.85   59.31  1.0000
  -2  -3   1  164295     603                                                       88882  266.12  -14.37  1.0000
  -2  -3   1  143941     572                                                       74084  266.12  -14.37  1.0000
  -2  -3   1  103757     381                                                       46172  266.12  -14.37  1.0000
  -2  -3   1  149363     540                                                       77990  266.12  -14.37  1.0000
   1   4   3  195497     667                                                      112031  266.36   46.30  1.0000
   1   4   3  145066     572                                                       74719  266.36   46.30  1.0000
   1   4   3  154069     540                                                       81229  266.36   46.30  1.0000
  -1   2   3  140303     413                                                       42425 -420.06   33.42  1.0000
  -1   2   3   30850      32                                                          32 -420.06   33.42  1.0000
  -1   2   3   28924      64                                                         -64 -420.06   33.42  1.0000
  -1   2   3   47782     159                                                        2413 -420.06   33.42  1.0000
   1  -2  -3  145738     445                                                       45251 -420.06  -33.42  1.0000
   1  -2  -3  126246     318                                                       34676 -420.06  -33.42  1.0000
   1  -2  -3  143570     445                                                       44044 -420.06  -33.42  1.0000
   1  -2  -3  129133     445                                                       36201 -420.06  -33.42  1.0000
  -1  -4  -3  205921     699                                                      120605  266.36  -46.30  1.0000
  -1  -4  -3  166857     635                                                       91137  266.36  -46.30  1.0000
  -1  -4  -3  146385     603                                                       76148  266.36  -46.30  1.0000
  -1  -4  -3  151550     540                                                       79895  266.36  -46.30  1.0000
  -1  -4  -3  151768     540                                                       80054  266.36  -46.30  1.0000
   2   3  -1  222722     667                                                      132831  266.12   14.37  1.0000
   2   3  -1  171749     635                                                       94217  266.12   14.37  1.0000
   2   3  -1  132354     540                                                       65701  266.12   14.37  1.0000
   2   3  -1  166160     540                                                       90089  266.12   14.37  1.0000
   2   3  -1  153521     540                                                       80848  266.12   14.37  1.0000
   2   3  -1  152909     540                                                       80404  266.12   14.37  1.0000
  -4  -3  -1  100217     349                                                       22864 -412.85  -59.31  1.0000
  -4  -3  -1  108143     381                                                       26769 -412.85  -59.31  1.0000
  -4  -3  -1  102634     349                                                       24038 -412.85  -59.31  1.0000
  -4  -3  -1  120092     413                                                       32930 -412.85  -59.31  1.0000
  -3   1  -2  146159     508                                                       47093 -415.52  -66.95  1.0000
  -3   1  -2   34265      64                                                         254 -415.52  -66.95  1.0000
  -3   1  -2  121037     413                                                       33216 -415.52  -66.95  1.0000
  -3   1  -2   28854      64                                                           0 -415.52  -66.95  1.0000
  -3  -1  -4  171439     413                                                       93931  266.44   38.63  1.0000
  -3  -1  -4  206237     699                                                      120129  266.44   38.63  1.0000
  -3  -1  -4  163130     540                                                       87802  266.44   38.63  1.0000
  -3  -1  -4   24032     127                                                        2191  266.44   38.63  1.0000
  -3  -1  -4  153303     572                                                       80626  266.44   38.63  1.0000
  -3  -1  -4  172638     635                                                       94820  266.44   38.63  1.0000
   4   2   4  510879     286                                                       27913 1359.44  -78.16  1.0000
   4   2   4  597595     445                                                       50998 1359.44  -78.16  1.0000
   4   2   4  593915     445                                                       49919 1359.44  -78.16  1.0000
   4   2   4  580350     508                                                       46013 1359.44  -78.16  1.0000
   4   2   4  399294     222                                                        6954 1359.44  -78.16  1.0000
   2   0   4    9847     254                                                        5208  -67.18   22.78  1.0000
   2   0   4   10237     254                                                        5494  -67.18   22.78  1.0000
   2   0   4   10879     318                                                        5970  -67.18   22.78  1.0000
   2   0   4   10581     286                                                        5748  -67.18   22.78  1.0000
   4   0   2  113359     254                                                        3398 -690.30   19.57  1.0000
   4   0   2  116881     286                                                        4033 -690.30   19.57  1.0000
   4   0   2  111493     254                                                        3080 -690.30   19.57  1.0000
   4   0   2  115501     254                                                        3779 -690.30   19.57  1.0000
   4   0   2  106660     286                                                        2318 -690.30   19.57  1.0000
   2  -2   2    8568     286                                                        7367  -17.57  -26.98  1.0000
   2  -2   2    5727     222                                                        4731  -17.57  -26.98  1.0000
   2  -2   2    5624     318                                                        4636  -17.57  -26.98  1.0000
   2  -2   2    4303     222                                                        3430  -17.57  -26.98  1.0000
   2  -2   2    6862     286                                                        5779  -17.57  -26.98  1.0000
   2   4   4   16365     318                                                        9368  -78.76  -33.84  1.0000
   2   4   4   10909     286                                                        5335  -78.76  -33.84  1.0000
   2   4   4   10549     286                                                        5081  -78.76  -33.84  1.0000
   2   4   4   12542     286                                                        6510  -78.76  -33.84  1.0000
   0   2   4    3461     159                                                        2477  -22.06  -11.82  1.0000
   0   2   4     102      32                                                         -95  -22.06  -11.82  1.0000
   0   2   4    2473     191                                                        1651  -22.06  -11.82  1.0000
   0   2   4    4605     254                                                        3461  -22.06  -11.82  1.0000
   0   2   4    4605     159                                                        3461  -22.06  -11.82  1.0000
   0   2   4     484      32                                                         159  -22.06  -11.82  1.0000
   4   4   2    8222     318                                                        6573  -28.74   29.55  1.0000
   4   4   2     649      64                                                         159  -28.74   29.55  1.0000
   4   4   2    5456     318                                                        4096  -28.74   29.55  1.0000
   4   4   2    6422     318                                                        4954  -28.74   29.55  1.0000
   4   4   2    5564     286                                                        4192  -28.74   29.55  1.0000
  -2  -2   2  301363      32                                                         -64 1359.84   30.64  1.0000
  -2  -2   2  532774     413                                                       33025 1359.84   30.64  1.0000
  -2  -2   2  528553     413                                                       31977 1359.84   30.64  1.0000
  -2  -2   2  549667     381                                                       37344 1359.84   30.64  1.0000
  -2  -2   2  301363      64                                                        -159 1359.84   30.64  1.0000
  -2  -2   2  529455     349                                                       32200 1359.84   30.64  1.0000
   4   2   0  105909     254                                                        2382 -685.98   22.43  1.0000
   4   2   0   98915     159                                                        1429 -685.98   22.43  1.0000
   4   2   0  108940     254                                                        2858 -685.98   22.43  1.0000
   4   2   0  109136     222                                                        2890 -685.98   22.43  1.0000
   4   2   0  106114     254                                                        2413 -685.98   22.43  1.0000
  -2  -4   0    4465     127                                                        1270  -76.99  -18.43  1.0000
  -2  -4   0   25176     318                                                       16354  -76.99  -18.43  1.0000
  -2  -4   0   28105     381                                                       18735  -76.99  -18.43  1.0000
  -2  -4   0   21443     286                                                       13369  -76.99  -18.43  1.0000
  -2  -4   0   25215     381                                                       16386  -76.99  -18.43  1.0000
   2  -2  -2  175543     381                                                       20387 -687.49   28.19  1.0000
   2  -2  -2  158093     286                                                       14703 -687.49   28.19  1.0000
   2  -2  -2  135670     318                                                        8415 -687.49   28.19  1.0000
   0  -4  -2  594940     508                                                       50078 1356.77   -1.78  1.0000
   0  -4  -2  553252     445                                                       38519 1356.77   -1.78  1.0000
   0  -4  -2  524247     445                                                       31152 1356.77   -1.78  1.0000
   0  -4  -2  543009     413                                                       35851 1356.77   -1.78  1.0000
   0  -4  -2  539906     445                                                       35057 1356.77   -1.78  1.0000
   0   4   2  593891     508                                                       49792 1356.77    1.78  1.0000
   0   4   2  527953     445                                                       32073 1356.77    1.78  1.0000
   0   4   2  540974     413                                                       35343 1356.77    1.78  1.0000
  -2   2   2  172328     381                                                       19688 -687.49  -28.19  1.0000
  -2   2   2   77118      32                                                         -32 -687.49  -28.19  1.0000
  -2   2   2   77118      64                                                        -127 -687.49  -28.19  1.0000
  -2   2   2  152720     191                                                       13369 -687.49  -28.19  1.0000
  -2   2   2   77118      32                                                         -64 -687.49  -28.19  1.0000
   2   4   0   20588     349                                                       12670  -76.99   18.43  1.0000
   2   4   0   28958     318                                                       19402  -76.99   18.43  1.0000
   2   4   0   19940     318                                                       12162  -76.99   18.43  1.0000
   2   4   0   22236     318                                                       13972  -76.99   18.43  1.0000
   2   4   0   30581     381                                                       20736  -76.99   18.43  1.0000
   2   4   0   27560     381                                                       18259  -76.99   18.43  1.0000
  -4  -2   0   97877     127                                                        1334 -685.98  -22.43  1.0000
  -4  -2   0  101854     159                                                        1842 -685.98  -22.43  1.0000
  -4  -2   0  109542     222                                                        3017 -685.98  -22.43  1.0000
  -4  -2   0  102541     222                                                        1937 -685.98  -22.43  1.0000
   2   2  -2  595400     413                                                       49665 1359.84  -30.64  1.0000
   2   2  -2  557015     445                                                       39027 1359.84  -30.64  1.0000
   2   2  -2  525269     413                                                       30961 1359.84  -30.64  1.0000
   2   2  -2  576452     413                                                       44298 1359.84  -30.64  1.0000
   2   2  -2  537973     349                                                       34105 1359.84  -30.64  1.0000
   2   2  -2  539106     349                                                       34391 1359.84  -30.64  1.0000
  -4  -4  -2    7917     318                                                        6065  -28.74  -29.55  1.0000
  -4  -4  -2    5299     254                                                        3779  -28.74  -29.55  1.0000
  -4  -4  -2    5925     318                                                        4319  -28.74  -29.55  1.0000
  -4  -4  -2     691      64                                                         159  -28.74  -29.55  1.0000
  -4  -4  -2    5851     318                                                        4255  -28.74  -29.55  1.0000
   0  -2  -4    5536     222                                                        4350  -22.06   11.82  1.0000
   0  -2  -4    6319     222                                                        5049  -22.06   11.82  1.0000
   0  -2  -4    5715     286                                                        4509  -22.06   11.82  1.0000
   0  -2  -4    6319     286                                                        5049  -22.06   11.82  1.0000
   0  -2  -4    6284     191                                                        5017  -22.06   11.82  1.0000
   0  -2  -4    6000     159                                                        4763  -22.06   11.82  1.0000
  -2  -4  -4   15953     318                                                        9018  -78.76   33.84  1.0000
  -2  -4  -4   12975     349                                                        6796  -78.76   33.84  1.0000
  -2  -4  -4   11392     318                                                        5652  -78.76   33.84  1.0000
  -2  -4  -4   12408     286                                                        6383  -78.76   33.84  1.0000
  -2  -4  -4   11170     286                                                        5494  -78.76   33.84  1.0000
  -2   2  -2    7399     254                                                        6478  -17.57   26.98  1.0000
  -2   2  -2    9742     318                                                        8701  -17.57   26.98  1.0000
  -2   2  -2    4077     254                                                        3366  -17.57   26.98  1.0000
  -2   2  -2    7299     318                                                        6383  -17.57   26.98  1.0000
  -2   2  -2    1151      95                                                         730  -17.57   26.98  1.0000
  -4   0  -2  111344     254                                                        3112 -690.30  -19.57  1.0000
  -4   0  -2  114073     318                                                        3588 -690.30  -19.57  1.0000
  -4   0  -2   82126      64                                                          64 -690.30  -19.57  1.0000
  -4   0  -2  107622     286                                                        2509 -690.30  -19.57  1.0000
  -2   0  -4   13652     318                                                        8098  -67.18  -22.78  1.0000
  -2   0  -4   10385     254                                                        5621  -67.18  -22.78  1.0000
  -2   0  -4    9695     254                                                        5113  -67.18  -22.78  1.0000
  -2   0  -4   10939     286                                                        6033  -67.18  -22.78  1.0000
  -2   0  -4   10513     286                                                        5716  -67.18  -22.78  1.0000
  -4  -2  -4  585457     381                                                       48236 1359.44   78.16  1.0000
  -4  -2  -4  610562     508                                                       55730 1359.44   78.16  1.0000
  -4  -2  -4  576529     413                                                       45664 1359.44   78.16  1.0000
  -4  -2  -4  499772     381                                                       25785 1359.44   78.16  1.0000
  -4  -2  -4  581178     508                                                       46997 1359.44   78.16  1.0000
   5   3   4  125416     699                                                      119081  -23.00   16.20  1.0000
   5   3   4   64288     540                                                       59763  -23.00   16.20  1.0000
   5   3   4  117527     667                                                      111396  -23.00   16.20  1.0000
   5   3   4  114200     572                                                      108157  -23.00   16.20  1.0000
   5   3   4  106172     730                                                      100346  -23.00   16.20  1.0000
   5   3   4  104800     730                                                       99012  -23.00   16.20  1.0000
   1  -1   4   39782     476                                                       28548   75.76   25.95  1.0000
   1  -1   4   20382     413                                                       12575   75.76   25.95  1.0000
   1  -1   4   34586     445                                                       24166   75.76   25.95  1.0000
   5   1   2   69679     445                                                       29945  225.46   18.89  1.0000
   5   1   2   64000     476                                                       26261  225.46   18.89  1.0000
   5   1   2   69388     381                                                       29754  225.46   18.89  1.0000
   5   1   2   72519     445                                                       31818  225.46   18.89  1.0000
   5   1   2   65728     445                                                       27373  225.46   18.89  1.0000
   1  -3   2   19464      64                                                         349  298.56  -37.40  1.0000
   1  -3   2   75592     445                                                       24356  298.56  -37.40  1.0000
   1  -3   2   67300     381                                                       19720  298.56  -37.40  1.0000
   1  -3   2   57987     445                                                       14798  298.56  -37.40  1.0000
   1  -3   2   58669     381                                                       15147  298.56  -37.40  1.0000
   1  -3   2   65662     445                                                       18831  298.56  -37.40  1.0000
   3   4   5   17086     349                                                       10670   68.08   -5.12  1.0000
   3   4   5     759      64                                                        -127   68.08   -5.12  1.0000
   3   4   5   16764     381                                                       10416   68.08   -5.12  1.0000
   3   4   5    8991     349                                                        4541   68.08   -5.12  1.0000
   1   2   5   55258     222                                                       13686  307.23   73.31  1.0000
   1   2   5   16251      64                                                           0  307.23   73.31  1.0000
   1   2   5   78592     476                                                       26865  307.23   73.31  1.0000
   1   2   5   49797     381                                                       10924  307.23   73.31  1.0000
   1   2   5   57737     318                                                       14988  307.23   73.31  1.0000
   1   2   5   16251      64                                                           0  307.23   73.31  1.0000
   3  -2  -1   87802     540                                                       40742  234.52   23.90  1.0000
   3  -2  -1   64065     413                                                       25150  234.52   23.90  1.0000
   3  -2  -1   82359     349                                                       37058  234.52   23.90  1.0000
   3  -2  -1   68920     445                                                       28230  234.52   23.90  1.0000
   3  -2  -1   82879     381                                                       37407  234.52   23.90  1.0000
   1  -4  -1  127724     794                                                      119367  -29.22  -14.13  1.0000
   1  -4  -1  137570     603                                                      128893  -29.22  -14.13  1.0000
   1  -4  -1   89905     603                                                       82912  -29.22  -14.13  1.0000
   1  -4  -1   84645     667                                                       77863  -29.22  -14.13  1.0000
   1  -4  -1  105485     667                                                       97901  -29.22  -14.13  1.0000
   1  -4  -1   94565     635                                                       87390  -29.22  -14.13  1.0000
   4   5   3   54748     413                                                       12956  297.78   -7.09  1.0000
   4   5   3   17640      64                                                         159  297.78   -7.09  1.0000
   4   5   3   58027     476                                                       14576  297.78   -7.09  1.0000
   4   5   3   55594     318                                                       13369  297.78   -7.09  1.0000
   4   5   3   58217     445                                                       14671  297.78   -7.09  1.0000
   4   5   3   48895     413                                                       10193  297.78   -7.09  1.0000
  -2  -1   3    2224     127                                                        1048  -36.28   13.09  1.0000
  -2  -1   3  101547     699                                                       92534  -36.28   13.09  1.0000
  -2  -1   3  104871     699                                                       95709  -36.28   13.09  1.0000
  -2  -1   3  108626     635                                                       99298  -36.28   13.09  1.0000
  -2  -1   3     618      64                                                          95  -36.28   13.09  1.0000
  -2  -1   3  106267     445                                                       97043  -36.28   13.09  1.0000
   4   1  -1   67094     445                                                       27786  228.76    6.67  1.0000
   4   1  -1   52486     381                                                       18704  228.76    6.67  1.0000
   4   1  -1   70912     413                                                       30262  228.76    6.67  1.0000
   4   1  -1   60027     318                                                       23308  228.76    6.67  1.0000
  -2  -5  -1   19667     413                                                       11082   86.85   -6.87  1.0000
  -2  -5  -1   30838     349                                                       19783   86.85   -6.87  1.0000
  -2  -5  -1   25991     445                                                       15941   86.85   -6.87  1.0000
  -2  -5  -1   24689     381                                                       14925   86.85   -6.87  1.0000
  -2  -5  -1   42267     476                                                       29119   86.85   -6.87  1.0000
  -2  -5  -1   29845     476                                                       18989   86.85   -6.87  1.0000
   2   5   1   28814     445                                                       18132   86.85    6.87  1.0000
   2   5   1   33609     349                                                       21974   86.85    6.87  1.0000
   2   5   1   20589     413                                                       11749   86.85    6.87  1.0000
   2   5   1   24117     381                                                       14449   86.85    6.87  1.0000
   2   5   1   39675     508                                                       26928   86.85    6.87  1.0000
   2   5   1   30608     445                                                       19561   86.85    6.87  1.0000
  -4  -1   1   61674     413                                                       24356  228.76   -6.67  1.0000
  -4  -1   1   67112     381                                                       27817  228.76   -6.67  1.0000
  -4  -1   1    8531      64                                                           0  228.76   -6.67  1.0000
  -4  -1   1   11016      32                                                         159  228.76   -6.67  1.0000
  -4  -1   1   55984     286                                                       20831  228.76   -6.67  1.0000
   2   1  -3  116207     603                                                      106379  -36.28  -13.09  1.0000
   2   1  -3  113552     730                                                      103839  -36.28  -13.09  1.0000
   2   1  -3  100552     699                                                       91423  -36.28  -13.09  1.0000
   2   1  -3  112389     667                                                      102727  -36.28  -13.09  1.0000
  -4  -5  -3   51406     413                                                       11368  297.78    7.09  1.0000
  -4  -5  -3   54133     318                                                       12670  297.78    7.09  1.0000
  -4  -5  -3   55437     445                                                       13305  297.78    7.09  1.0000
  -4  -5  -3   55502     318                                                       13337  297.78    7.09  1.0000
  -4  -5  -3   59383     413                                                       15274  297.78    7.09  1.0000
  -4  -5  -3   49565     445                                                       10511  297.78    7.09  1.0000
  -1   4   1  122989     762                                                      114985  -29.22   14.13  1.0000
  -1   4   1  107274     540                                                       99806  -29.22   14.13  1.0000
  -1   4   1    1389      95                                                         635  -29.22   14.13  1.0000
  -1   4   1   86431     699                                                       79737  -29.22   14.13  1.0000
  -1   4   1  100951     667                                                       93709  -29.22   14.13  1.0000
  -3   2   1   59463     381                                                       22355  234.52  -23.90  1.0000
  -3   2   1   35382     286                                                        8764  234.52  -23.90  1.0000
  -3   2   1   84257     413                                                       38423  234.52  -23.90  1.0000
  -3   2   1    9052      64                                                           0  234.52  -23.90  1.0000
  -1  -2  -5   87841     318                                                       32295  307.23  -73.31  1.0000
  -1  -2  -5   91494     445                                                       34581  307.23  -73.31  1.0000
  -1  -2  -5   80116     476                                                       27563  307.23  -73.31  1.0000
  -1  -2  -5   51956     381                                                       11876  307.23  -73.31  1.0000
  -1  -2  -5   55211     318                                                       13528  307.23  -73.31  1.0000
  -1  -2  -5   67914     318                                                       20418  307.23  -73.31  1.0000
  -3  -4  -5   13014     349                                                        7494   68.08    5.12  1.0000
  -3  -4  -5   17231     286                                                       10765   68.08    5.12  1.0000
  -3  -4  -5   16101     413                                                        9876   68.08    5.12  1.0000
  -3  -4  -5   10111     318                                                        5335   68.08    5.12  1.0000
  -3  -4  -5    9407     349                                                        4827   68.08    5.12  1.0000
  -3  -4  -5    5169     222                                                        1969   68.08    5.12  1.0000
  -1   3  -2   71150     381                                                       21943  298.56   37.40  1.0000
  -1   3  -2   75243     445                                                       24261  298.56   37.40  1.0000
  -1   3  -2   27380     159                                                        2064  298.56   37.40  1.0000
  -1   3  -2   55078     413                                                       13401  298.56   37.40  1.0000
  -1   3  -2   68866     445                                                       20672  298.56   37.40  1.0000
  -1   3  -2   65970     413                                                       19085  298.56   37.40  1.0000
  -5  -1  -2   65498     445                                                       27278  225.46  -18.89  1.0000
  -5  -1  -2   63375     476                                                       25912  225.46  -18.89  1.0000
  -5  -1  -2   11476      64                                                         254  225.46  -18.89  1.0000
  -5  -1  -2   66918     445                                                       28198  225.46  -18.89  1.0000
  -1   1  -4   40657     508                                                       29469   75.76  -25.95  1.0000
  -1   1  -4   31131     381                                                       21435   75.76  -25.95  1.0000
  -1   1  -4   35791     413                                                       25340   75.76  -25.95  1.0000
  -1   1  -4   34358     413                                                       24134   75.76  -25.95  1.0000
  -5  -3  -4  119971     699                                                      113556  -23.00  -16.20  1.0000
  -5  -3  -4   98305     667                                                       92502  -23.00  -16.20  1.0000
  -5  -3  -4  109391     635                                                      103267  -23.00  -16.20  1.0000
  -5  -3  -4   72355     603                                                       67384  -23.00  -16.20  1.0000
  -5  -3  -4  106515     730                                                      100473  -23.00  -16.20  1.0000
   3   2   5   64472      95                                                         413 -593.99 -211.83  1.0000
   3   2   5   72525     349                                                       11559 -593.99 -211.83  1.0000
   3   2   5   72631     381                                                       11686 -593.99 -211.83  1.0000
   3   2   5   73645     381                                                       12893 -593.99 -211.83  1.0000
   3  -2   1   17422     222                                                        3271  460.89   70.18  1.0000
   3  -2   1    6897     381                                                       11718  460.89   70.18  1.0000
   3  -2   1   12311     349                                                        6224  460.89   70.18  1.0000
   3  -2   1    8748     349                                                        9431  460.89   70.18  1.0000
   3  -2   1    9474     349                                                        8669  460.89   70.18  1.0000
   5   3   2   14181     318                                                        5240  455.87   99.51  1.0000
   5   3   2   21792     191                                                        1778  455.87   99.51  1.0000
   5   3   2   14528     286                                                        5017  455.87   99.51  1.0000
   5   3   2   14680     318                                                        4922  455.87   99.51  1.0000
   5   3   2   19538     318                                                        2540  455.87   99.51  1.0000
  -1  -3   2   71060     349                                                       14544 -640.19 -231.65  1.0000
  -1  -3   2   70257     349                                                       12003 -640.19 -231.65  1.0000
  -1  -3   2   69444     318                                                        8193 -640.19 -231.65  1.0000
  -1  -3   2   70385     349                                                       12448 -640.19 -231.65  1.0000
   2   5   3   90835     413                                                       17338 -547.52 -147.52  1.0000
   2   5   3   75565     381                                                        8447 -547.52 -147.52  1.0000
   2   5   3   76156     349                                                        8764 -547.52 -147.52  1.0000
   2   5   3   84346     413                                                       13401 -547.52 -147.52  1.0000
   2   5   3   52376      64                                                           0 -547.52 -147.52  1.0000
  -2   1   3   24677     127                                                        1143  470.86  -35.17  1.0000
  -2   1   3   31282      64                                                         191  470.86  -35.17  1.0000
  -2   1   3   30905      95                                                         222  470.86  -35.17  1.0000
  -2   1   3   30544      95                                                         254  470.86  -35.17  1.0000
   2  -1  -3   11875     286                                                        6700  470.86   35.17  1.0000
   2  -1  -3   14492     254                                                        4954  470.86   35.17  1.0000
   2  -1  -3    9464     318                                                        8764  470.86   35.17  1.0000
   2  -1  -3   15514     318                                                        4382  470.86   35.17  1.0000
  -2  -5  -3   88057     413                                                       15560 -547.52  147.52  1.0000
  -2  -5  -3   79140     413                                                       10352 -547.52  147.52  1.0000
  -2  -5  -3   76655     349                                                        8987 -547.52  147.52  1.0000
  -2  -5  -3   85523     381                                                       14036 -547.52  147.52  1.0000
  -2  -5  -3   75049     349                                                        8129 -547.52  147.52  1.0000
   1   3  -2   70085     318                                                       11337 -640.19  231.65  1.0000
   1   3  -2   71494     381                                                       15719 -640.19  231.65  1.0000
   1   3  -2   70044     349                                                       11178 -640.19  231.65  1.0000
   1   3  -2   69551     349                                                        8860 -640.19  231.65  1.0000
   1   3  -2   71895     381                                                       16767 -640.19  231.65  1.0000
   1   3  -2   70760     349                                                       13623 -640.19  231.65  1.0000
  -5  -3  -2   13780     318                                                        5811  455.87  -99.51  1.0000
  -5  -3  -2   19193     286                                                        2794  455.87  -99.51  1.0000
  -5  -3  -2   13152     286                                                        6287  455.87  -99.51  1.0000
  -5  -3  -2   22242     191                                                        1715  455.87  -99.51  1.0000
  -3   2  -1    8646     318                                                       10066  460.89  -70.18  1.0000
  -3   2  -1    8941     349                                                        9717  460.89  -70.18  1.0000
  -3   2  -1   19961     254                                                        2350  460.89  -70.18  1.0000
  -3   2  -1    9276     349                                                        9336  460.89  -70.18  1.0000
  -3  -2  -5   75149     349                                                       14607 -593.99  211.83  1.0000
  -3  -2  -5   72889     349                                                       11940 -593.99  211.83  1.0000
  -3  -2  -5   71119     318                                                        9812 -593.99  211.83  1.0000
  -3  -2  -5   72092     349                                                       10987 -593.99  211.83  1.0000
  -3  -2  -5   72304     349                                                       11241 -593.99  211.83  1.0000
   4   3   5  144689     508                                                       77038 -254.71   -7.25  1.0000
   4   3   5  154207     667                                                       84024 -254.71   -7.25  1.0000
   4   3   5  133685     572                                                       69067 -254.71   -7.25  1.0000
   4   3   5  138483     635                                                       72528 -254.71   -7.25  1.0000
   4   3   5   53111     318                                                       16290 -254.71   -7.25  1.0000
   2   1   5  195658     413                                                       29945  667.08   17.73  1.0000
   2   1   5  225281     508                                                       42171  667.08   17.73  1.0000
   2   1   5  238251     572                                                       47886  667.08   17.73  1.0000
   2   1   5  226525     476                                                       42710  667.08   17.73  1.0000
   4  -1   1  304424     572                                                       61414  758.10  -58.57  1.0000
   4  -1   1  330258     635                                                       73386  758.10  -58.57  1.0000
   4  -1   1  267641     508                                                       45441  758.10  -58.57  1.0000
   4  -1   1  285437     508                                                       52999  758.10  -58.57  1.0000
   4  -1   1  312784     572                                                       65225  758.10  -58.57  1.0000
   2  -3   1  110256     318                                                       15274 -517.26   27.81  1.0000
   2  -3   1  178152     508                                                       45727 -517.26   27.81  1.0000
   2  -3   1  133917     349                                                       24832 -517.26   27.81  1.0000
   2  -3   1  139149     476                                                       27119 -517.26   27.81  1.0000
   2  -3   1  152603     508                                                       33247 -517.26   27.81  1.0000
   2  -3   1  142778     476                                                       28738 -517.26   27.81  1.0000
   5   4   3  167479     540                                                       41694 -508.20    8.04  1.0000
   5   4   3   90925     254                                                        9304 -508.20    8.04  1.0000
   5   4   3  139891     476                                                       28548 -508.20    8.04  1.0000
   5   4   3  146064     476                                                       31374 -508.20    8.04  1.0000
   5   4   3  149197     508                                                       32835 -508.20    8.04  1.0000
  -1  -2   3  130251     635                                                       67162 -252.44   12.85  1.0000
  -1  -2   3  107358     572                                                       51030 -252.44   12.85  1.0000
  -1  -2   3  125413     572                                                       63700 -252.44   12.85  1.0000
  -1  -2   3   10407      64                                                         -32 -252.44   12.85  1.0000
  -1  -2   3  114717     508                                                       56143 -252.44   12.85  1.0000
   5   2   1  326815     635                                                       67956  776.60  -61.87  1.0000
   5   2   1  285155     572                                                       49601  776.60  -61.87  1.0000
   5   2   1  275062     413                                                       45410  776.60  -61.87  1.0000
   5   2   1  305073     508                                                       58175  776.60  -61.87  1.0000
   5   2   1  312236     540                                                       61351  776.60  -61.87  1.0000
  -1  -4   1  143712     254                                                       11622  671.80   48.90  1.0000
  -1  -4   1  310935     635                                                       82245  671.80   48.90  1.0000
  -1  -4   1  281200     603                                                       67289  671.80   48.90  1.0000
  -1  -4   1  272577     603                                                       63097  671.80   48.90  1.0000
  -1  -4   1  288281     635                                                       70782  671.80   48.90  1.0000
   3   5   4  286426     635                                                       69099  678.97  -57.10  1.0000
   3   5   4  235331     603                                                       45156  678.97  -57.10  1.0000
   3   5   4  219186     476                                                       38201  678.97  -57.10  1.0000
   3   5   4  227613     540                                                       41790  678.97  -57.10  1.0000
  -1   1   4   67923     159                                                        3048 -508.92  -13.78  1.0000
  -1   1   4  142482     445                                                       29627 -508.92  -13.78  1.0000
   3  -1  -2  365955     667                                                       88152  770.24  -64.73  1.0000
   3  -1  -2  315631     572                                                       64240  770.24  -64.73  1.0000
   3  -1  -2  374006     540                                                       92153  770.24  -64.73  1.0000
   3  -1  -2  329284     572                                                       70528  770.24  -64.73  1.0000
  -1  -5  -2  152847     699                                                       83134 -254.29   -1.34  1.0000
  -1  -5  -2  123262     381                                                       61732 -254.29   -1.34  1.0000
  -1  -5  -2  101793     572                                                       46839 -254.29   -1.34  1.0000
  -1  -5  -2   95899     540                                                       42869 -254.29   -1.34  1.0000
  -1  -5  -2  104126     540                                                       48426 -254.29   -1.34  1.0000
  -1  -5  -2  103055     572                                                       47696 -254.29   -1.34  1.0000
   1   5   2  147087     699                                                       78911 -254.29    1.34  1.0000
   1   5   2   79555     254                                                       32200 -254.29    1.34  1.0000
   1   5   2   82138     476                                                       33851 -254.29    1.34  1.0000
   1   5   2   96220     540                                                       43091 -254.29    1.34  1.0000
   1   5   2  105278     572                                                       49220 -254.29    1.34  1.0000
   1   5   2   39171     254                                                        9082 -254.29    1.34  1.0000
  -3   1   2  343264     603                                                       76053  770.24   64.73  1.0000
  -3   1   2  317912     540                                                       64336  770.24   64.73  1.0000
  -3   1   2  115850      95                                                         826  770.24   64.73  1.0000
  -3   1   2  145288     191                                                        4890  770.24   64.73  1.0000
   1  -1  -4  157562     381                                                       36740 -508.92   13.78  1.0000
   1  -1  -4  155849     445                                                       35915 -508.92   13.78  1.0000
   1  -1  -4  159659     476                                                       37757 -508.92   13.78  1.0000
   1  -1  -4  149969     476                                                       33120 -508.92   13.78  1.0000
   1  -1  -4  155122     476                                                       35566 -508.92   13.78  1.0000
  -3  -5  -4  275084     603                                                       62938  678.97   57.10  1.0000
  -3  -5  -4  204912     286                                                       31977  678.97   57.10  1.0000
  -3  -5  -4  232193     603                                                       43314  678.97   57.10  1.0000
  -3  -5  -4  223060     508                                                       39408  678.97   57.10  1.0000
  -3  -5  -4  228731     540                                                       41821  678.97   57.10  1.0000
  -3  -5  -4  230651     540                                                       42647  678.97   57.10  1.0000
   1   4  -1  318609     635                                                       86882  671.80  -48.90  1.0000
   1   4  -1  324581     667                                                       90025  671.80  -48.90  1.0000
   1   4  -1  258333     572                                                       56810  671.80  -48.90  1.0000
   1   4  -1  257726     572                                                       56524  671.80  -48.90  1.0000
   1   4  -1  305824     667                                                       80245  671.80  -48.90  1.0000
   1   4  -1  287518     635                                                       70972  671.80  -48.90  1.0000
  -5  -2  -1  321039     603                                                       64399  776.60   61.87  1.0000
  -5  -2  -1  288074     572                                                       50078  776.60   61.87  1.0000
  -5  -2  -1  256769     381                                                       37503  776.60   61.87  1.0000
  -5  -2  -1  318418     540                                                       63224  776.60   61.87  1.0000
   1   2  -3  140608     476                                                       74561 -252.44  -12.85  1.0000
   1   2  -3  136848     635                                                       71830 -252.44  -12.85  1.0000
   1   2  -3  105574     572                                                       49728 -252.44  -12.85  1.0000
   1   2  -3  124956     572                                                       63288 -252.44  -12.85  1.0000
   1   2  -3  116146     508                                                       57064 -252.44  -12.85  1.0000
   1   2  -3  113831     476                                                       55444 -252.44  -12.85  1.0000
  -5  -4  -3  162318     508                                                       39122 -508.20   -8.04  1.0000
  -5  -4  -3  129999     413                                                       24166 -508.20   -8.04  1.0000
  -5  -4  -3  133067     476                                                       25499 -508.20   -8.04  1.0000
  -5  -4  -3   76638     286                                                        5144 -508.20   -8.04  1.0000
  -5  -4  -3  148821     508                                                       32644 -508.20   -8.04  1.0000
  -2   3  -1  157566     476                                                       35534 -517.26  -27.81  1.0000
  -2   3  -1  175268     508                                                       44203 -517.26  -27.81  1.0000
  -2   3  -1   58443      95                                                        1080 -517.26  -27.81  1.0000
  -2   3  -1  134678     476                                                       25118 -517.26  -27.81  1.0000
  -2   3  -1  149986     476                                                       31977 -517.26  -27.81  1.0000
  -2   3  -1   93389     286                                                        9399 -517.26  -27.81  1.0000
  -4   1  -1  306330     572                                                       61478  758.10   58.57  1.0000
  -4   1  -1  319238     603                                                       67352  758.10   58.57  1.0000
  -4   1  -1  152392     222                                                        7081  758.10   58.57  1.0000
  -4   1  -1  309359     540                                                       62843  758.10   58.57  1.0000
  -2  -1  -5  277868     603                                                       66685  667.08  -17.73  1.0000
  -2  -1  -5  234503     540                                                       46362  667.08  -17.73  1.0000
  -2  -1  -5  237560     572                                                       47728  667.08  -17.73  1.0000
  -2  -1  -5  230053     476                                                       44393  667.08  -17.73  1.0000
  -2  -1  -5  238973     508                                                       48363  667.08  -17.73  1.0000
  -4  -3  -5  147392     508                                                       79070 -254.71    7.25  1.0000
  -4  -3  -5  150248     603                                                       81166 -254.71    7.25  1.0000
  -4  -3  -5  154213     667                                                       84087 -254.71    7.25  1.0000
  -4  -3  -5   65660     349                                                       23562 -254.71    7.25  1.0000
  -4  -3  -5  137312     635                                                       71734 -254.71    7.25  1.0000
  -4  -3  -5  140205     635                                                       73830 -254.71    7.25  1.0000
   5   4   5    9938     413                                                       15750  -59.30  -69.41  1.0000
   5   4   5    4686     318                                                        8637  -59.30  -69.41  1.0000
   5   4   5    9890     476                                                       15687  -59.30  -69.41  1.0000
   5   4   5    8193     381                                                       13464  -59.30  -69.41  1.0000
   5   4   5    7574     445                                                       12638  -59.30  -69.41  1.0000
   5   4   5    6149     476                                                       10701  -59.30  -69.41  1.0000
   1   0   5  194465     667                                                       66749  457.74   64.04  1.0000
   1   0   5  175542     635                                                       55793  457.74   64.04  1.0000
   1   0   5  145237     572                                                       39217  457.74   64.04  1.0000
   1   0   5  169404     540                                                       52332  457.74   64.04  1.0000
   5   0   1  365329     762                                                       96884  726.62   27.40  1.0000
   5   0   1  372874     794                                                      100790  726.62   27.40  1.0000
   5   0   1  317261     572                                                       72941  726.62   27.40  1.0000
   5   0   1  355029     635                                                       91613  726.62   27.40  1.0000
   5   0   1  378169     699                                                      103553  726.62   27.40  1.0000
   1  -4   1   31014     381                                                       11241  179.61   64.43  1.0000
   1  -4   1   36902     413                                                       14988  179.61   64.43  1.0000
   1  -4   1   26322     381                                                        8415  179.61   64.43  1.0000
   1  -4   1   26159     445                                                        8320  179.61   64.43  1.0000
   1  -4   1   27987     445                                                        9399  179.61   64.43  1.0000
   1  -4   1   26810     445                                                        8701  179.61   64.43  1.0000
   4   5   5  152119     572                                                       41758  464.88  -56.14  1.0000
   4   5   5  126905     572                                                       28992  464.88  -56.14  1.0000
   4   5   5  119545     445                                                       25499  464.88  -56.14  1.0000
   4   5   5  122318     540                                                       26801  464.88  -56.14  1.0000
   4   5   5  113321     476                                                       22641  464.88  -56.14  1.0000
   0   1   5   64347     445                                                       31660  188.01  -20.99  1.0000
   0   1   5   73664     540                                                       38296  188.01  -20.99  1.0000
   0   1   5   37903     445                                                       14131  188.01  -20.99  1.0000
   0   1   5   61301     381                                                       29532  188.01  -20.99  1.0000
   0   1   5   16602     127                                                        2794  188.01  -20.99  1.0000
   5   5   4   35240     445                                                       12956  184.67   26.79  1.0000
   5   5   4   17719     254                                                        3461  184.67   26.79  1.0000
   5   5   4   31686     476                                                       10828  184.67   26.79  1.0000
   5   5   4   31795     318                                                       10892  184.67   26.79  1.0000
   5   5   4   31686     476                                                       10828  184.67   26.79  1.0000
   5   5   4   28605     445                                                        9050  184.67   26.79  1.0000
  -1  -1   4     699     159                                                        2699  -66.29   44.98  1.0000
  -1  -1   4   29170     572                                                       39821  -66.29   44.98  1.0000
  -1  -1   4   31425     603                                                       42456  -66.29   44.98  1.0000
  -1  -1   4   12912     476                                                       20196  -66.29   44.98  1.0000
  -1  -1   4    1271     159                                                        3874  -66.29   44.98  1.0000
  -1  -1   4   31970     445                                                       43091  -66.29   44.98  1.0000
   5   1   0  355536     762                                                       92851  723.99  -34.44  1.0000
   5   1   0  323481     699                                                       76815  723.99  -34.44  1.0000
   5   1   0  304375     476                                                       67638  723.99  -34.44  1.0000
   5   1   0  316283     476                                                       73322  723.99  -34.44  1.0000
   5   1   0  339286     540                                                       84627  723.99  -34.44  1.0000
   5   1   0  362023     572                                                       96186  723.99  -34.44  1.0000
  -1  -5   0  144831     572                                                       40234  446.00   -2.57  1.0000
  -1  -5   0  132096     476                                                       33660  446.00   -2.57  1.0000
  -1  -5   0  106532     476                                                       21435  446.00   -2.57  1.0000
  -1  -5   0  107519     476                                                       21879  446.00   -2.57  1.0000
  -1  -5   0  121631     540                                                       28484  446.00   -2.57  1.0000
  -1  -5   0  115105     508                                                       25372  446.00   -2.57  1.0000
   4  -1  -1  355729     730                                                       90184  736.14  -43.86  1.0000
   4  -1  -1  338920     667                                                       81801  736.14  -43.86  1.0000
   4  -1  -1  350172     476                                                       87390  736.14  -43.86  1.0000
   4  -1  -1  327077     635                                                       76021  736.14  -43.86  1.0000
   4  -1  -1  335105     476                                                       79927  736.14  -43.86  1.0000
   4  -1  -1  375840     540                                                      100473  736.14  -43.86  1.0000
   0  -5  -1   14718     508                                                       22483  -57.98   81.50  1.0000
   0  -5  -1   16716     381                                                       24991  -57.98   81.50  1.0000
   0  -5  -1    6565     445                                                       11718  -57.98   81.50  1.0000
   0  -5  -1    8009     476                                                       13718  -57.98   81.50  1.0000
   0  -5  -1   13692     508                                                       21181  -57.98   81.50  1.0000
   0  -5  -1   11277     476                                                       18069  -57.98   81.50  1.0000
   0   5   1   17060     508                                                       24864  -57.98  -81.50  1.0000
   0   5   1   16701     381                                                       24420  -57.98  -81.50  1.0000
   0   5   1    4259     381                                                        7970  -57.98  -81.50  1.0000
   0   5   1    8246     476                                                       13591  -57.98  -81.50  1.0000
   0   5   1   14154     508                                                       21244  -57.98  -81.50  1.0000
   0   5   1    8317     445                                                       13686  -57.98  -81.50  1.0000
  -4   1   1  356110     730                                                       90025  736.14   43.86  1.0000
  -4   1   1  337190     667                                                       80626  736.14   43.86  1.0000
  -4   1   1  139648     159                                                        5843  736.14   43.86  1.0000
  -4   1   1  244321     476                                                       38963  736.14   43.86  1.0000
  -4   1   1  140721     159                                                        6065  736.14   43.86  1.0000
  -4   1   1  370597     572                                                       97392  736.14   43.86  1.0000
   1   5   0  151471     603                                                       43758  446.00    2.57  1.0000
   1   5   0  141093     476                                                       38265  446.00    2.57  1.0000
   1   5   0  102316     476                                                       19561  446.00    2.57  1.0000
   1   5   0  104696     508                                                       20609  446.00    2.57  1.0000
   1   5   0  121056     540                                                       28198  446.00    2.57  1.0000
   1   5   0  115189     508                                                       25404  446.00    2.57  1.0000
  -5  -1   0  344108     730                                                       86786  723.99   34.44  1.0000
  -5  -1   0  323122     699                                                       76402  723.99   34.44  1.0000
  -5  -1   0  305842     476                                                       68114  723.99   34.44  1.0000
  -5  -1   0  132375     159                                                        5113  723.99   34.44  1.0000
  -5  -1   0  121009     159                                                        3080  723.99   34.44  1.0000
  -5  -1   0  364414     603                                                       97138  723.99   34.44  1.0000
   1   1  -4   14080     318                                                       21371  -66.29  -44.98  1.0000
   1   1  -4   33203     603                                                       44139  -66.29  -44.98  1.0000
   1   1  -4   31313     572                                                       41948  -66.29  -44.98  1.0000
   1   1  -4   15699     476                                                       23372  -66.29  -44.98  1.0000
   1   1  -4   37032     445                                                       48553  -66.29  -44.98  1.0000
   1   1  -4   31067     413                                                       41662  -66.29  -44.98  1.0000
  -5  -5  -4   34529     445                                                       12416  184.67  -26.79  1.0000
  -5  -5  -4   26292     349                                                        7685  184.67  -26.79  1.0000
  -5  -5  -4   30432     476                                                       10003  184.67  -26.79  1.0000
  -5  -5  -4   32557     318                                                       11241  184.67  -26.79  1.0000
  -5  -5  -4   31583     476                                                       10670  184.67  -26.79  1.0000
  -5  -5  -4   27738     445                                                        8479  184.67  -26.79  1.0000
   0  -1  -5   64432     349                                                       31882  188.01   20.99  1.0000
   0  -1  -5   74420     381                                                       39027  188.01   20.99  1.0000
   0  -1  -5   78601     508                                                       42075  188.01   20.99  1.0000
   0  -1  -5   75513     572                                                       39821  188.01   20.99  1.0000
   0  -1  -5   40918     476                                                       16100  188.01   20.99  1.0000
   0  -1  -5   77559     381                                                       41313  188.01   20.99  1.0000
   0  -1  -5   49652     318                                                       21752  188.01   20.99  1.0000
  -4  -5  -5  143851     540                                                       37217  464.88   56.14  1.0000
  -4  -5  -5  116681     381                                                       24007  464.88   56.14  1.0000
  -4  -5  -5  127037     572                                                       28865  464.88   56.14  1.0000
  -4  -5  -5  118751     445                                                       24959  464.88   56.14  1.0000
  -4  -5  -5  123438     540                                                       27150  464.88   56.14  1.0000
  -4  -5  -5  123305     508                                                       27087  464.88   56.14  1.0000
  -1   4  -1   33802     413                                                       12734  179.61  -64.43  1.0000
  -1   4  -1   35908     413                                                       14067  179.61  -64.43  1.0000
  -1   4  -1   21003     254                                                        5303  179.61  -64.43  1.0000
  -1   4  -1   24642     445                                                        7272  179.61  -64.43  1.0000
  -1   4  -1   28120     476                                                        9272  179.61  -64.43  1.0000
  -1   4  -1   27635     445                                                        8987  179.61  -64.43  1.0000
  -5   0  -1  353226     730                                                       90914  726.62  -27.40  1.0000
  -5   0  -1  359390     762                                                       94058  726.62  -27.40  1.0000
  -5   0  -1  199288     349                                                       23530  726.62  -27.40  1.0000
  -5   0  -1  370350     699                                                       99711  726.62  -27.40  1.0000
  -1   0  -5  200373     667                                                       70655  457.74  -64.04  1.0000
  -1   0  -5  173655     635                                                       55063  457.74  -64.04  1.0000
  -1   0  -5  149943     603                                                       41980  457.74  -64.04  1.0000
  -1   0  -5  181639     540                                                       59636  457.74  -64.04  1.0000
  -1   0  -5  171470     540                                                       53825  457.74  -64.04  1.0000
  -5  -4  -5    9728     413                                                       15877  -59.30   69.41  1.0000
  -5  -4  -5    6305     413                                                       11273  -59.30   69.41  1.0000
  -5  -4  -5    8502     476                                                       14258  -59.30   69.41  1.0000
  -5  -4  -5    3632     254                                                        7399  -59.30   69.41  1.0000
  -5  -4  -5    6580     476                                                       11654  -59.30   69.41  1.0000
  -5  -4  -5    6580     476                                                       11654  -59.30   69.41  1.0000
   3   3   6    7352     286                                                        7589  423.00  -56.09  1.0000
   3   3   6   10928     286                                                        4636  423.00  -56.09  1.0000
   3   3   6    7169     445                                                        7780  423.00  -56.09  1.0000
   3   3   6   16043     254                                                        2096  423.00  -56.09  1.0000
   3   3   6   10737     413                                                        4763  423.00  -56.09  1.0000
   6   3   3   25145     508                                                       24705   -3.18  -28.09  1.0000
   6   3   3   18783     476                                                       18386   -3.18  -28.09  1.0000
   6   3   3   21470     413                                                       21054   -3.18  -28.09  1.0000
   6   3   3   20223     476                                                       19815   -3.18  -28.09  1.0000
   6   3   3   22621     508                                                       22197   -3.18  -28.09  1.0000
   0  -3   3   18208     127                                                        1111  411.42  -63.45  1.0000
   0  -3   3    4231     445                                                       10955  411.42  -63.45  1.0000
   0  -3   3    6441     413                                                        7907  411.42  -63.45  1.0000
   0  -3   3    9634     413                                                        4986  411.42  -63.45  1.0000
   0  -3   3    8323     349                                                        6033  411.42  -63.45  1.0000
   0  -3   3    5680     413                                                        8828  411.42  -63.45  1.0000
   3  -3   0   17657     476                                                       18164   -6.43   73.08  1.0000
   3  -3   0   24183     476                                                       24928   -6.43   73.08  1.0000
   3  -3   0   14760     318                                                       15147   -6.43   73.08  1.0000
   3  -3   0   15338     476                                                       15750   -6.43   73.08  1.0000
   3  -3   0   19215     445                                                       19783   -6.43   73.08  1.0000
   3  -3   0   16374     413                                                       16830   -6.43   73.08  1.0000
   3   6   3   14753     254                                                        2191  402.73   85.65  1.0000
   3   6   3   16992     159                                                        1397  402.73   85.65  1.0000
   3   6   3   18915     318                                                         889  402.73   85.65  1.0000
   3   6   3   17538     254                                                        1238  402.73   85.65  1.0000
   3   6   3   16887     286                                                        1429  402.73   85.65  1.0000
   3   6   3   16486     254                                                        1556  402.73   85.65  1.0000
  -3   0   3   23682     413                                                       23689  -10.86 -102.59  1.0000
  -3   0   3   20018     413                                                       19879  -10.86 -102.59  1.0000
   3   0  -3   24978     476                                                       26452  -10.86  102.59  1.0000
   3   0  -3   20755     445                                                       21943  -10.86  102.59  1.0000
   3   0  -3   25605     476                                                       27119  -10.86  102.59  1.0000
   3   0  -3   23220     476                                                       24578  -10.86  102.59  1.0000
   3   0  -3   22268     445                                                       23562  -10.86  102.59  1.0000
  -3  -6  -3   16152     254                                                        1588  402.73  -85.65  1.0000
  -3  -6  -3   18325     159                                                         984  402.73  -85.65  1.0000
  -3  -6  -3   20945     318                                                         476  402.73  -85.65  1.0000
  -3  -6  -3   17685     254                                                        1143  402.73  -85.65  1.0000
  -3  -6  -3   16353     286                                                        1524  402.73  -85.65  1.0000
  -3  -6  -3   16663     254                                                        1429  402.73  -85.65  1.0000
  -3   3   0   17621     445                                                       17275   -6.43  -73.08  1.0000
  -3   3   0   24288     476                                                       24038   -6.43  -73.08  1.0000
  -3   3   0    3672     159                                                        3017   -6.43  -73.08  1.0000
  -3   3   0   15558     476                                                       15179   -6.43  -73.08  1.0000
  -3   3   0   18621     445                                                       18291   -6.43  -73.08  1.0000
   0   3  -3    7841     349                                                        6827  411.42   63.45  1.0000
   0   3  -3    4728     413                                                       10924  411.42   63.45  1.0000
   0   3  -3    6741     445                                                        8034  411.42   63.45  1.0000
   0   3  -3   10438     445                                                        4636  411.42   63.45  1.0000
   0   3  -3    5069     445                                                       10352  411.42   63.45  1.0000
   0   3  -3    5922     413                                                        9082  411.42   63.45  1.0000
  -6  -3  -3   22187     476                                                       22133   -3.18   28.09  1.0000
  -6  -3  -3   16545     445                                                       16481   -3.18   28.09  1.0000
  -6  -3  -3   16545     381                                                       16481   -3.18   28.09  1.0000
  -6  -3  -3   10145     381                                                       10066   -3.18   28.09  1.0000
  -6  -3  -3   21901     508                                                       21847   -3.18   28.09  1.0000
  -3  -3  -6   10078     286                                                        5430  423.00   56.09  1.0000
  -3  -3  -6    5673     381                                                       10066  423.00   56.09  1.0000
  -3  -3  -6    7214     445                                                        8098  423.00   56.09  1.0000
  -3  -3  -6   13333     413                                                        3366  423.00   56.09  1.0000
  -3  -3  -6   11623     381                                                        4350  423.00   56.09  1.0000
  -3  -3  -6   10635     381                                                        5017  423.00   56.09  1.0000
   4   4   6  184395     699                                                      107967 -249.76   -5.91  1.0000
   4   4   6  153756     635                                                       84849 -249.76   -5.91  1.0000
   4   4   6  144646     762                                                       78117 -249.76   -5.91  1.0000
   4   4   6  136348     699                                                       72052 -249.76   -5.91  1.0000
   4   4   6  129632     667                                                       67193 -249.76   -5.91  1.0000
   4   4   6  124541     667                                                       63542 -249.76   -5.91  1.0000
   2   2   6  305204     826                                                      141818  445.71  114.98  1.0000
   2   2   6  259646     857                                                      111079  445.71  114.98  1.0000
   2   2   6  272920     857                                                      119907  445.71  114.98  1.0000
   2   2   6  256132     730                                                      108761  445.71  114.98  1.0000
   2   2   6   41255      95                                                         349  445.71  114.98  1.0000
   6   4   4   40937     445                                                       11845 -243.25 -102.83  1.0000
   6   4   4   36964     445                                                        9622 -243.25 -102.83  1.0000
   6   4   4   48393     508                                                       16259 -243.25 -102.83  1.0000
   6   4   4   39086     286                                                       10797 -243.25 -102.83  1.0000
   6   4   4   45711     508                                                       14639 -243.25 -102.83  1.0000
   6   4   4   30824     476                                                        6415 -243.25 -102.83  1.0000
   0  -2   4   76318     318                                                       31691 -244.00   19.80  1.0000
   0  -2   4  147747     730                                                       81928 -244.00   19.80  1.0000
   0  -2   4  119179     699                                                       61033 -244.00   19.80  1.0000
   0  -2   4  147193     730                                                       81515 -244.00   19.80  1.0000
   0  -2   4  122760     635                                                       63605 -244.00   19.80  1.0000
   6   2   2   29743     572                                                       33406 -104.31 -241.85  1.0000
   6   2   2   20520     508                                                       21117 -104.31 -241.85  1.0000
   6   2   2   26691     413                                                       29437 -104.31 -241.85  1.0000
   6   2   2   36582     572                                                       42075 -104.31 -241.85  1.0000
   6   2   2   20020     476                                                       20418 -104.31 -241.85  1.0000
   0  -4   2  326963     826                                                      156838  441.26   88.00  1.0000
   0  -4   2  307757     889                                                      143564  441.26   88.00  1.0000
   0  -4   2  240418     794                                                       98663  441.26   88.00  1.0000
   0  -4   2  269462     857                                                      117684  441.26   88.00  1.0000
   0  -4   2  254249     857                                                      107649  441.26   88.00  1.0000
   0  -4   2  248507     826                                                      103902  441.26   88.00  1.0000
   4  -2   0   30079     572                                                       31850 -114.67 -232.54  1.0000
   4  -2   0   36599     603                                                       39884 -114.67 -232.54  1.0000
   4  -2   0   22866     476                                                       22641 -114.67 -232.54  1.0000
   4  -2   0   25512     540                                                       26071 -114.67 -232.54  1.0000
   4  -2   0   31687     476                                                       33851 -114.67 -232.54  1.0000
   4  -2   0   31354     508                                                       33438 -114.67 -232.54  1.0000
   2  -4   0  113462     667                                                       58143 -237.78    8.57  1.0000
   2  -4   0  102624     540                                                       50459 -237.78    8.57  1.0000
   2  -4   0   77473     445                                                       33343 -237.78    8.57  1.0000
   4   6   4  398418    1111                                                      205359  441.22   19.53  1.0000
   4   6   4  165749     413                                                       52459  441.22   19.53  1.0000
   4   6   4  285781     953                                                      127115  441.22   19.53  1.0000
   4   6   4  271118     762                                                      117398  441.22   19.53  1.0000
   4   6   4  303500     953                                                      139023  441.22   19.53  1.0000
   4   6   4  288017     953                                                      128608  441.22   19.53  1.0000
  -2   0   4   29846     286                                                        5494 -245.11   16.63  1.0000
  -2   0   4   32777     381                                                        6796 -245.11   16.63  1.0000
  -2   0   4   30576     413                                                        5811 -245.11   16.63  1.0000
   4   0  -2   15195     413                                                       11718  -42.06  -68.95  1.0000
   4   0  -2   10057     413                                                        7113  -42.06  -68.95  1.0000
   4   0  -2   13684     349                                                       10352  -42.06  -68.95  1.0000
   4   0  -2   13014     349                                                        9749  -42.06  -68.95  1.0000
   4   0  -2   13225     381                                                        9939  -42.06  -68.95  1.0000
  -2  -6  -2  196675     921                                                      121780 -235.32   24.39  1.0000
  -2  -6  -2  160111     572                                                       93391 -235.32   24.39  1.0000
  -2  -6  -2  127030     730                                                       68559 -235.32   24.39  1.0000
  -2  -6  -2  129315     699                                                       70242 -235.32   24.39  1.0000
  -2  -6  -2  163347     826                                                       95868 -235.32   24.39  1.0000
  -2  -6  -2  143348     794                                                       80689 -235.32   24.39  1.0000
   2   6   2  207636     953                                                      130068 -235.32  -24.39  1.0000
   2   6   2  175596     572                                                      104982 -235.32  -24.39  1.0000
   2   6   2  126290     762                                                       67765 -235.32  -24.39  1.0000
   2   6   2  127631     699                                                       68749 -235.32  -24.39  1.0000
   2   6   2  161759     826                                                       94344 -235.32  -24.39  1.0000
   2   6   2  143975     762                                                       80880 -235.32  -24.39  1.0000
  -4   0   2   13023     413                                                       10193  -42.06   68.95  1.0000
  -4   0   2    9897     318                                                        7335  -42.06   68.95  1.0000
   2   0  -4   33254     318                                                        6954 -245.11  -16.63  1.0000
   2   0  -4   33806     381                                                        7208 -245.11  -16.63  1.0000
   2   0  -4   34287     413                                                        7431 -245.11  -16.63  1.0000
   2   0  -4   31708     413                                                        6256 -245.11  -16.63  1.0000
  -4  -6  -4  363570    1048                                                      180781  441.22  -19.53  1.0000
  -4  -6  -4  250705     572                                                      104252  441.22  -19.53  1.0000
  -4  -6  -4  282376     953                                                      125019  441.22  -19.53  1.0000
  -4  -6  -4  276014     762                                                      120796  441.22  -19.53  1.0000
  -4  -6  -4  311359     953                                                      144549  441.22  -19.53  1.0000
  -4  -6  -4  280849     921                                                      124003  441.22  -19.53  1.0000
  -2   4   0   86263     508                                                       39090 -237.78   -8.57  1.0000
  -2   4   0   43910     349                                                       12893 -237.78   -8.57  1.0000
  -2   4   0  111872     667                                                       56873 -237.78   -8.57  1.0000
  -4   2   0   18597     476                                                       18735 -114.67  232.54  1.0000
  -4   2   0   21867     508                                                       23276 -114.67  232.54  1.0000
  -4   2   0   31388     508                                                       35756 -114.67  232.54  1.0000
   0   4  -2  346973     857                                                      171794  441.26  -88.00  1.0000
   0   4  -2  327414     953                                                      158044  441.26  -88.00  1.0000
   0   4  -2  227786     762                                                       91200  441.26  -88.00  1.0000
   0   4  -2  247808     826                                                      104124  441.26  -88.00  1.0000
   0   4  -2  249995     857                                                      105553  441.26  -88.00  1.0000
   0   4  -2  244837     826                                                      102187  441.26  -88.00  1.0000
  -6  -2  -2   29355     572                                                       35153 -104.31  241.85  1.0000
  -6  -2  -2   18450     508                                                       20069 -104.31  241.85  1.0000
  -6  -2  -2   34324     413                                                       41631 -104.31  241.85  1.0000
  -6  -2  -2   20975     508                                                       23721 -104.31  241.85  1.0000
   0   2  -4  183965     540                                                      109142 -244.00  -19.80  1.0000
   0   2  -4  165183     826                                                       94789 -244.00  -19.80  1.0000
   0   2  -4  116375     667                                                       58842 -244.00  -19.80  1.0000
   0   2  -4  143779     730                                                       78752 -244.00  -19.80  1.0000
   0   2  -4  130498     635                                                       69004 -244.00  -19.80  1.0000
   0   2  -4  129056     635                                                       67956 -244.00  -19.80  1.0000
  -6  -4  -4   42080     445                                                       13051 -243.25  102.83  1.0000
  -6  -4  -4   35354     445                                                        9177 -243.25  102.83  1.0000
  -6  -4  -4   44973     445                                                       14798 -243.25  102.83  1.0000
  -6  -4  -4   40525     222                                                       12130 -243.25  102.83  1.0000
  -6  -4  -4   40633     476                                                       12194 -243.25  102.83  1.0000
  -6  -4  -4   32124     508                                                        7431 -243.25  102.83  1.0000
  -2  -2  -6  325078     857                                                      156742  445.71 -114.98  1.0000
  -2  -2  -6  274487     889                                                      121939  445.71 -114.98  1.0000
  -2  -2  -6  274582     889                                                      122003  445.71 -114.98  1.0000
  -2  -2  -6  261878     730                                                      113492  445.71 -114.98  1.0000
  -2  -2  -6  269291     730                                                      118446  445.71 -114.98  1.0000
  -4  -4  -6  173659     667                                                       99869 -249.76    5.91  1.0000
  -4  -4  -6  156092     635                                                       86659 -249.76    5.91  1.0000
  -4  -4  -6  146839     762                                                       79800 -249.76    5.91  1.0000
  -4  -4  -6  137395     699                                                       72878 -249.76    5.91  1.0000
  -4  -4  -6  134511     699                                                       70782 -249.76    5.91  1.0000
  -4  -4  -6  138440     699                                                       73640 -249.76    5.91  1.0000
   5   5   6   45043     572                                                       28357  113.91   56.23  1.0000
   5   5   6   29701     445                                                       16386  113.91   56.23  1.0000
   5   5   6   32708     603                                                       18672  113.91   56.23  1.0000
   5   5   6   30205     572                                                       16767  113.91   56.23  1.0000
   5   5   6   30078     572                                                       16671  113.91   56.23  1.0000
   1   1   6   49160     508                                                       13750 -262.90   25.82  1.0000
   1   1   6   38457     540                                                        8352 -262.90   25.82  1.0000
   1   1   6   31217     540                                                        5144 -262.90   25.82  1.0000
   1   1   6   38659     445                                                        8447 -262.90   25.82  1.0000
   1   1   6   33985     349                                                        6319 -262.90   25.82  1.0000
   6   5   5    1001     508                                                        5843  135.53 -136.92  1.0000
   6   5   5    1279     286                                                        2890  135.53 -136.92  1.0000
   6   5   5    1307     540                                                        8002  135.53 -136.92  1.0000
   6   5   5    1121     318                                                        3493  135.53 -136.92  1.0000
   6   5   5    1448     349                                                        2445  135.53 -136.92  1.0000
   0  -1   5   42208     603                                                       24642  128.91  -62.37  1.0000
   0  -1   5   36541     572                                                       20291  128.91  -62.37  1.0000
   0  -1   5   13019     254                                                        3969  128.91  -62.37  1.0000
   0  -1   5   37627     508                                                       21117  128.91  -62.37  1.0000
   6   1   1   13877     572                                                       19148   40.79  -71.53  1.0000
   6   1   1   14301     603                                                       19656   40.79  -71.53  1.0000
   6   1   1   12140     413                                                       17052   40.79  -71.53  1.0000
   6   1   1   13216     476                                                       18354   40.79  -71.53  1.0000
   6   1   1   15553     540                                                       21149   40.79  -71.53  1.0000
   0  -5   1   29645     540                                                        4922 -252.89   -0.55  1.0000
   0  -5   1   30492     445                                                        5271 -252.89   -0.55  1.0000
   0  -5   1   21952     318                                                        2128 -252.89   -0.55  1.0000
   0  -5   1   24269     349                                                        2890 -252.89   -0.55  1.0000
   0  -5   1   22847     349                                                        2413 -252.89   -0.55  1.0000
   0  -5   1   22254     318                                                        2223 -252.89   -0.55  1.0000
   5  -1   0   22606     603                                                       27817   29.36  -69.21  1.0000
   5  -1   0   16224     603                                                       20577   29.36  -69.21  1.0000
   5  -1   0   11597     540                                                       15211   29.36  -69.21  1.0000
   5  -1   0   17501     476                                                       22038   29.36  -69.21  1.0000
   5  -1   0   17529     508                                                       22070   29.36  -69.21  1.0000
   1  -5   0     947     318                                                        3398  175.50  106.33  1.0000
   1  -5   0     589     413                                                        4827  175.50  106.33  1.0000
   1  -5   0    1597     286                                                        2159  175.50  106.33  1.0000
   1  -5   0    1163     349                                                        2890  175.50  106.33  1.0000
   1  -5   0    1643     318                                                        2096  175.50  106.33  1.0000
   1  -5   0    1487     286                                                        2318  175.50  106.33  1.0000
   5   6   5   33534     603                                                        6859 -249.38  -32.46  1.0000
   5   6   5   21348     254                                                        2064 -249.38  -32.46  1.0000
   5   6   5   33045     603                                                        6637 -249.38  -32.46  1.0000
   5   6   5   25138     413                                                        3366 -249.38  -32.46  1.0000
   5   6   5   22236     349                                                        2350 -249.38  -32.46  1.0000
   5   6   5   20312     349                                                        1747 -249.38  -32.46  1.0000
  -1   0   5     756     318                                                        4096  172.97  109.91  1.0000
  -1   0   5     853     508                                                        9590  172.97  109.91  1.0000
  -1   0   5     990     318                                                        3334  172.97  109.91  1.0000
  -1   0   5     841     349                                                        3779  172.97  109.91  1.0000
  -1   0   5     705     349                                                        4319  172.97  109.91  1.0000
   5   0  -1   14739     572                                                       18767   37.93  -17.14  1.0000
   5   0  -1   13757     540                                                       17656   37.93  -17.14  1.0000
   5   0  -1    6951     381                                                        9781   37.93  -17.14  1.0000
   5   0  -1   15387     508                                                       19498   37.93  -17.14  1.0000
   5   0  -1   11806     349                                                       15433   37.93  -17.14  1.0000
   5   0  -1   19072     413                                                       23626   37.93  -17.14  1.0000
  -1  -6  -1   50500     667                                                       30389  126.32   30.03  1.0000
  -1  -6  -1   45606     476                                                       26611  126.32   30.03  1.0000
  -1  -6  -1   29795     572                                                       14893  126.32   30.03  1.0000
  -1  -6  -1   31396     572                                                       16036  126.32   30.03  1.0000
  -1  -6  -1   41977     635                                                       23848  126.32   30.03  1.0000
  -1  -6  -1   35981     635                                                       19371  126.32   30.03  1.0000
   1   6   1   50233     667                                                       30326  126.32  -30.03  1.0000
   1   6   1   51900     476                                                       31628  126.32  -30.03  1.0000
   1   6   1   29933     603                                                       15084  126.32  -30.03  1.0000
   1   6   1   31350     572                                                       16100  126.32  -30.03  1.0000
   1   6   1   41016     635                                                       23245  126.32  -30.03  1.0000
   1   6   1   36691     603                                                       20006  126.32  -30.03  1.0000
  -5   0   1   13219     540                                                       17021   37.93   17.14  1.0000
  -5   0   1   13722     572                                                       17592   37.93   17.14  1.0000
  -5   0   1   18156     476                                                       22578   37.93   17.14  1.0000
  -5   0   1   10912     349                                                       14385   37.93   17.14  1.0000
  -5   0   1   15211     413                                                       19275   37.93   17.14  1.0000
   1   0  -5     881     318                                                        4319  172.97 -109.91  1.0000
   1   0  -5    1301     508                                                       10447  172.97 -109.91  1.0000
   1   0  -5     821     508                                                        7748  172.97 -109.91  1.0000
   1   0  -5    1166     318                                                        3271  172.97 -109.91  1.0000
   1   0  -5     756     349                                                        5271  172.97 -109.91  1.0000
   1   0  -5     875     318                                                        4350  172.97 -109.91  1.0000
  -5  -6  -5   30256     508                                                        5589 -249.38   32.46  1.0000
  -5  -6  -5   22248     222                                                        2445 -249.38   32.46  1.0000
  -5  -6  -5   30329     603                                                        5621 -249.38   32.46  1.0000
  -5  -6  -5   25565     445                                                        3652 -249.38   32.46  1.0000
  -5  -6  -5   21681     349                                                        2255 -249.38   32.46  1.0000
  -5  -6  -5   21389     349                                                        2159 -249.38   32.46  1.0000
  -1   5   0    1150     286                                                        3271  175.50 -106.33  1.0000
  -1   5   0     710     413                                                        5589  175.50 -106.33  1.0000
  -1   5   0    2221     286                                                        1556  175.50 -106.33  1.0000
  -1   5   0    1679     349                                                        2223  175.50 -106.33  1.0000
  -1   5   0    1861     318                                                        1969  175.50 -106.33  1.0000
  -1   5   0    1468     318                                                        2572  175.50 -106.33  1.0000
  -5   1   0   20000     603                                                       24769   29.36   69.21  1.0000
  -5   1   0   13883     540                                                       17783   29.36   69.21  1.0000
  -5   1   0   12216     540                                                       15846   29.36   69.21  1.0000
  -5   1   0   11186     381                                                       14639   29.36   69.21  1.0000
  -5   1   0   18962     508                                                       23594   29.36   69.21  1.0000
   0   5  -1   29166     540                                                        4731 -252.89    0.55  1.0000
   0   5  -1   33871     445                                                        6732 -252.89    0.55  1.0000
   0   5  -1   21430     318                                                        1969 -252.89    0.55  1.0000
   0   5  -1   22940     318                                                        2445 -252.89    0.55  1.0000
   0   5  -1   23799     349                                                        2731 -252.89    0.55  1.0000
   0   5  -1   22148     318                                                        2191 -252.89    0.55  1.0000
  -6  -1  -1   12374     540                                                       17243   40.79   71.53  1.0000
  -6  -1  -1   13879     572                                                       19053   40.79   71.53  1.0000
  -6  -1  -1   14809     413                                                       20164   40.79   71.53  1.0000
  -6  -1  -1     979     222                                                        1810   40.79   71.53  1.0000
  -6  -1  -1   14809     508                                                       20164   40.79   71.53  1.0000
   0   1  -5   44226     635                                                       25944  128.91   62.37  1.0000
   0   1  -5   41679     603                                                       23975  128.91   62.37  1.0000
   0   1  -5   36213     603                                                       19815  128.91   62.37  1.0000
   0   1  -5   38941     508                                                       21879  128.91   62.37  1.0000
   0   1  -5   39107     476                                                       22006  128.91   62.37  1.0000
  -6  -5  -5     845     476                                                        5430  135.53  136.92  1.0000
  -6  -5  -5    1519     286                                                        2128  135.53  136.92  1.0000
  -6  -5  -5    1006     603                                                        7208  135.53  136.92  1.0000
  -6  -5  -5     936     381                                                        3906  135.53  136.92  1.0000
  -6  -5  -5     884     381                                                        4319  135.53  136.92  1.0000
  -6  -5  -5    1149     318                                                        2985  135.53  136.92  1.0000
  -6  -5  -5    1450     349                                                        2255  135.53  136.92  1.0000
  -1  -1  -6   53778     540                                                       15909 -262.90  -25.82  1.0000
  -1  -1  -6   42124     540                                                        9876 -262.90  -25.82  1.0000
  -1  -1  -6   32510     540                                                        5525 -262.90  -25.82  1.0000
  -1  -1  -6   42514     445                                                       10066 -262.90  -25.82  1.0000
  -1  -1  -6   34611     413                                                        6415 -262.90  -25.82  1.0000
  -5  -5  -6   40855     540                                                       25245  113.91  -56.23  1.0000
  -5  -5  -6   26301     445                                                       14004  113.91  -56.23  1.0000
  -5  -5  -6   35333     635                                                       20895  113.91  -56.23  1.0000
  -5  -5  -6   29346     508                                                       16290  113.91  -56.23  1.0000
  -5  -5  -6   33411     508                                                       19402  113.91  -56.23  1.0000
  -5  -5  -6   30016     603                                                       16798  113.91  -56.23  1.0000
  -5  -5  -6   29766     603                                                       16608  113.91  -56.23  1.0000
   6   6   6    5064     635                                                        6160   84.67 -192.90  1.0000
   6   6   6    4851     508                                                        5462   84.67 -192.90  1.0000
   6   6   6    7351     730                                                       11495   84.67 -192.90  1.0000
   6   6   6    4751     381                                                        1207   84.67 -192.90  1.0000
   6   6   6    4768     381                                                        1175   84.67 -192.90  1.0000
   0   0   6   47562     762                                                       54174   52.48 -127.94  1.0000
   0   0   6   47041     635                                                       53602   52.48 -127.94  1.0000
   0   0   6   45108     635                                                       51475   52.48 -127.94  1.0000
   6   0   0  238574    1111                                                      144707  268.65   58.37  1.0000
   6   0   0  242112    1111                                                      147470  268.65   58.37  1.0000
   6   0   0  198364     826                                                      113746  268.65   58.37  1.0000
   6   0   0  218216     794                                                      128925  268.65   58.37  1.0000
   6   0   0  254941     889                                                      157536  268.65   58.37  1.0000
   0  -6   0    8040     699                                                        7050   14.53   15.77  1.0000
   0  -6   0    7193     508                                                        6256   14.53   15.77  1.0000
   0  -6   0    1952     349                                                        1461   14.53   15.77  1.0000
   0  -6   0    2348     381                                                        1810   14.53   15.77  1.0000
   0  -6   0    1401     381                                                         984   14.53   15.77  1.0000
   0  -6   0    1916     381                                                        1429   14.53   15.77  1.0000
   0   6   0    7134     635                                                        6256   14.53  -15.77  1.0000
   0   6   0    8717     476                                                        7748   14.53  -15.77  1.0000
   0   6   0    1377     381                                                         984   14.53  -15.77  1.0000
   0   6   0    2389     413                                                        1874   14.53  -15.77  1.0000
   0   6   0    1117     381                                                         762   14.53  -15.77  1.0000
   0   6   0    1780     381                                                        1334   14.53  -15.77  1.0000
  -6   0   0  223411    1080                                                      133180  268.65  -58.37  1.0000
  -6   0   0  225749    1048                                                      134990  268.65  -58.37  1.0000
  -6   0   0  207482     857                                                      120923  268.65  -58.37  1.0000
  -6   0   0  215386     794                                                      126988  268.65  -58.37  1.0000
  -6   0   0  253062     889                                                      156330  268.65  -58.37  1.0000
   0   0  -6   58058     826                                                       64590   52.48  127.94  1.0000
   0   0  -6   48454     826                                                       54174   52.48  127.94  1.0000
   0   0  -6   54917     635                                                       61192   52.48  127.94  1.0000
   0   0  -6   39915     603                                                       44838   52.48  127.94  1.0000
  -6  -6  -6    5688     635                                                        7272   84.67  192.90  1.0000
  -6  -6  -6    4878     318                                                        1143   84.67  192.90  1.0000
  -6  -6  -6    6462     699                                                        9082   84.67  192.90  1.0000
  -6  -6  -6    4708     318                                                        1556   84.67  192.90  1.0000
  -6  -6  -6    4951     381                                                        1016   84.67  192.90  1.0000
  -6  -6  -6    4802     381                                                        1302   84.67  192.90  1.0000
   4   1   4  333168     476                                                       79737  731.52  -38.58  1.0000
   4   1   4  437388     794                                                      134419  731.52  -38.58  1.0000
   4   1   4  418685     603                                                      124130  731.52  -38.58  1.0000
   4   1   4  431075     730                                                      130926  731.52  -38.58  1.0000
   4   1   4  418510     762                                                      124035  731.52  -38.58  1.0000
   4   1   4  330374     603                                                       78371  731.52  -38.58  1.0000
   3   0   4   41430      64                                                          95  502.27  154.41  1.0000
   3   0   4   23742     318                                                        4890  502.27  154.41  1.0000
   3   0   4   24628     254                                                        4382  502.27  154.41  1.0000
   3   0   4   24862     318                                                        4255  502.27  154.41  1.0000
   3   0   4   24512     318                                                        4446  502.27  154.41  1.0000
   3   0   4   38632      95                                                         318  502.27  154.41  1.0000
   4   0   3   49140     254                                                        7526  339.24   49.76  1.0000
   4   0   3   53728     349                                                        9431  339.24   49.76  1.0000
   4   0   3   49535     191                                                        7685  339.24   49.76  1.0000
   4   0   3   49060     318                                                        7494  339.24   49.76  1.0000
   4   0   3   50082     349                                                        7907  339.24   49.76  1.0000
   4   0   3   48662     349                                                        7335  339.24   49.76  1.0000
   3  -1   3     330     191                                                         667   72.79  -57.01  1.0000
   3  -1   3     408     191                                                         476   72.79  -57.01  1.0000
   3  -1   3     408     159                                                         476   72.79  -57.01  1.0000
   1   4   4   35195     159                                                        1016  530.28 -103.27  1.0000
   1   4   4   35375     159                                                         984  530.28 -103.27  1.0000
   1   4   4   36523     191                                                         794  530.28 -103.27  1.0000
   1   4   4   34512     159                                                        1143  530.28 -103.27  1.0000
   0   3   4     823     254                                                        3239   80.75   60.99  1.0000
   0   3   4    1668      32                                                         -32   80.75   60.99  1.0000
   0   3   4     987     127                                                         127   80.75   60.99  1.0000
   0   3   4     424     191                                                         857   80.75   60.99  1.0000
   0   3   4     565     222                                                        2445   80.75   60.99  1.0000
   0   3   4     987      32                                                         127   80.75   60.99  1.0000
   4   4   1     471     159                                                         635   67.36   68.86  1.0000
   4   4   1     554     159                                                         445   67.36   68.86  1.0000
   4   4   1     537     191                                                         476   67.36   68.86  1.0000
   4   4   1     573     191                                                         413   67.36   68.86  1.0000
   4   4   1     554     191                                                         445   67.36   68.86  1.0000
  -3  -3   1  131731     191                                                        5398  717.27  -12.60  1.0000
  -3  -3   1  337002     635                                                       84754  717.27  -12.60  1.0000
  -3  -3   1  319227     635                                                       75958  717.27  -12.60  1.0000
  -3  -3   1  283210     413                                                       58937  717.27  -12.60  1.0000
  -3  -3   1  328016     540                                                       80277  717.27  -12.60  1.0000
   4   3   0   47979     318                                                        8574  338.57  -96.30  1.0000
   4   3   0   42784     286                                                        6224  338.57  -96.30  1.0000
   4   3   0   39982     318                                                        5049  338.57  -96.30  1.0000
   4   3   0   45297     286                                                        7335  338.57  -96.30  1.0000
   4   3   0   44162     318                                                        6827  338.57  -96.30  1.0000
  -3  -4   0   10810     381                                                       22070  484.86 -159.88  1.0000
  -3  -4   0    9995     508                                                       38328  484.86 -159.88  1.0000
  -3  -4   0   10353     318                                                       24547  484.86 -159.88  1.0000
  -3  -4   0    9946     445                                                       28071  484.86 -159.88  1.0000
   1  -3  -3  108472     508                                                       50046  362.79 -141.25  1.0000
   1  -3  -3   57832     254                                                       14798  362.79 -141.25  1.0000
   1  -3  -3   89583     445                                                       36201  362.79 -141.25  1.0000
   1  -3  -3   67818     445                                                       21181  362.79 -141.25  1.0000
   1  -3  -3  106855     381                                                       48839  362.79 -141.25  1.0000
   1  -3  -3   65976     286                                                       19974  362.79 -141.25  1.0000
   0  -4  -3  391290     730                                                      110190  727.56   35.23  1.0000
   0  -4  -3  390931     699                                                      109999  727.56   35.23  1.0000
   0  -4  -3  346172     667                                                       86882  727.56   35.23  1.0000
   0  -4  -3  339871     572                                                       83738  727.56   35.23  1.0000
   0  -4  -3  345727     572                                                       86659  727.56   35.23  1.0000
   0   4   3  379239     699                                                      104061  727.56  -35.23  1.0000
   0   4   3  340887     667                                                       84436  727.56  -35.23  1.0000
   0   4   3  339038     572                                                       83516  727.56  -35.23  1.0000
  -1   3   3  115512     540                                                       53285  362.79  141.25  1.0000
  -1   3   3   24690      64                                                        -159  362.79  141.25  1.0000
  -1   3   3   58097     349                                                       14099  362.79  141.25  1.0000
  -1   3   3  105804     381                                                       46172  362.79  141.25  1.0000
  -1   3   3   24690      32                                                        -127  362.79  141.25  1.0000
   3   4   0   20165     318                                                        6859  484.86  159.88  1.0000
   3   4   0   11669     413                                                       26357  484.86  159.88  1.0000
   3   4   0   11563     476                                                       34200  484.86  159.88  1.0000
   3   4   0   11535     349                                                       28484  484.86  159.88  1.0000
   3   4   0   11511     445                                                       32866  484.86  159.88  1.0000
   3   4   0   11526     445                                                       33343  484.86  159.88  1.0000
  -4  -3   0   40827     254                                                        5113  338.57   96.30  1.0000
  -4  -3   0   39936     286                                                        4763  338.57   96.30  1.0000
  -4  -3   0   44365     286                                                        6573  338.57   96.30  1.0000
   3   3  -1  413563     730                                                      125019  717.27   12.60  1.0000
   3   3  -1  349939     667                                                       91232  717.27   12.60  1.0000
   3   3  -1  311029     603                                                       71925  717.27   12.60  1.0000
   3   3  -1  368672     540                                                      100917  717.27   12.60  1.0000
   3   3  -1  336124     572                                                       84246  717.27   12.60  1.0000
   3   3  -1  328662     540                                                       80531  717.27   12.60  1.0000
  -4  -4  -1     413     159                                                         635   67.36  -68.86  1.0000
  -4  -4  -1     402     191                                                         667   67.36  -68.86  1.0000
  -4  -4  -1     506     191                                                         445   67.36  -68.86  1.0000
   0  -3  -4     667     286                                                        3430   80.75  -60.99  1.0000
   0  -3  -4     300     191                                                        2096   80.75  -60.99  1.0000
   0  -3  -4     529     318                                                        3017   80.75  -60.99  1.0000
   0  -3  -4     240     191                                                        1302   80.75  -60.99  1.0000
   0  -3  -4     549     222                                                        3080   80.75  -60.99  1.0000
   0  -3  -4     396     127                                                         635   80.75  -60.99  1.0000
  -1  -4  -4   34951     191                                                        1111  530.28  103.27  1.0000
  -1  -4  -4   32616     222                                                        1620  530.28  103.27  1.0000
  -1  -4  -4   36174     191                                                         889  530.28  103.27  1.0000
  -1  -4  -4   33719     191                                                        1365  530.28  103.27  1.0000
  -1  -4  -4   35987     159                                                         921  530.28  103.27  1.0000
  -3   1  -3     490     191                                                         476   72.79   57.01  1.0000
  -3   1  -3     872      64                                                          95   72.79   57.01  1.0000
  -3   1  -3     673     159                                                         222   72.79   57.01  1.0000
  -3   1  -3     416     191                                                         730   72.79   57.01  1.0000
  -3   1  -3     464     159                                                         540   72.79   57.01  1.0000
  -4   0  -3   47812     254                                                        7208  339.24  -49.76  1.0000
  -4   0  -3   54714     381                                                       10130  339.24  -49.76  1.0000
  -4   0  -3   24219      64                                                         349  339.24  -49.76  1.0000
  -4   0  -3   24463      95                                                         381  339.24  -49.76  1.0000
  -4   0  -3   26343      95                                                         667  339.24  -49.76  1.0000
  -4   0  -3   49297     349                                                        7812  339.24  -49.76  1.0000
  -3   0  -4   22345     349                                                        5335  502.27 -154.41  1.0000
  -3   0  -4   24194     254                                                        4287  502.27 -154.41  1.0000
  -3   0  -4   25698     286                                                        3557  502.27 -154.41  1.0000
  -3   0  -4   23834     318                                                        4477  502.27 -154.41  1.0000
  -4  -1  -4  407825     572                                                      117970  731.52   38.58  1.0000
  -4  -1  -4  450401     826                                                      141373  731.52   38.58  1.0000
  -4  -1  -4  395829     572                                                      111555  731.52   38.58  1.0000
  -4  -1  -4  162931     254                                                       11718  731.52   38.58  1.0000
  -4  -1  -4  377649     699                                                      101997  731.52   38.58  1.0000
  -4  -1  -4  424265     794                                                      126893  731.52   38.58  1.0000
   5   2   4    1564     318                                                        8669 -326.51   16.45  1.0000
   5   2   4    2481     381                                                        6827 -326.51   16.45  1.0000
   5   2   4    1271     318                                                        9431 -326.51   16.45  1.0000
   5   2   4    1981     318                                                        7748 -326.51   16.45  1.0000
   5   2   4    2229     413                                                        7272 -326.51   16.45  1.0000
   5   2   4    2716     381                                                        6446 -326.51   16.45  1.0000
   2  -1   4  245437     762                                                      107618 -415.00  -29.04  1.0000
   2  -1   4  206525     699                                                       82404 -415.00  -29.04  1.0000
   2  -1   4   82580     318                                                       14353 -415.00  -29.04  1.0000
   2  -1   4  204664     667                                                       81229 -415.00  -29.04  1.0000
   5   1   3   72100     413                                                       26642  270.34  -68.23  1.0000
   5   1   3   69521     476                                                       25055  270.34  -68.23  1.0000
   5   1   3   79126     413                                                       31056  270.34  -68.23  1.0000
   5   1   3   76773     476                                                       29564  270.34  -68.23  1.0000
   5   1   3   67329     476                                                       23721  270.34  -68.23  1.0000
   2  -2   3   22511     635                                                       59953 -234.10  -19.94  1.0000
   2  -2   3   18557     508                                                       53380 -234.10  -19.94  1.0000
   2  -2   3    6599     508                                                       30993 -234.10  -19.94  1.0000
   2  -2   3   11439     508                                                       40710 -234.10  -19.94  1.0000
   2  -2   3   17478     603                                                       51538 -234.10  -19.94  1.0000
   2   4   5  281340     730                                                      133847 -414.96  -81.95  1.0000
   2   4   5  220908     730                                                       93074 -414.96  -81.95  1.0000
   2   4   5  181376     635                                                       67924 -414.96  -81.95  1.0000
   2   4   5  191074     603                                                       73957 -414.96  -81.95  1.0000
   1   3   5    8053     413                                                       33311 -194.56 -136.55  1.0000
   1   3   5    9203      64                                                        -127 -194.56 -136.55  1.0000
   1   3   5    9203      64                                                        -127 -194.56 -136.55  1.0000
   2  -3  -2   53592     413                                                       16417  256.08   26.45  1.0000
   2  -3  -2   51979     318                                                       15528  256.08   26.45  1.0000
   2  -3  -2   61559     381                                                       20958  256.08   26.45  1.0000
   2  -3  -2   49993     445                                                       14449  256.08   26.45  1.0000
   2  -3  -2   52096     318                                                       15592  256.08   26.45  1.0000
   2  -3  -2   48926     318                                                       13877  256.08   26.45  1.0000
   1  -4  -2    2204     508                                                       30104 -315.63    6.77  1.0000
   1  -4  -2     334     318                                                       20672 -315.63    6.77  1.0000
   1  -4  -2      60     413                                                       15877 -315.63    6.77  1.0000
   1  -4  -2      99     476                                                       17846 -315.63    6.77  1.0000
   1  -4  -2    1385     445                                                       26769 -315.63    6.77  1.0000
   1  -4  -2     395     413                                                       21181 -315.63    6.77  1.0000
   4   5   2     498     381                                                        3779 -202.08  -43.38  1.0000
   4   5   2     154     318                                                        8987 -202.08  -43.38  1.0000
   4   5   2     386     445                                                       10479 -202.08  -43.38  1.0000
   4   5   2     921     318                                                       12829 -202.08  -43.38  1.0000
   4   5   2     594     445                                                       11495 -202.08  -43.38  1.0000
   4   5   2     398     413                                                       10543 -202.08  -43.38  1.0000
  -3  -2   2      82     413                                                       18672 -316.66  -28.05  1.0000
  -3  -2   2    3079     476                                                       33724 -316.66  -28.05  1.0000
  -3  -2   2     197     318                                                       13147 -316.66  -28.05  1.0000
  -3  -2   2   16462      64                                                           0 -316.66  -28.05  1.0000
  -3  -2   2    1880     349                                                       29405 -316.66  -28.05  1.0000
   4   2  -1   84716     508                                                       37217  243.05    9.98  1.0000
   4   2  -1   79012     476                                                       33470  243.05    9.98  1.0000
   4   2  -1  126784     572                                                       66527  243.05    9.98  1.0000
   4   2  -1   73045     318                                                       29627  243.05    9.98  1.0000
   4   2  -1   74983     349                                                       30866  243.05    9.98  1.0000
   4   2  -1   94170     413                                                       43568  243.05    9.98  1.0000
  -3  -5  -1  206524     699                                                       85929 -443.88  170.65  1.0000
  -3  -5  -1  158948     508                                                       55063 -443.88  170.65  1.0000
  -3  -5  -1  142762     572                                                       45187 -443.88  170.65  1.0000
  -3  -5  -1  146357     476                                                       47347 -443.88  170.65  1.0000
  -3  -5  -1   99035     413                                                       20895 -443.88  170.65  1.0000
  -3  -5  -1  156438     603                                                       53507 -443.88  170.65  1.0000
   3   5   1  226235     730                                                       96535 -443.88 -170.65  1.0000
   3   5   1  167871     540                                                       58651 -443.88 -170.65  1.0000
   3   5   1  144312     603                                                       44457 -443.88 -170.65  1.0000
   3   5   1  141644     476                                                       42901 -443.88 -170.65  1.0000
   3   5   1  162346     603                                                       55254 -443.88 -170.65  1.0000
   3   5   1  158277     603                                                       52777 -443.88 -170.65  1.0000
  -4  -2   1   82188     476                                                       35661  243.05   -9.98  1.0000
  -4  -2   1  127905     572                                                       67511  243.05   -9.98  1.0000
  -4  -2   1   74478     381                                                       30644  243.05   -9.98  1.0000
   3   2  -2     121     381                                                       15338 -316.66   28.05  1.0000
   3   2  -2     692     445                                                       23149 -316.66   28.05  1.0000
   3   2  -2    3318     508                                                       34073 -316.66   28.05  1.0000
   3   2  -2     105     349                                                       16513 -316.66   28.05  1.0000
   3   2  -2     427     318                                                       21276 -316.66   28.05  1.0000
   3   2  -2    3173     349                                                       33597 -316.66   28.05  1.0000
  -4  -5  -2     635     381                                                        3493 -202.08   43.38  1.0000
  -4  -5  -2     726     413                                                       11845 -202.08   43.38  1.0000
  -4  -5  -2    1043     286                                                       13083 -202.08   43.38  1.0000
  -4  -5  -2    1186     381                                                       13591 -202.08   43.38  1.0000
  -4  -5  -2      68     413                                                        7335 -202.08   43.38  1.0000
  -1   4   2    3087     508                                                       33311 -315.63   -6.77  1.0000
  -1   4   2    1059     222                                                        9082 -315.63   -6.77  1.0000
  -1   4   2   16235      95                                                         -64 -315.63   -6.77  1.0000
  -1   4   2      37     476                                                       16036 -315.63   -6.77  1.0000
  -1   4   2    1501     445                                                       27405 -315.63   -6.77  1.0000
  -2   3   2   53491     413                                                       16544  256.08  -26.45  1.0000
  -2   3   2   46109     286                                                       12543  256.08  -26.45  1.0000
  -2   3   2   10796      64                                                         -95  256.08  -26.45  1.0000
  -2   3   2   47494     413                                                       13274  256.08  -26.45  1.0000
  -2   3   2   50851     349                                                       15084  256.08  -26.45  1.0000
  -2   3   2   10796      64                                                           0  256.08  -26.45  1.0000
  -1  -3  -5    7085     413                                                       30802 -194.56  136.55  1.0000
  -1  -3  -5    7472     381                                                       31628 -194.56  136.55  1.0000
  -1  -3  -5    4948     476                                                       25976 -194.56  136.55  1.0000
  -2  -4  -5  264836     730                                                      124035 -414.96   81.95  1.0000
  -2  -4  -5  280163     540                                                      134673 -414.96   81.95  1.0000
  -2  -4  -5  224710     762                                                       96884 -414.96   81.95  1.0000
  -2  -4  -5  187508     667                                                       72814 -414.96   81.95  1.0000
  -2  -4  -5  198454     603                                                       79768 -414.96   81.95  1.0000
  -2  -4  -5  179183     572                                                       67606 -414.96   81.95  1.0000
  -2   2  -3   20646     445                                                       56810 -234.10   19.94  1.0000
  -2   2  -3   20397     603                                                       56397 -234.10   19.94  1.0000
  -2   2  -3      44     222                                                        8034 -234.10   19.94  1.0000
  -2   2  -3   18731     603                                                       53602 -234.10   19.94  1.0000
  -2   2  -3   17188     572                                                       50967 -234.10   19.94  1.0000
  -5  -1  -3   72488     413                                                       26198  270.34   68.23  1.0000
  -5  -1  -3   68860     508                                                       24007  270.34   68.23  1.0000
  -5  -1  -3   23958     127                                                        2001  270.34   68.23  1.0000
  -5  -1  -3   71337     476                                                       25499  270.34   68.23  1.0000
  -2   1  -4  256165     794                                                      115302 -415.00   29.04  1.0000
  -2   1  -4  126989     413                                                       35915 -415.00   29.04  1.0000
  -2   1  -4  204493     699                                                       81547 -415.00   29.04  1.0000
  -2   1  -4  214267     699                                                       87771 -415.00   29.04  1.0000
  -2   1  -4  205146     667                                                       81960 -415.00   29.04  1.0000
  -5  -2  -4    1822     318                                                        8002 -326.51  -16.45  1.0000
  -5  -2  -4    2724     381                                                        6383 -326.51  -16.45  1.0000
  -5  -2  -4    1410     318                                                        8955 -326.51  -16.45  1.0000
  -5  -2  -4   12832      64                                                         349 -326.51  -16.45  1.0000
  -5  -2  -4    3535     349                                                        5271 -326.51  -16.45  1.0000
  -5  -2  -4    2448     381                                                        6827 -326.51  -16.45  1.0000
   6   3   4   64673     603                                                       51125  -70.05   10.08  1.0000
   6   3   4   58656     635                                                       45791  -70.05   10.08  1.0000
   6   3   4   60450     508                                                       47378  -70.05   10.08  1.0000
   6   3   4   62171     445                                                       48903  -70.05   10.08  1.0000
   6   3   4   52344     603                                                       40234  -70.05   10.08  1.0000
   6   3   4   57650     667                                                       44902  -70.05   10.08  1.0000
   1  -2   4   39904     191                                                        3080 -359.90  -52.31  1.0000
   1  -2   4   76171     476                                                       17846 -359.90  -52.31  1.0000
   1  -2   4   64994     445                                                       12575 -359.90  -52.31  1.0000
   1  -2   4   56241     476                                                        8828 -359.90  -52.31  1.0000
   1  -2   4   58706     476                                                        9844 -359.90  -52.31  1.0000
   1  -2   4   68883     476                                                       14353 -359.90  -52.31  1.0000
   6   2   3   49605     508                                                       24038  171.53  -35.37  1.0000
   6   2   3   42457     540                                                       19116  171.53  -35.37  1.0000
   6   2   3   49061     381                                                       23657  171.53  -35.37  1.0000
   6   2   3   62089     413                                                       32993  171.53  -35.37  1.0000
   6   2   3   55873     540                                                       28484  171.53  -35.37  1.0000
   6   2   3   42364     508                                                       19053  171.53  -35.37  1.0000
   1  -3   3     730     318                                                        9177 -163.36  -69.59  1.0000
   1  -3   3    3543     508                                                       16767 -163.36  -69.59  1.0000
   1  -3   3     967     413                                                       10035 -163.36  -69.59  1.0000
   1  -3   3    1014     508                                                       10193 -163.36  -69.59  1.0000
   1  -3   3    2185     508                                                       13559 -163.36  -69.59  1.0000
   1  -3   3    1905     508                                                       12829 -163.36  -69.59  1.0000
   3   4   6   60437     381                                                       10955 -350.10  -12.20  1.0000
   3   4   6   48708     286                                                        6319 -350.10  -12.20  1.0000
   3   4   6   53445     476                                                        8098 -350.10  -12.20  1.0000
   3   4   6   47551     413                                                        5906 -350.10  -12.20  1.0000
   2   3   6    5203     349                                                       19720 -137.95 -115.04  1.0000
   2   3   6    2184     349                                                       12956 -137.95 -115.04  1.0000
   2   3   6    3087     508                                                       15179 -137.95 -115.04  1.0000
   2   3   6    2076     508                                                       12670 -137.95 -115.04  1.0000
   2   3   6    1982     413                                                       12416 -137.95 -115.04  1.0000
   2   3   6    2974      64                                                         349 -137.95 -115.04  1.0000
   3  -3  -1   26381     445                                                        9622  160.89  -24.21  1.0000
   3  -3  -1   31464     413                                                       12797  160.89  -24.21  1.0000
   3  -3  -1   33673     349                                                       14226  160.89  -24.21  1.0000
   3  -3  -1   26746     476                                                        9844  160.89  -24.21  1.0000
   3  -3  -1   27058     381                                                       10035  160.89  -24.21  1.0000
   3  -3  -1   24690     381                                                        8606  160.89  -24.21  1.0000
   2  -4  -1   91355     730                                                       73957  -75.09  -12.57  1.0000
   2  -4  -1   93083     572                                                       75513  -75.09  -12.57  1.0000
   2  -4  -1   66002     540                                                       51348  -75.09  -12.57  1.0000
   2  -4  -1   64345     667                                                       49887  -75.09  -12.57  1.0000
   2  -4  -1   83005     635                                                       66463  -75.09  -12.57  1.0000
   2  -4  -1   74569     603                                                       58937  -75.09  -12.57  1.0000
   4   6   3    5569     572                                                       19910 -145.92   86.71  1.0000
   4   6   3    4661     381                                                       18132 -145.92   86.71  1.0000
   4   6   3     191     254                                                        5525 -145.92   86.71  1.0000
   4   6   3    3368     572                                                       15433 -145.92   86.71  1.0000
   4   6   3    5029     445                                                       18862 -145.92   86.71  1.0000
   4   6   3    8670     603                                                       25531 -145.92   86.71  1.0000
   4   6   3    5652     572                                                       20069 -145.92   86.71  1.0000
  -3  -1   3   54755     476                                                       41154  -78.23   33.78  1.0000
  -3  -1   3   56872     572                                                       42996  -78.23   33.78  1.0000
  -3  -1   3   58874     603                                                       44743  -78.23   33.78  1.0000
  -3  -1   3   58256     508                                                       44203  -78.23   33.78  1.0000
   4   1  -2   35706     413                                                       14258  172.80   34.40  1.0000
   4   1  -2   32203     413                                                       12067  172.80   34.40  1.0000
   4   1  -2   33841     413                                                       13083  172.80   34.40  1.0000
   4   1  -2   33485     349                                                       12861  172.80   34.40  1.0000
  -3  -6  -2   53770     508                                                        8225 -350.83   24.95  1.0000
  -3  -6  -2   44813     318                                                        4954 -350.83   24.95  1.0000
  -3  -6  -2   37978     318                                                        2858 -350.83   24.95  1.0000
  -3  -6  -2   42771     413                                                        4287 -350.83   24.95  1.0000
  -3  -6  -2   48992     508                                                        6415 -350.83   24.95  1.0000
  -3  -6  -2   45660     476                                                        5240 -350.83   24.95  1.0000
   3   6   2   56133     508                                                        9177 -350.83  -24.95  1.0000
   3   6   2   44704     318                                                        4922 -350.83  -24.95  1.0000
   3   6   2   39314     349                                                        3239 -350.83  -24.95  1.0000
   3   6   2   43350     381                                                        4477 -350.83  -24.95  1.0000
   3   6   2   52366     508                                                        7685 -350.83  -24.95  1.0000
   3   6   2   46385     476                                                        5494 -350.83  -24.95  1.0000
  -4  -1   2   34410     413                                                       13686  172.80  -34.40  1.0000
  -4  -1   2   34060     413                                                       13464  172.80  -34.40  1.0000
   3   1  -3   65964     540                                                       50840  -78.23  -33.78  1.0000
   3   1  -3   58931     572                                                       44679  -78.23  -33.78  1.0000
   3   1  -3   56378     572                                                       42456  -78.23  -33.78  1.0000
   3   1  -3   60022     540                                                       45632  -78.23  -33.78  1.0000
  -4  -6  -3    3864     572                                                       16354 -145.92  -86.71  1.0000
  -4  -6  -3    4417     572                                                       17497 -145.92  -86.71  1.0000
  -4  -6  -3    6784     476                                                       22038 -145.92  -86.71  1.0000
  -4  -6  -3   11058     603                                                       29405 -145.92  -86.71  1.0000
  -4  -6  -3    4590     540                                                       17846 -145.92  -86.71  1.0000
  -2   4   1   90764     730                                                       73481  -75.09   12.57  1.0000
  -2   4   1   77580     540                                                       61668  -75.09   12.57  1.0000
  -2   4   1   42325     413                                                       30802  -75.09   12.57  1.0000
  -2   4   1   61515     667                                                       47442  -75.09   12.57  1.0000
  -2   4   1   84152     667                                                       67543  -75.09   12.57  1.0000
  -3   3   1   27122     445                                                        9939  160.89   24.21  1.0000
  -3   3   1   30359     381                                                       11940  160.89   24.21  1.0000
  -3   3   1   17177     222                                                        4350  160.89   24.21  1.0000
  -3   3   1   27122     445                                                        9939  160.89   24.21  1.0000
  -3   3   1   26598     413                                                        9622  160.89   24.21  1.0000
  -3   3   1    4312      64                                                         -32  160.89   24.21  1.0000
  -2  -3  -6    4476     381                                                       18418 -137.95  115.04  1.0000
  -2  -3  -6    5301     413                                                       20101 -137.95  115.04  1.0000
  -2  -3  -6    3478     540                                                       16259 -137.95  115.04  1.0000
  -2  -3  -6    1852     476                                                       12257 -137.95  115.04  1.0000
  -2  -3  -6    1628     381                                                       11622 -137.95  115.04  1.0000
  -2  -3  -6    2015     413                                                       12702 -137.95  115.04  1.0000
  -3  -4  -6   57800     381                                                        9844 -350.10   12.20  1.0000
  -3  -4  -6   58794     349                                                       10257 -350.10   12.20  1.0000
  -3  -4  -6   55222     476                                                        8796 -350.10   12.20  1.0000
  -3  -4  -6   47288     445                                                        5811 -350.10   12.20  1.0000
  -3  -4  -6   48451     413                                                        6224 -350.10   12.20  1.0000
  -3  -4  -6   48626     445                                                        6287 -350.10   12.20  1.0000
  -3  -4  -6   46007     413                                                        5367 -350.10   12.20  1.0000
  -1   3  -3    3577     381                                                       16957 -163.36   69.59  1.0000
  -1   3  -3    4257     508                                                       18418 -163.36   69.59  1.0000
  -1   3  -3     725     413                                                        9304 -163.36   69.59  1.0000
  -1   3  -3     992     508                                                       10257 -163.36   69.59  1.0000
  -1   3  -3    2377     508                                                       14163 -163.36   69.59  1.0000
  -1   3  -3    1462     476                                                       11718 -163.36   69.59  1.0000
  -6  -2  -3   51684     508                                                       25118  171.53   35.37  1.0000
  -6  -2  -3   40399     508                                                       17433  171.53   35.37  1.0000
  -6  -2  -3   44205     381                                                       19974  171.53   35.37  1.0000
  -6  -2  -3   44110     286                                                       19910  171.53   35.37  1.0000
  -6  -2  -3   47655     508                                                       22324  171.53   35.37  1.0000
  -6  -2  -3   47006     508                                                       21879  171.53   35.37  1.0000
  -1   2  -4   72564     318                                                       16068 -359.90   52.31  1.0000
  -1   2  -4   78275     508                                                       18862 -359.90   52.31  1.0000
  -1   2  -4   65885     445                                                       12956 -359.90   52.31  1.0000
  -1   2  -4   57982     476                                                        9526 -359.90   52.31  1.0000
  -1   2  -4   73160     476                                                       16354 -359.90   52.31  1.0000
  -1   2  -4   67696     476                                                       13782 -359.90   52.31  1.0000
  -6  -3  -4   60669     572                                                       47537  -70.05  -10.08  1.0000
  -6  -3  -4   48894     572                                                       37185  -70.05  -10.08  1.0000
  -6  -3  -4   55886     508                                                       43314  -70.05  -10.08  1.0000
  -6  -3  -4   25361     286                                                       17148  -70.05  -10.08  1.0000
  -6  -3  -4   51764     603                                                       39694  -70.05  -10.08  1.0000
  -6  -3  -4   56931     635                                                       44235  -70.05  -10.08  1.0000
   4   2   5    1256     222                                                        7558 -301.89  -11.38  1.0000
   4   2   5    1307     349                                                        7431 -301.89  -11.38  1.0000
   4   2   5    1064     349                                                        8066 -301.89  -11.38  1.0000
   4   2   5    1019     349                                                        8193 -301.89  -11.38  1.0000
   4   2   5    1846     413                                                        6287 -301.89  -11.38  1.0000
   4   2   5    4471     286                                                        3048 -301.89  -11.38  1.0000
   3   1   5  131403     635                                                       70115  242.51  -11.02  1.0000
   3   1   5  108079     540                                                       53380  242.51  -11.02  1.0000
   3   1   5  117660     603                                                       60176  242.51  -11.02  1.0000
   3   1   5  107084     572                                                       52681  242.51  -11.02  1.0000
   4  -1   2  399864     635                                                       86945 -871.56 -160.55  1.0000
   4  -1   2  440798     762                                                      107332 -871.56 -160.55  1.0000
   4  -1   2  369965     603                                                       72782 -871.56 -160.55  1.0000
   4  -1   2  390959     667                                                       82658 -871.56 -160.55  1.0000
   4  -1   2  410790     699                                                       92280 -871.56 -160.55  1.0000
   3  -2   2  244212     381                                                       32168 -779.94  -46.95  1.0000
   3  -2   2  518611     921                                                      164522 -779.94  -46.95  1.0000
   3  -2   2  403327     730                                                      102696 -779.94  -46.95  1.0000
   3  -2   2  440128     794                                                      121685 -779.94  -46.95  1.0000
   3  -2   2  406652     762                                                      104379 -779.94  -46.95  1.0000
   5   4   2  505101     921                                                      161887 -763.97  -28.44  1.0000
   5   4   2  340708     603                                                       75799 -763.97  -28.44  1.0000
   5   4   2  393249     730                                                      101584 -763.97  -28.44  1.0000
   5   4   2  437932     762                                                      124892 -763.97  -28.44  1.0000
   5   4   2  432210     794                                                      121844 -763.97  -28.44  1.0000
  -2  -3   2   12333      64                                                         222 -307.00  -55.75  1.0000
  -2  -3   2     509     381                                                       10860 -307.00  -55.75  1.0000
  -2  -3   2     367     381                                                       11622 -307.00  -55.75  1.0000
  -2  -3   2     683     349                                                       10098 -307.00  -55.75  1.0000
  -2  -3   2     758     349                                                        9812 -307.00  -55.75  1.0000
   5   3   1  396670     699                                                       84532 -861.56   99.25  1.0000
   5   3   1  330469     603                                                       55000 -861.56   99.25  1.0000
   5   3   1  316977     508                                                       49442 -861.56   99.25  1.0000
   5   3   1  365327     572                                                       70115 -861.56   99.25  1.0000
   5   3   1  359631     572                                                       67575 -861.56   99.25  1.0000
  -2  -4   1   49484     286                                                       13432  263.06   55.40  1.0000
  -2  -4   1  115074     572                                                       54428  263.06   55.40  1.0000
  -2  -4   1   96147     540                                                       41631  263.06   55.40  1.0000
  -2  -4   1  112028     540                                                       52332  263.06   55.40  1.0000
  -2  -4   1  100780     540                                                       44711  263.06   55.40  1.0000
   2   5   4  141181     667                                                       75609  250.17  -12.05  1.0000
   2   5   4  110427     603                                                       53602  250.17  -12.05  1.0000
   2   5   4   96650     540                                                       44139  250.17  -12.05  1.0000
   2   5   4  103591     572                                                       48871  250.17  -12.05  1.0000
  -1   2   4  414622     667                                                      112444 -770.46   70.34  1.0000
  -1   2   4  137843     127                                                        3620 -770.46   70.34  1.0000
  -1   2   4  346350     603                                                       78181 -770.46   70.34  1.0000
  -1   2   4  418437     762                                                      114445 -770.46   70.34  1.0000
   2  -2  -3  333821     572                                                       62621 -886.98  214.90  1.0000
   2  -2  -3  330504     508                                                       61033 -886.98  214.90  1.0000
   2  -2  -3  323260     508                                                       57603 -886.98  214.90  1.0000
   2  -2  -3  345199     572                                                       68146 -886.98  214.90  1.0000
   2  -2  -3  339344     603                                                       65288 -886.98  214.90  1.0000
  -1  -5  -3    3266     540                                                       33470 -312.42   19.18  1.0000
  -1  -5  -3      54     476                                                       16798 -312.42   19.18  1.0000
  -1  -5  -3     114     476                                                       18132 -312.42   19.18  1.0000
  -1  -5  -3    4280     508                                                       36582 -312.42   19.18  1.0000
  -1  -5  -3      95     445                                                       17815 -312.42   19.18  1.0000
   1   5   3    4197     540                                                       36328 -312.42  -19.18  1.0000
   1   5   3    1498     381                                                        7748 -312.42  -19.18  1.0000
   1   5   3      44     445                                                       15782 -312.42  -19.18  1.0000
   1   5   3    3055     508                                                       32771 -312.42  -19.18  1.0000
  -2   2   3  187410     191                                                        6287 -886.98 -214.90  1.0000
  -2   2   3  301889     508                                                       44838 -886.98 -214.90  1.0000
   1  -2  -4  435158     699                                                      122130 -770.46  -70.34  1.0000
   1  -2  -4  432224     635                                                      120574 -770.46  -70.34  1.0000
   1  -2  -4  441531     762                                                      125527 -770.46  -70.34  1.0000
   1  -2  -4  435037     794                                                      122066 -770.46  -70.34  1.0000
  -2  -5  -4  143455     667                                                       77133  250.17   12.05  1.0000
  -2  -5  -4  111820     635                                                       54460  250.17   12.05  1.0000
  -2  -5  -4   96798     572                                                       44139  250.17   12.05  1.0000
  -2  -5  -4  102635     540                                                       48109  250.17   12.05  1.0000
  -2  -5  -4  106560     572                                                       50808  250.17   12.05  1.0000
   2   4  -1  157278     667                                                       85294  263.06  -55.40  1.0000
   2   4  -1  116812     572                                                       56175  263.06  -55.40  1.0000
   2   4  -1   92542     540                                                       39694  263.06  -55.40  1.0000
   2   4  -1  100030     508                                                       44679  263.06  -55.40  1.0000
   2   4  -1  103605     540                                                       47093  263.06  -55.40  1.0000
   2   4  -1  100502     540                                                       44997  263.06  -55.40  1.0000
  -5  -3  -1  385262     667                                                       77006 -861.56  -99.25  1.0000
  -5  -3  -1  329137     572                                                       52808 -861.56  -99.25  1.0000
  -5  -3  -1  318797     508                                                       48649 -861.56  -99.25  1.0000
  -5  -3  -1  370872     572                                                       70560 -861.56  -99.25  1.0000
   2   3  -2      51     349                                                       14925 -307.00   55.75  1.0000
   2   3  -2     341     413                                                       11749 -307.00   55.75  1.0000
   2   3  -2     594     381                                                       10447 -307.00   55.75  1.0000
   2   3  -2     814     349                                                        9590 -307.00   55.75  1.0000
   2   3  -2     490     381                                                       10924 -307.00   55.75  1.0000
   2   3  -2     586     349                                                       10479 -307.00   55.75  1.0000
  -5  -4  -2  483536     889                                                      150328 -763.97   28.44  1.0000
  -5  -4  -2  380505     699                                                       95551 -763.97   28.44  1.0000
  -5  -4  -2  395610     699                                                      103204 -763.97   28.44  1.0000
  -5  -4  -2  157410     349                                                        7843 -763.97   28.44  1.0000
  -5  -4  -2  434656     794                                                      123622 -763.97   28.44  1.0000
  -3   2  -2  416457     699                                                      110126 -779.94   46.95  1.0000
  -3   2  -2  485690     826                                                      147121 -779.94   46.95  1.0000
  -3   2  -2  109635      32                                                         254 -779.94   46.95  1.0000
  -3   2  -2  368319     699                                                       86024 -779.94   46.95  1.0000
  -3   2  -2  430450     794                                                      117398 -779.94   46.95  1.0000
  -3   2  -2  314063     572                                                       60842 -779.94   46.95  1.0000
  -4   1  -2  420211     730                                                      101044 -871.56  160.55  1.0000
  -4   1  -2  288916     445                                                       40265 -871.56  160.55  1.0000
  -4   1  -2  184025     222                                                        6732 -871.56  160.55  1.0000
  -3  -1  -5  142022     667                                                       77800  242.51   11.02  1.0000
  -3  -1  -5  110346     540                                                       54873  242.51   11.02  1.0000
  -3  -1  -5  117281     603                                                       59795  242.51   11.02  1.0000
  -3  -1  -5  109443     572                                                       54237  242.51   11.02  1.0000
  -3  -1  -5  115633     603                                                       58620  242.51   11.02  1.0000
  -4  -2  -5     572     254                                                        9749 -301.89   11.38  1.0000
  -4  -2  -5     515     413                                                       10003 -301.89   11.38  1.0000
  -4  -2  -5    1018     349                                                        8193 -301.89   11.38  1.0000
  -4  -2  -5    2704     286                                                        4922 -301.89   11.38  1.0000
  -4  -2  -5    1795     381                                                        6383 -301.89   11.38  1.0000
  -4  -2  -5    1932     413                                                        6129 -301.89   11.38  1.0000
   5   3   5   52686     349                                                        8987 -333.80    8.28  1.0000
   5   3   5   51446     381                                                        8479 -333.80    8.28  1.0000
   5   3   5   51990     381                                                        8701 -333.80    8.28  1.0000
   5   3   5   50578     349                                                        8129 -333.80    8.28  1.0000
   5   3   5   49783     445                                                        7812 -333.80    8.28  1.0000
   5   3   5   48405     445                                                        7272 -333.80    8.28  1.0000
   2   0   5  135928     730                                                       83897 -196.23  -32.18  1.0000
   2   0   5  106107     603                                                       60842 -196.23  -32.18  1.0000
   2   0   5  117409     699                                                       69480 -196.23  -32.18  1.0000
   2   0   5  106526     603                                                       61160 -196.23  -32.18  1.0000
   5   0   2   42372     540                                                       47664   -8.54  129.91  1.0000
   5   0   2   41530     635                                                       46743   -8.54  129.91  1.0000
   5   0   2   38311     508                                                       43218   -8.54  129.91  1.0000
   5   0   2   45080     572                                                       50617   -8.54  129.91  1.0000
   5   0   2   43332     572                                                       48712   -8.54  129.91  1.0000
   2  -3   2  219934     540                                                       63161 -539.27  -11.11  1.0000
   2  -3   2  360755     889                                                      146676 -539.27  -11.11  1.0000
   2  -3   2  276991     635                                                       95265 -539.27  -11.11  1.0000
   2  -3   2  271176     762                                                       91867 -539.27  -11.11  1.0000
   2  -3   2  306253     826                                                      112730 -539.27  -11.11  1.0000
   2  -3   2  286089     794                                                      100631 -539.27  -11.11  1.0000
   3   5   5  167495     762                                                      107808 -204.11   34.85  1.0000
   3   5   5   13870      95                                                        1238 -204.11   34.85  1.0000
   3   5   5  128163     730                                                       76720 -204.11   34.85  1.0000
   3   5   5  108050     635                                                       61319 -204.11   34.85  1.0000
   3   5   5  113870     667                                                       65733 -204.11   34.85  1.0000
   0   2   5  252739     540                                                       78848 -549.87  -10.16  1.0000
   0   2   5  147826     349                                                       26420 -549.87  -10.16  1.0000
   0   2   5  261210     730                                                       83611 -549.87  -10.16  1.0000
   0   2   5  254610     476                                                       79895 -549.87  -10.16  1.0000
   0   2   5   93695     159                                                        7081 -549.87  -10.16  1.0000
   5   5   3  304810     826                                                      111428 -541.00  -22.10  1.0000
   5   5   3  182058     476                                                       43409 -541.00  -22.10  1.0000
   5   5   3  240181     730                                                       73862 -541.00  -22.10  1.0000
   5   5   3  246276     445                                                       77260 -541.00  -22.10  1.0000
   5   5   3  256341     730                                                       82944 -541.00  -22.10  1.0000
   5   5   3  250174     730                                                       79451 -541.00  -22.10  1.0000
  -2  -2   3   36115     191                                                        3398 -327.02  -35.90  1.0000
  -2  -2   3   66119     445                                                       15877 -327.02  -35.90  1.0000
  -2  -2   3   72284     476                                                       18989 -327.02  -35.90  1.0000
  -2  -2   3   57988     381                                                       12003 -327.02  -35.90  1.0000
  -2  -2   3   28123     159                                                        1270 -327.02  -35.90  1.0000
  -2  -2   3   73451     381                                                       19593 -327.02  -35.90  1.0000
   5   2   0   45956     603                                                       51030  -21.74  -62.97  1.0000
   5   2   0   30857     540                                                       34930  -21.74  -62.97  1.0000
   5   2   0   50845     508                                                       56206  -21.74  -62.97  1.0000
   5   2   0   42754     445                                                       47632  -21.74  -62.97  1.0000
   5   2   0   34888     445                                                       39249  -21.74  -62.97  1.0000
  -2  -5   0  137679     730                                                       86628 -238.59 -183.08  1.0000
  -2  -5   0  106726     572                                                       61414 -238.59 -183.08  1.0000
  -2  -5   0   85863     603                                                       44965 -238.59 -183.08  1.0000
  -2  -5   0   90923     540                                                       48903 -238.59 -183.08  1.0000
  -2  -5   0   82656     572                                                       42488 -238.59 -183.08  1.0000
  -2  -5   0   94688     635                                                       51856 -238.59 -183.08  1.0000
   3  -2  -2   32505     540                                                       36423   -7.26 -112.96  1.0000
   3  -2  -2   28525     508                                                       32073   -7.26 -112.96  1.0000
   3  -2  -2   28582     445                                                       32136   -7.26 -112.96  1.0000
   3  -2  -2   33904     413                                                       37947   -7.26 -112.96  1.0000
   3  -2  -2   27917     508                                                       31406   -7.26 -112.96  1.0000
   3  -2  -2   26501     318                                                       29850   -7.26 -112.96  1.0000
   3  -2  -2   34488     349                                                       38582   -7.26 -112.96  1.0000
   0  -5  -2  102124     572                                                       34010 -335.44  -12.66  1.0000
   0  -5  -2  103330     349                                                       34708 -335.44  -12.66  1.0000
   0  -5  -2   65774     476                                                       14703 -335.44  -12.66  1.0000
   0  -5  -2   74965     508                                                       19212 -335.44  -12.66  1.0000
   0  -5  -2  103493     540                                                       34803 -335.44  -12.66  1.0000
   0  -5  -2   82676     476                                                       23213 -335.44  -12.66  1.0000
   0   5   2  106028     572                                                       36201 -335.44   12.66  1.0000
   0   5   2   87346     318                                                       25658 -335.44   12.66  1.0000
   0   5   2   47452     413                                                        6796 -335.44   12.66  1.0000
   0   5   2   70798     508                                                       17084 -335.44   12.66  1.0000
   0   5   2   98541     540                                                       31882 -335.44   12.66  1.0000
  -3   2   2   27622     445                                                       30548   -7.26  112.96  1.0000
  -3   2   2    4347     191                                                        4096   -7.26  112.96  1.0000
  -3   2   2   25876     476                                                       28643   -7.26  112.96  1.0000
  -3   2   2   31277     349                                                       34518   -7.26  112.96  1.0000
  -3   2   2    3204     127                                                        2572   -7.26  112.96  1.0000
   2   5   0  145487     762                                                       96726 -238.59  183.08  1.0000
   2   5   0  111402     603                                                       68114 -238.59  183.08  1.0000
   2   5   0   80296     572                                                       42901 -238.59  183.08  1.0000
   2   5   0   83218     540                                                       45219 -238.59  183.08  1.0000
   2   5   0   93195     635                                                       53221 -238.59  183.08  1.0000
   2   5   0   91859     635                                                       52142 -238.59  183.08  1.0000
  -5  -2   0   45258     603                                                       49919  -21.74   62.97  1.0000
  -5  -2   0   34184     540                                                       38169  -21.74   62.97  1.0000
  -5  -2   0   56286     540                                                       61541  -21.74   62.97  1.0000
  -5  -2   0    1762     127                                                        2159  -21.74   62.97  1.0000
  -5  -2   0   33410     445                                                       37344  -21.74   62.97  1.0000
   2   2  -3   58960     349                                                       12353 -327.02   35.90  1.0000
   2   2  -3   70806     445                                                       18100 -327.02   35.90  1.0000
   2   2  -3   71554     476                                                       18481 -327.02   35.90  1.0000
   2   2  -3   61816     413                                                       13686 -327.02   35.90  1.0000
   2   2  -3   74633     381                                                       20069 -327.02   35.90  1.0000
   2   2  -3   73838     349                                                       19656 -327.02   35.90  1.0000
  -5  -5  -3  297446     794                                                      107109 -541.00   22.10  1.0000
  -5  -5  -3  223596     572                                                       64875 -541.00   22.10  1.0000
  -5  -5  -3  226418     413                                                       66400 -541.00   22.10  1.0000
  -5  -5  -3  244181     730                                                       76180 -541.00   22.10  1.0000
  -5  -5  -3  253264     762                                                       81293 -541.00   22.10  1.0000
   0  -2  -5  270381     572                                                       88882 -549.87   10.16  1.0000
   0  -2  -5  284045     635                                                       96789 -549.87   10.16  1.0000
   0  -2  -5  274027     762                                                       90978 -549.87   10.16  1.0000
   0  -2  -5  258431     730                                                       82087 -549.87   10.16  1.0000
   0  -2  -5  261410     730                                                       83770 -549.87   10.16  1.0000
   0  -2  -5  260006     445                                                       82976 -549.87   10.16  1.0000
  -3  -5  -5  156467     762                                                       98250 -204.11  -34.85  1.0000
  -3  -5  -5  113743     413                                                       65066 -204.11  -34.85  1.0000
  -3  -5  -5  125474     730                                                       74021 -204.11  -34.85  1.0000
  -3  -5  -5  113029     635                                                       64526 -204.11  -34.85  1.0000
  -3  -5  -5  120669     667                                                       70337 -204.11  -34.85  1.0000
  -3  -5  -5  109579     635                                                       61922 -204.11  -34.85  1.0000
  -2   3  -2  317854     730                                                      119875 -539.27   11.11  1.0000
  -2   3  -2  350694     857                                                      140357 -539.27   11.11  1.0000
  -2   3  -2  159875     381                                                       33216 -539.27   11.11  1.0000
  -2   3  -2  255430     730                                                       82849 -539.27   11.11  1.0000
  -2   3  -2  300747     826                                                      109459 -539.27   11.11  1.0000
  -2   3  -2  283905     794                                                       99393 -539.27   11.11  1.0000
  -5   0  -2   41960     572                                                       47950   -8.54 -129.91  1.0000
  -5   0  -2   36238     572                                                       41631   -8.54 -129.91  1.0000
  -5   0  -2   16108     318                                                       18831   -8.54 -129.91  1.0000
  -5   0  -2   44648     572                                                       50903   -8.54 -129.91  1.0000
  -2   0  -5  141745     730                                                       89104 -196.23   32.18  1.0000
  -2   0  -5  112186     635                                                       65987 -196.23   32.18  1.0000
  -2   0  -5  111483     667                                                       65447 -196.23   32.18  1.0000
  -2   0  -5  114373     603                                                       67670 -196.23   32.18  1.0000
  -2   0  -5  109620     603                                                       64018 -196.23   32.18  1.0000
  -5  -3  -5   53177     349                                                        9209 -333.80   -8.28  1.0000
  -5  -3  -5   50062     381                                                        7939 -333.80   -8.28  1.0000
  -5  -3  -5   54011     413                                                        9558 -333.80   -8.28  1.0000
  -5  -3  -5   41108     254                                                        4636 -333.80   -8.28  1.0000
  -5  -3  -5   49820     413                                                        7843 -333.80   -8.28  1.0000
  -5  -3  -5   50300     445                                                        8034 -333.80   -8.28  1.0000
   6   4   5   30439     476                                                       14067  639.24 -268.58  1.0000
   6   4   5   37791     476                                                        8987  639.24 -268.58  1.0000
   6   4   5   33011     476                                                       12067  639.24 -268.58  1.0000
   6   4   5   34701     381                                                       10892  639.24 -268.58  1.0000
   6   4   5   38996     508                                                        8320  639.24 -268.58  1.0000
   6   4   5   39659     572                                                        7970  639.24 -268.58  1.0000
   1  -1   5  130798     762                                                       65510 -262.50   30.57  1.0000
   1  -1   5  101244     667                                                       45124 -262.50   30.57  1.0000
   1  -1   5  108404     603                                                       49951 -262.50   30.57  1.0000
   6   1   2    6596     476                                                       14385   51.37 -185.20  1.0000
   6   1   2    4467     508                                                        9908   51.37 -185.20  1.0000
   6   1   2    6514     413                                                       14226   51.37 -185.20  1.0000
   6   1   2    8777     476                                                       18354   51.37 -185.20  1.0000
   6   1   2    5638     508                                                       12480   51.37 -185.20  1.0000
   1  -4   2  100193     603                                                       41694 -278.41  -16.27  1.0000
   1  -4   2  102547     635                                                       43218 -278.41  -16.27  1.0000
   1  -4   2   78186     508                                                       27976 -278.41  -16.27  1.0000
   1  -4   2   78717     635                                                       28294 -278.41  -16.27  1.0000
   1  -4   2   83279     635                                                       31056 -278.41  -16.27  1.0000
   1  -4   2   81192     635                                                       29786 -278.41  -16.27  1.0000
   4   5   6  116267     667                                                       55158 -265.42  -51.94  1.0000
   4   5   6  100015     476                                                       44108 -265.42  -51.94  1.0000
   4   5   6   96044     667                                                       41472 -265.42  -51.94  1.0000
   4   5   6   85498     603                                                       34613 -265.42  -51.94  1.0000
   4   5   6   86539     603                                                       35280 -265.42  -51.94  1.0000
   1   2   6  103700     413                                                       45918 -268.41  -45.19  1.0000
   1   2   6  116267     603                                                       54428 -268.41  -45.19  1.0000
   1   2   6  101649     667                                                       44552 -268.41  -45.19  1.0000
   1   2   6   82903     603                                                       32422 -268.41  -45.19  1.0000
   1   2   6   86670     476                                                       34803 -268.41  -45.19  1.0000
   1   2   6   69290     381                                                       24102 -268.41  -45.19  1.0000
   4  -2  -1    3896     413                                                        3969  142.85  202.36  1.0000
   4  -2  -1    3644     445                                                        5494  142.85  202.36  1.0000
   4  -2  -1    3681     413                                                        5113  142.85  202.36  1.0000
   4  -2  -1    3633     476                                                        5652  142.85  202.36  1.0000
   4  -2  -1    4249     222                                                        2985  142.85  202.36  1.0000
   4  -2  -1    4165     254                                                        3175  142.85  202.36  1.0000
   1  -5  -1   20403     603                                                       27023  647.18  234.96  1.0000
   1  -5  -1   20281     445                                                       27246  647.18  234.96  1.0000
   1  -5  -1   29528     476                                                       15211  647.18  234.96  1.0000
   1  -5  -1   26366     572                                                       18481  647.18  234.96  1.0000
   1  -5  -1   21623     572                                                       24928  647.18  234.96  1.0000
   1  -5  -1   24586     540                                                       20641  647.18  234.96  1.0000
   5   6   4  101482     699                                                       45632 -260.01  -10.23  1.0000
   5   6   4   65080     445                                                       22546 -260.01  -10.23  1.0000
   5   6   4   80174     699                                                       31755 -260.01  -10.23  1.0000
   5   6   4   77995     476                                                       30389 -260.01  -10.23  1.0000
   5   6   4   80123     667                                                       31723 -260.01  -10.23  1.0000
   5   6   4   75182     667                                                       28643 -260.01  -10.23  1.0000
  -2  -1   4   26981     381                                                       19339  632.98  273.46  1.0000
  -2  -1   4   24307     508                                                       23022  632.98  273.46  1.0000
  -2  -1   4   20263     572                                                       30548  632.98  273.46  1.0000
  -2  -1   4   31149     476                                                       14830  632.98  273.46  1.0000
  -2  -1   4   23562     381                                                       24197  632.98  273.46  1.0000
  -2  -1   4   22312     381                                                       26357  632.98  273.46  1.0000
   5   1  -1    5266     476                                                        9336   79.75  171.88  1.0000
   5   1  -1    3345     476                                                        3938   79.75  171.88  1.0000
   5   1  -1    6190     413                                                       11209   79.75  171.88  1.0000
   5   1  -1    5003     381                                                        8764   79.75  171.88  1.0000
   5   1  -1    6305     318                                                       11432   79.75  171.88  1.0000
   5   1  -1    4601     349                                                        7843   79.75  171.88  1.0000
  -2  -6  -1  114089     730                                                       54746 -257.21   13.05  1.0000
  -2  -6  -1   85246     476                                                       35407 -257.21   13.05  1.0000
  -2  -6  -1   66635     603                                                       23816 -257.21   13.05  1.0000
  -2  -6  -1   67905     572                                                       24578 -257.21   13.05  1.0000
  -2  -6  -1   77763     635                                                       30644 -257.21   13.05  1.0000
  -2  -6  -1   75578     635                                                       29278 -257.21   13.05  1.0000
   2   6   1  113534     730                                                       54396 -257.21  -13.05  1.0000
   2   6   1   92702     508                                                       40297 -257.21  -13.05  1.0000
   2   6   1   65004     603                                                       22864 -257.21  -13.05  1.0000
   2   6   1   65057     540                                                       22895 -257.21  -13.05  1.0000
   2   6   1   76256     635                                                       29723 -257.21  -13.05  1.0000
   2   6   1   75899     603                                                       29500 -257.21  -13.05  1.0000
  -5  -1   1    4551     445                                                        8606   79.75 -171.88  1.0000
  -5  -1   1    3570     445                                                        5970   79.75 -171.88  1.0000
  -5  -1   1    5323     381                                                       10320   79.75 -171.88  1.0000
  -5  -1   1    4175     318                                                        7685   79.75 -171.88  1.0000
  -5  -1   1    3866     286                                                        6859   79.75 -171.88  1.0000
  -5  -1   1    4175     349                                                        7685   79.75 -171.88  1.0000
   2   1  -4   26653     413                                                       17402  632.98 -273.46  1.0000
   2   1  -4   19653     572                                                       26738  632.98 -273.46  1.0000
   2   1  -4   17810     572                                                       30199  632.98 -273.46  1.0000
   2   1  -4   27919     476                                                       16132  632.98 -273.46  1.0000
   2   1  -4   19470     381                                                       27055  632.98 -273.46  1.0000
  -5  -6  -4   95260     667                                                       41535 -260.01   10.23  1.0000
  -5  -6  -4   68769     445                                                       24769 -260.01   10.23  1.0000
  -5  -6  -4   76666     667                                                       29596 -260.01   10.23  1.0000
  -5  -6  -4   76052     476                                                       29215 -260.01   10.23  1.0000
  -5  -6  -4   82675     699                                                       33374 -260.01   10.23  1.0000
  -5  -6  -4   75796     667                                                       29056 -260.01   10.23  1.0000
  -1   5   1   16978     603                                                       28516  647.18 -234.96  1.0000
  -1   5   1   18931     445                                                       25277  647.18 -234.96  1.0000
  -1   5   1   27641     508                                                       15179  647.18 -234.96  1.0000
  -1   5   1   25992     572                                                       16703  647.18 -234.96  1.0000
  -1   5   1   18186     603                                                       26452  647.18 -234.96  1.0000
  -1   5   1   22532     540                                                       20418  647.18 -234.96  1.0000
  -4   2   1    3698     413                                                        4827  142.85 -202.36  1.0000
  -4   2   1    3693     445                                                        4859  142.85 -202.36  1.0000
  -4   2   1    3703     349                                                        4795  142.85 -202.36  1.0000
  -4   2   1    4911     191                                                        1905  142.85 -202.36  1.0000
  -1  -2  -6  113567     445                                                       52808 -268.41   45.19  1.0000
  -1  -2  -6  120709     603                                                       57731 -268.41   45.19  1.0000
  -1  -2  -6  103815     667                                                       46203 -268.41   45.19  1.0000
  -1  -2  -6   85303     635                                                       34105 -268.41   45.19  1.0000
  -1  -2  -6   85752     476                                                       34391 -268.41   45.19  1.0000
  -1  -2  -6   98520     476                                                       42679 -268.41   45.19  1.0000
  -4  -5  -6  111941     603                                                       52046 -265.42   51.94  1.0000
  -4  -5  -6   95446     476                                                       40964 -265.42   51.94  1.0000
  -4  -5  -6  103894     730                                                       46585 -265.42   51.94  1.0000
  -4  -5  -6   85457     572                                                       34486 -265.42   51.94  1.0000
  -4  -5  -6   88526     635                                                       36455 -265.42   51.94  1.0000
  -4  -5  -6   90294     635                                                       37598 -265.42   51.94  1.0000
  -1   4  -2   98209     603                                                       40488 -278.41   16.27  1.0000
  -1   4  -2  106178     635                                                       45664 -278.41   16.27  1.0000
  -1   4  -2   73272     540                                                       25118 -278.41   16.27  1.0000
  -1   4  -2   75643     603                                                       26515 -278.41   16.27  1.0000
  -1   4  -2   83909     635                                                       31501 -278.41   16.27  1.0000
  -1   4  -2   80415     635                                                       29373 -278.41   16.27  1.0000
  -6  -1  -2    7305     476                                                       14734   51.37  185.20  1.0000
  -6  -1  -2    4731     476                                                        9526   51.37  185.20  1.0000
  -6  -1  -2    5605     381                                                       11432   51.37  185.20  1.0000
  -6  -1  -2    6511     476                                                       13242   51.37  185.20  1.0000
  -1   1  -5  137001     762                                                       70020 -262.50  -30.57  1.0000
  -1   1  -5  113030     667                                                       53190 -262.50  -30.57  1.0000
  -1   1  -5  108618     667                                                       50173 -262.50  -30.57  1.0000
  -1   1  -5  102417     699                                                       45981 -262.50  -30.57  1.0000
  -1   1  -5  115795     603                                                       55095 -262.50  -30.57  1.0000
  -1   1  -5  113676     635                                                       53634 -262.50  -30.57  1.0000
  -6  -4  -5   33532     445                                                       12956  639.24  268.58  1.0000
  -6  -4  -5   41412     413                                                        7748  639.24  268.58  1.0000
  -6  -4  -5   34087     540                                                       12511  639.24  268.58  1.0000
  -6  -4  -5   35862     349                                                       11178  639.24  268.58  1.0000
  -6  -4  -5   39974     508                                                        8542  639.24  268.58  1.0000
  -6  -4  -5   38178     572                                                        9622  639.24  268.58  1.0000
   4   3   6     682     318                                                        4255 -225.92   -7.38  1.0000
   4   3   6     654     413                                                       13591 -225.92   -7.38  1.0000
   4   3   6     969     476                                                       14925 -225.92   -7.38  1.0000
   4   3   6     307     445                                                        5462 -225.92   -7.38  1.0000
   4   3   6    3586     222                                                         984 -225.92   -7.38  1.0000
   3   2   6   68915     730                                                       95963 -101.48 -118.39  1.0000
   3   2   6   44848     667                                                       66749 -101.48 -118.39  1.0000
   3   2   6   49764     730                                                       72814 -101.48 -118.39  1.0000
   3   2   6   44234     667                                                       65987 -101.48 -118.39  1.0000
   4  -2   1   63905     508                                                       22133 -257.74    0.16  1.0000
   4  -2   1   79297     540                                                       31533 -257.74    0.16  1.0000
   4  -2   1   58757     508                                                       19148 -257.74    0.16  1.0000
   4  -2   1   65143     476                                                       22864 -257.74    0.16  1.0000
   3  -3   1   86291     445                                                       11749 -459.48   -7.14  1.0000
   3  -3   1   97178     476                                                       15973 -459.48   -7.14  1.0000
   3  -3   1   83942     286                                                       10892 -459.48   -7.14  1.0000
   3  -3   1   85253     476                                                       11368 -459.48   -7.14  1.0000
   3  -3   1   89926     476                                                       13115 -459.48   -7.14  1.0000
   3  -3   1   87234     445                                                       12099 -459.48   -7.14  1.0000
   6   4   3   92506     476                                                       13528 -466.75  -27.92  1.0000
   6   4   3   80132     445                                                        9050 -466.75  -27.92  1.0000
   6   4   3   81901     445                                                        9654 -466.75  -27.92  1.0000
   6   4   3   81345     445                                                        9463 -466.75  -27.92  1.0000
   6   4   3   82998     476                                                       10035 -466.75  -27.92  1.0000
  -1  -3   3    3310     127                                                         921 -217.58    6.69  1.0000
  -1  -3   3     184     381                                                        5557 -217.58    6.69  1.0000
  -1  -3   3     274     413                                                        5113 -217.58    6.69  1.0000
  -1  -3   3    1661     254                                                        2223 -217.58    6.69  1.0000
  -1  -3   3     361     381                                                        4763 -217.58    6.69  1.0000
   6   3   2   71557     540                                                       28516 -244.39   -0.94  1.0000
   6   3   2   58603     508                                                       20577 -244.39   -0.94  1.0000
   6   3   2   55027     445                                                       18481 -244.39   -0.94  1.0000
   6   3   2   65233     508                                                       24578 -244.39   -0.94  1.0000
   6   3   2   66523     508                                                       25372 -244.39   -0.94  1.0000
  -1  -4   2   66010     635                                                       88882  -99.36   69.95  1.0000
[truncated: 25,802,544 more chars]
