# Supplementary material for: A cage-on-MOF strategy to coordinatively functionalize mesoporous MOFs for manipulating selectivity in adsorption and catalysis
Source: Nat Commun. 2023 Aug 26;14:5223. doi: 10.1038/s41467-023-40973-9 (PMC10460432; doi:10.1038/s41467-023-40973-9)
Supplement: Supplementary file 5 — Source Data [file 41467_2023_40973_MOESM5_ESM.xlsx]

## Sheet: Figure 2e
PXRD
Simulated PCN-222		PCN-222		PCN-222@PCC-4		PCN-222@PCC-5
5	742.597	5	4605	5	1972	5	2343
5.02	587.88	5.02063	2725	5.02063	2005	5.02063	2442
5.04	493.197	5.04126	1855	5.04126	2067	5.04126	2772
5.06	435.426	5.06189	1408	5.06189	2094	5.06189	3130
5.08	411.382	5.08252	1412	5.08252	2245	5.08252	3550
5.1	422.302	5.10315	1372	5.10315	2433	5.10315	3667
5.12	465.267	5.12378	1563	5.12378	2682	5.12378	3507
5.14	509.776	5.14441	1762	5.14441	2918	5.14441	2677
5.16	488.728	5.16504	1973	5.16504	3288	5.16504	1875
5.18	397.449	5.18567	2248	5.18567	3357	5.18567	1229
5.2	302.383	5.20631	2189	5.20631	2903	5.20631	936
5.22	229.645	5.22694	2158	5.22694	2128	5.22694	808
5.24	180.86	5.24756	1904	5.24756	1456	5.24756	697
5.26	148.803	5.2682	1688	5.2682	1093	5.2682	649
5.28	126.974	5.28883	1244	5.28883	849	5.28883	609
5.3	111.143	5.30946	919	5.30946	802	5.30946	603
5.32	98.9764	5.33009	711	5.33009	672	5.33009	546
5.34	89.2507	5.35072	520	5.35072	656	5.35072	594
5.36	81.2854	5.37135	453	5.37135	633	5.37135	614
5.38	74.6625	5.39198	398	5.39198	636	5.39198	580
5.4	69.1034	5.41261	433	5.41261	590	5.41261	607
5.42	64.4171	5.43324	376	5.43324	557	5.43324	545
5.44	60.4726	5.45387	379	5.45387	641	5.45387	565
5.46	57.1844	5.4745	386	5.4745	549	5.4745	596
5.48	54.5054	5.49513	413	5.49513	619	5.49513	623
5.5	52.4278	5.51576	386	5.51576	622	5.51576	687
5.52	50.9915	5.53639	379	5.53639	594	5.53639	676
5.54	50.3115	5.55702	415	5.55702	645	5.55702	701
5.56	50.6482	5.57765	412	5.57765	740	5.57765	847
5.58	52.5617	5.59828	472	5.59828	787	5.59828	876
5.6	57.1627	5.61891	447	5.61891	830	5.61891	1019
5.62	66.3097	5.63954	427	5.63954	866	5.63954	1150
5.64	89.1458	5.66017	510	5.66017	960	5.66017	1091
5.66	113.415	5.68081	622	5.68081	1143	5.68081	973
5.68	139.512	5.70144	728	5.70144	1244	5.70144	751
5.7	146.733	5.72207	710	5.72207	1240	5.72207	617
5.72	125.865	5.7427	743	5.7427	1193	5.7427	476
5.74	97.2757	5.76333	769	5.76333	902	5.76333	485
5.76	75.0326	5.78396	699	5.78396	694	5.78396	458
5.78	60.6124	5.80459	649	5.80459	607	5.80459	417
5.8	51.8933	5.82522	496	5.82522	497	5.82522	422
5.82	48.3247	5.84585	440	5.84585	477	5.84585	409
5.84	45.0886	5.86648	409	5.86648	503	5.86648	415
5.86	42.9692	5.88711	328	5.88711	484	5.88711	394
5.88	41.5419	5.90774	329	5.90774	504	5.90774	397
5.9	40.5888	5.92837	333	5.92837	452	5.92837	423
5.92	39.9881	5.949	351	5.949	426	5.949	362
5.94	39.6651	5.96963	336	5.96963	496	5.96963	402
5.96	39.5726	5.99026	340	5.99026	460	5.99026	410
5.98	39.6803	6.01089	314	6.01089	460	6.01089	398
6	39.9695	6.03152	275	6.03152	474	6.03152	415
6.02	40.4295	6.05215	301	6.05215	465	6.05215	419
6.04	41.0559	6.07278	317	6.07278	452	6.07278	458
6.06	41.8493	6.09341	306	6.09341	458	6.09341	427
6.08	42.8146	6.11404	322	6.11404	447	6.11404	459
6.1	43.961	6.13467	309	6.13467	498	6.13467	484
6.12	45.3019	6.15531	354	6.15531	499	6.15531	466
6.14	46.8553	6.17594	349	6.17594	511	6.17594	519
6.16	48.6446	6.19657	337	6.19657	524	6.19657	548
6.18	50.6999	6.2172	380	6.2172	508	6.2172	634
6.2	53.059	6.23783	394	6.23783	585	6.23783	695
6.22	55.7704	6.25846	384	6.25846	602	6.25846	689
6.24	58.8967	6.27909	388	6.27909	623	6.27909	795
6.26	62.5202	6.29972	438	6.29972	788	6.29972	885
6.28	66.7541	6.32035	457	6.32035	834	6.32035	987
6.3	71.7639	6.34098	544	6.34098	904	6.34098	1157
6.32	70.4521	6.36161	610	6.36161	1023	6.36161	1301
6.34	78.1375	6.38224	621	6.38224	1036	6.38224	1304
6.36	87.8514	6.40287	759	6.40287	1047	6.40287	1261
6.38	100.297	6.4235	845	6.4235	933	6.4235	1152
6.4	115.858	6.44413	941	6.44413	902	6.44413	966
6.42	133.231	6.46476	984	6.46476	827	6.46476	1040
6.44	149.44	6.48539	988	6.48539	862	6.48539	1117
6.46	166.119	6.50602	1052	6.50602	900	6.50602	1310
6.48	189.053	6.52665	1056	6.52665	1016	6.52665	1441
6.5	223.115	6.54728	938	6.54728	1157	6.54728	1858
6.52	274.442	6.56791	945	6.56791	1370	6.56791	2151
6.54	354.981	6.58854	1078	6.58854	1695	6.58854	2554
6.56	487.76	6.60918	1293	6.60918	1995	6.60918	2730
6.58	710.097	6.62981	1533	6.62981	2279	6.62981	2485
6.6	1066.43	6.65044	1871	6.65044	2584	6.65044	1766
6.62	1569.26	6.67107	2291	6.67107	2518	6.67107	1365
6.64	2065.13	6.6917	2396	6.6917	2112	6.6917	1012
6.66	2144.08	6.71233	2474	6.71233	1627	6.71233	950
6.68	1723.1	6.73296	2303	6.73296	1160	6.73296	935
6.7	1212.03	6.75359	2069	6.75359	1025	6.75359	1023
6.72	834.306	6.77422	1622	6.77422	971	6.77422	1086
6.74	600.651	6.79485	1181	6.79485	1038	6.79485	1175
6.76	469.069	6.81548	947	6.81548	1086	6.81548	1262
6.78	399.678	6.83611	727	6.83611	1227	6.83611	1468
6.8	367.977	6.85674	714	6.85674	1321	6.85674	1585
6.82	357.893	6.87737	761	6.87737	1567	6.87737	1778
6.84	365.043	6.898	764	6.898	1672	6.898	2165
6.86	387.886	6.91863	949	6.91863	1959	6.91863	2569
6.88	427.533	6.93926	1119	6.93926	2242	6.93926	3205
6.9	487.615	6.95989	1271	6.95989	2659	6.95989	3957
6.92	575.304	6.98052	1545	6.98052	3273	6.98052	4844
6.94	704.375	7.00115	1932	7.00115	3952	7.00115	6057
6.96	902.493	7.02178	2367	7.02178	5026	7.02178	7177
6.98	1224.85	7.04242	2936	7.04242	6497	7.04242	7359
7	1769.63	7.06304	3877	7.06304	7704	7.06304	6481
7.02	2676.92	7.08368	4933	7.08368	8272	7.08368	4224
7.04	4070.59	7.10431	5900	7.10431	7624	7.10431	2672
7.06	5814	7.12494	6490	7.12494	5438	7.12494	1762
7.08	6944.44	7.14557	6536	7.14557	3584	7.14557	1409
7.1	6290.86	7.1662	6135	7.1662	2443	7.1662	1325
7.12	4605.07	7.18683	5217	7.18683	2057	7.18683	1302
7.14	3106.52	7.20746	3934	7.20746	1967	7.20746	1362
7.16	2113.49	7.22809	2608	7.22809	1739	7.22809	1467
7.18	1548.49	7.24872	1779	7.24872	1692	7.24872	1317
7.2	1286.37	7.26935	1512	7.26935	1480	7.26935	1150
7.22	1247.55	7.28998	1436	7.28998	1141	7.28998	915
7.24	1402.46	7.31061	1365	7.31061	996	7.31061	725
7.26	1721.19	7.33124	1264	7.33124	798	7.33124	632
7.28	2038.1	7.35187	1269	7.35187	737	7.35187	569
7.3	1996.6	7.3725	1134	7.3725	670	7.3725	540
7.32	1572.3	7.39313	911	7.39313	642	7.39313	482
7.34	1108.5	7.41376	749	7.41376	644	7.41376	467
7.36	767.035	7.43439	607	7.43439	611	7.43439	478
7.38	547.008	7.45502	511	7.45502	587	7.45502	466
7.4	410.901	7.47565	480	7.47565	557	7.47565	417
7.42	324.888	7.49629	440	7.49629	533	7.49629	417
7.44	267.068	7.51692	402	7.51692	496	7.51692	389
7.46	225.562	7.53755	405	7.53755	517	7.53755	390
7.48	194.212	7.55818	342	7.55818	503	7.55818	371
7.5	169.76	7.57881	364	7.57881	458	7.57881	359
7.52	150.242	7.59944	356	7.59944	478	7.59944	371
7.54	134.382	7.62007	346	7.62007	396	7.62007	369
7.56	121.306	7.6407	283	7.6407	445	7.6407	352
7.58	110.399	7.66133	256	7.66133	432	7.66133	351
7.6	101.212	7.68196	303	7.68196	464	7.68196	339
7.62	93.416	7.70259	282	7.70259	452	7.70259	324
7.64	86.7639	7.72322	268	7.72322	399	7.72322	306
7.66	81.066	7.74385	250	7.74385	380	7.74385	334
7.68	76.1778	7.76448	224	7.76448	452	7.76448	304
7.7	71.9882	7.78511	248	7.78511	407	7.78511	319
7.72	68.4101	7.80574	262	7.80574	384	7.80574	317
7.74	65.3781	7.82637	227	7.82637	384	7.82637	343
7.76	62.843	7.847	223	7.847	443	7.847	317
7.78	60.7702	7.86763	238	7.86763	405	7.86763	336
7.8	59.1382	7.88826	220	7.88826	435	7.88826	332
7.82	57.9376	7.90889	238	7.90889	401	7.90889	344
7.84	57.1718	7.92952	237	7.92952	407	7.92952	371
7.86	56.8578	7.95015	258	7.95015	414	7.95015	309
7.88	57.0285	7.97079	224	7.97079	408	7.97079	327
7.9	57.7359	7.99142	241	7.99142	433	7.99142	374
7.92	59.0387	8.01205	241	8.01205	420	8.01205	389
7.94	61.0826	8.03268	234	8.03268	441	8.03268	415
7.96	64.0033	8.05331	293	8.05331	503	8.05331	440
7.98	68.0187	8.07394	275	8.07394	485	8.07394	502
8	73.4396	8.09457	332	8.09457	558	8.09457	594
8.02	80.7153	8.1152	308	8.1152	626	8.1152	613
8.04	90.5125	8.13583	311	8.13583	795	8.13583	723
8.06	103.857	8.15646	394	8.15646	890	8.15646	855
8.08	122.428	8.17709	435	8.17709	1105	8.17709	976
8.1	149.26	8.19772	547	8.19772	1247	8.19772	1048
8.12	190.326	8.21835	596	8.21835	1339	8.21835	946
8.14	255.42	8.23898	710	8.23898	1298	8.23898	744
8.16	369.05	8.25961	896	8.25961	1146	8.25961	587
8.18	557.679	8.28024	896	8.28024	915	8.28024	504
8.2	844.229	8.30087	931	8.30087	744	8.30087	498
8.22	1191.13	8.3215	882	8.3215	698	8.3215	564
8.24	1387.74	8.34213	770	8.34213	731	8.34213	567
8.26	1222.01	8.36276	671	8.36276	668	8.36276	607
8.28	877.396	8.38339	495	8.38339	623	8.38339	539
8.3	580.206	8.40403	498	8.40403	577	8.40403	449
8.32	381.476	8.42465	432	8.42465	496	8.42465	420
8.34	260.715	8.44529	433	8.44529	453	8.44529	362
8.36	189.052	8.46592	408	8.46592	421	8.46592	360
8.38	144.997	8.48655	461	8.48655	440	8.48655	378
8.4	116.02	8.50718	380	8.50718	444	8.50718	354
8.42	97.4285	8.52781	389	8.52781	452	8.52781	340
8.44	82.5701	8.54844	336	8.54844	488	8.54844	398
8.46	71.359	8.56907	330	8.56907	526	8.56907	385
8.48	62.7338	8.5897	308	8.5897	546	8.5897	444
8.5	56.0051	8.61033	317	8.61033	639	8.61033	488
8.52	50.7101	8.63096	295	8.63096	757	8.63096	551
8.54	46.5359	8.65159	336	8.65159	866	8.65159	662
8.56	36.7883	8.67222	359	8.67222	961	8.67222	708
8.58	34.485	8.69285	356	8.69285	1014	8.69285	776
8.6	32.9057	8.71348	415	8.71348	953	8.71348	769
8.62	32.0821	8.73411	473	8.73411	829	8.73411	616
8.64	32.1881	8.75474	532	8.75474	653	8.75474	588
8.66	33.6551	8.77537	578	8.77537	558	8.77537	462
8.68	37.3175	8.796	614	8.796	487	8.796	395
8.7	44.4331	8.81663	614	8.81663	436	8.81663	337
8.72	56.2044	8.83726	571	8.83726	349	8.83726	343
8.74	71.8125	8.85789	505	8.85789	364	8.85789	302
8.76	83.2229	8.87852	390	8.87852	369	8.87852	269
8.78	77.0312	8.89916	316	8.89916	340	8.89916	280
8.8	61.7839	8.91979	265	8.91979	363	8.91979	292
8.82	47.9804	8.94042	258	8.94042	330	8.94042	284
8.84	39.6239	8.96105	238	8.96105	322	8.96105	278
8.86	36.6349	8.98168	225	8.98168	308	8.98168	282
8.88	38.3071	9.00231	214	9.00231	332	9.00231	251
8.9	43.6178	9.02294	195	9.02294	298	9.02294	271
8.92	49.2049	9.04357	201	9.04357	348	9.04357	241
8.94	48.4612	9.0642	217	9.0642	290	9.0642	267
8.96	40.9363	9.08483	220	9.08483	328	9.08483	265
8.98	32.7975	9.10546	201	9.10546	315	9.10546	255
9	26.9246	9.12609	197	9.12609	327	9.12609	229
9.02	23.2897	9.14672	181	9.14672	334	9.14672	253
9.04	21.2149	9.16735	219	9.16735	317	9.16735	258
9.06	20.094	9.18798	208	9.18798	314	9.18798	255
9.08	19.5367	9.20861	214	9.20861	309	9.20861	250
9.1	19.3341	9.22924	207	9.22924	332	9.22924	282
9.12	19.3824	9.24987	196	9.24987	314	9.24987	283
9.14	19.6317	9.2705	181	9.2705	297	9.2705	301
9.16	20.1608	9.29113	180	9.29113	338	9.29113	250
9.18	20.7433	9.31176	197	9.31176	327	9.31176	295
9.2	21.482	9.3324	207	9.3324	318	9.3324	281
9.22	22.38	9.35303	169	9.35303	328	9.35303	301
9.24	23.4465	9.37366	214	9.37366	332	9.37366	311
9.26	24.6963	9.39429	203	9.39429	390	9.39429	305
9.28	26.1501	9.41492	237	9.41492	404	9.41492	355
9.3	27.8349	9.43555	271	9.43555	403	9.43555	371
9.32	29.7858	9.45618	223	9.45618	464	9.45618	420
9.34	32.0476	9.47681	256	9.47681	432	9.47681	422
9.36	34.6771	9.49744	257	9.49744	550	9.49744	479
9.38	37.7474	9.51807	225	9.51807	637	9.51807	542
9.4	41.3528	9.5387	328	9.5387	730	9.5387	631
9.42	45.6161	9.55933	319	9.55933	953	9.55933	856
9.44	50.7004	9.57996	363	9.57996	1159	9.57996	961
9.46	56.8244	9.60059	463	9.60059	1367	9.60059	1197
9.48	64.2881	9.62122	522	9.62122	1644	9.62122	1502
9.5	73.5111	9.64185	622	9.64185	1924	9.64185	1650
9.52	85.0951	9.66248	787	9.66248	1931	9.66248	1840
9.54	99.9368	9.68311	987	9.68311	1789	9.68311	1871
9.56	119.436	9.70374	1278	9.70374	1474	9.70374	1603
9.58	146.005	9.72437	1378	9.72437	1198	9.72437	1409
9.6	184.21	9.745	1526	9.745	1074	9.745	1232
9.62	242.988	9.76563	1664	9.76563	1113	9.76563	1247
9.64	338.456	9.78627	1646	9.78627	1396	9.78627	1349
9.66	494.566	9.8069	1616	9.8069	1566	9.8069	1476
9.68	735.535	9.82753	1414	9.82753	1786	9.82753	1486
9.7	1050.35	9.84816	1266	9.84816	1785	9.84816	1333
9.72	1305.04	9.86879	1157	9.86879	1538	9.86879	1013
9.74	1278.56	9.88942	1251	9.88942	1133	9.88942	675
9.76	1056.12	9.91005	1278	9.91005	804	9.91005	486
9.78	881.771	9.93068	1271	9.93068	585	9.93068	415
9.8	859.965	9.95131	1209	9.95131	481	9.95131	363
9.82	1018.22	9.97194	940	9.97194	440	9.97194	362
9.84	1350.87	9.99257	766	9.99257	399	9.99257	359
9.86	1742.38	10.0132	536	10.0132	364	10.0132	329
9.88	1853.13	10.0338	391	10.0338	401	10.0338	358
9.9	1519.58	10.0545	275	10.0545	369	10.0545	405
9.92	1059.26	10.0751	285	10.0751	417	10.0751	420
9.94	700.056	10.0957	257	10.0957	471	10.0957	446
9.96	467.006	10.1164	259	10.1164	489	10.1164	456
9.98	325.828	10.137	274	10.137	496	10.137	436
10	240.588	10.1576	268	10.1576	448	10.1576	381
10.02	186.53	10.1782	288	10.1782	410	10.1782	390
10.04	149.835	10.1989	295	10.1989	357	10.1989	290
10.06	123.513	10.2195	358	10.2195	332	10.2195	304
10.08	103.979	10.2401	315	10.2401	355	10.2401	283
10.1	89.2556	10.2608	287	10.2608	363	10.2608	304
10.12	78.1535	10.2814	272	10.2814	306	10.2814	286
10.14	69.8292	10.302	239	10.302	339	10.302	281
10.16	63.2583	10.3227	232	10.3227	351	10.3227	259
10.18	56.959	10.3433	216	10.3433	353	10.3433	276
10.2	50.5099	10.3639	185	10.3639	363	10.3639	239
10.22	44.7526	10.3846	175	10.3846	361	10.3846	236
10.24	39.9952	10.4052	218	10.4052	339	10.4052	270
10.26	36.2524	10.4258	204	10.4258	370	10.4258	262
10.28	33.26	10.4464	175	10.4464	325	10.4464	273
10.3	30.8362	10.4671	220	10.4671	335	10.4671	277
10.32	28.8373	10.4877	201	10.4877	331	10.4877	281
10.34	27.5935	10.5083	222	10.5083	345	10.5083	345
10.36	26.311	10.529	206	10.529	366	10.529	327
10.38	25.3904	10.5496	221	10.5496	347	10.5496	365
10.4	24.8548	10.5702	250	10.5702	300	10.5702	306
10.42	24.7304	10.5908	240	10.5908	286	10.5908	276
10.44	25.1905	10.6115	252	10.6115	275	10.6115	289
10.46	26.4337	10.6321	276	10.6321	263	10.6321	265
10.48	28.9322	10.6527	265	10.6527	295	10.6527	244
10.5	33.6317	10.6734	234	10.6734	282	10.6734	231
10.52	42.1951	10.694	236	10.694	253	10.694	221
10.54	56.9309	10.7146	246	10.7146	265	10.7146	200
10.56	79.6896	10.7353	209	10.7353	250	10.7353	222
10.58	107.377	10.7559	190	10.7559	240	10.7559	216
10.6	122.826	10.7765	187	10.7765	240	10.7765	222
10.62	108.862	10.7972	179	10.7972	229	10.7972	217
10.64	80.3444	10.8178	168	10.8178	248	10.8178	207
10.66	55.8295	10.8384	163	10.8384	232	10.8384	219
10.68	39.3535	10.859	194	10.859	243	10.859	245
10.7	29.2445	10.8797	169	10.8797	242	10.8797	196
10.72	23.5823	10.9003	192	10.9003	271	10.9003	233
10.74	19.7728	10.9209	179	10.9209	280	10.9209	256
10.76	17.215	10.9416	182	10.9416	281	10.9416	231
10.78	15.3874	10.9622	187	10.9622	247	10.9622	273
10.8	14.0269	10.9828	171	10.9828	255	10.9828	261
10.82	12.9896	11.0035	177	11.0035	260	11.0035	253
10.84	12.1904	11.0241	174	11.0241	261	11.0241	239
10.86	11.5744	11.0447	202	11.0447	233	11.0447	235
10.88	11.1101	11.0654	206	11.0654	251	11.0654	241
10.9	10.7824	11.086	209	11.086	267	11.086	267
10.92	10.5938	11.1066	203	11.1066	247	11.1066	258
10.94	10.5638	11.1272	200	11.1272	231	11.1272	259
10.96	10.7237	11.1479	206	11.1479	229	11.1479	228
10.98	11.0881	11.1685	217	11.1685	263	11.1685	205
11	11.5615	11.1891	222	11.1891	264	11.1891	225
11.02	11.8999	11.2098	224	11.2098	257	11.2098	236
11.04	12.1692	11.2304	220	11.2304	266	11.2304	247
11.06	12.8449	11.251	222	11.251	219	11.251	267
11.08	14.3462	11.2717	223	11.2717	254	11.2717	291
11.1	16.9442	11.2923	208	11.2923	242	11.2923	311
11.12	20.4631	11.3129	211	11.3129	270	11.3129	331
11.14	23.2483	11.3336	187	11.3336	269	11.3336	382
11.16	22.7967	11.3542	206	11.3542	269	11.3542	379
11.18	20.0719	11.3748	250	11.3748	307	11.3748	373
11.2	16.6013	11.3954	259	11.3954	341	11.3954	374
11.22	15.42	11.4161	247	11.4161	382	11.4161	304
11.24	15.4171	11.4367	285	11.4367	380	11.4367	258
11.26	16.4846	11.4573	302	11.4573	393	11.4573	256
11.28	18.739	11.478	314	11.478	352	11.478	230
11.3	22.729	11.4986	296	11.4986	321	11.4986	226
11.32	29.6226	11.5192	253	11.5192	291	11.5192	224
11.34	39.4922	11.5398	253	11.5398	255	11.5398	238
11.36	57.4947	11.5605	234	11.5605	231	11.5605	221
11.38	80.6347	11.5811	220	11.5811	227	11.5811	247
11.4	97.3917	11.6017	236	11.6017	260	11.6017	233
11.42	91.2778	11.6224	180	11.6224	273	11.6224	260
11.44	69.9708	11.643	208	11.643	299	11.643	258
11.46	50.2308	11.6636	184	11.6636	342	11.6636	287
11.48	37.0901	11.6843	202	11.6843	308	11.6843	321
11.5	29.6299	11.7049	226	11.7049	379	11.7049	344
11.52	25.9861	11.7255	246	11.7255	380	11.7255	376
11.54	24.7134	11.7462	264	11.7462	378	11.7462	377
11.56	25.0041	11.7668	261	11.7668	365	11.7668	345
11.58	26.5421	11.7874	305	11.7874	331	11.7874	314
11.6	29.3294	11.808	340	11.808	286	11.808	267
11.62	33.6146	11.8287	333	11.8287	240	11.8287	231
11.64	39.9621	11.8493	298	11.8493	204	11.8493	223
11.66	49.5228	11.8699	317	11.8699	252	11.8699	232
11.68	64.6759	11.8906	296	11.8906	244	11.8906	234
11.7	89.9465	11.9112	263	11.9112	260	11.9112	223
11.72	132.636	11.9318	237	11.9318	243	11.9318	255
11.74	201.437	11.9525	200	11.9525	279	11.9525	243
11.76	298.843	11.9731	224	11.9731	263	11.9731	253
11.78	395.199	11.9937	185	11.9937	311	11.9937	282
11.8	410.212	12.0144	208	12.0144	337	12.0144	337
11.82	327.244	12.035	234	12.035	346	12.035	365
11.84	226.274	12.0556	235	12.0556	380	12.0556	391
11.86	151.419	12.0762	207	12.0762	442	12.0762	419
11.88	104.366	12.0969	277	12.0969	423	12.0969	505
11.9	77.1319	12.1175	287	12.1175	386	12.1175	438
11.92	61.8879	12.1381	314	12.1381	368	12.1381	412
11.94	53.5425	12.1588	345	12.1588	308	12.1588	394
11.96	49.4501	12.1794	383	12.1794	307	12.1794	284
11.98	48.4838	12.2	371	12.2	299	12.2	250
12	50.3865	12.2207	385	12.2207	247	12.2207	230
12.02	55.5906	12.2413	386	12.2413	271	12.2413	229
12.04	65.4976	12.2619	403	12.2619	252	12.2619	212
12.06	83.1306	12.2826	280	12.2826	232	12.2826	245
12.08	114.583	12.3032	287	12.3032	173	12.3032	207
12.1	168.235	12.3238	232	12.3238	242	12.3238	184
12.12	252.262	12.3444	198	12.3444	187	12.3444	207
12.14	360.483	12.3651	163	12.3651	229	12.3651	186
12.16	437.637	12.3857	176	12.3857	220	12.3857	205
12.18	405.319	12.4063	178	12.4063	208	12.4063	212
12.2	299.429	12.427	190	12.427	226	12.427	187
12.22	200.177	12.4476	162	12.4476	214	12.4476	198
12.24	131.792	12.4682	167	12.4682	229	12.4682	241
12.26	89.7903	12.4888	177	12.4888	240	12.4888	238
12.28	64.8835	12.5095	167	12.5095	252	12.5095	249
12.3	49.6247	12.5301	187	12.5301	269	12.5301	251
12.32	39.6203	12.5508	199	12.5508	280	12.5508	293
12.34	32.6835	12.5714	197	12.5714	272	12.5714	283
12.36	27.6984	12.592	219	12.592	247	12.592	273
12.38	24.0435	12.6126	243	12.6126	239	12.6126	291
12.4	21.3459	12.6333	227	12.6333	246	12.6333	261
12.42	19.3745	12.6539	247	12.6539	233	12.6539	216
12.44	18.084	12.6745	257	12.6745	222	12.6745	232
12.46	17.2199	12.6952	280	12.6952	211	12.6952	216
12.48	16.8649	12.7158	266	12.7158	217	12.7158	213
12.5	17.0894	12.7364	247	12.7364	214	12.7364	214
12.52	18.1063	12.757	216	12.757	255	12.757	204
12.54	20.3847	12.7777	202	12.7777	225	12.7777	200
12.56	24.8063	12.7983	186	12.7983	226	12.7983	224
12.58	32.6792	12.8189	200	12.8189	191	12.8189	244
12.6	45.2563	12.8396	173	12.8396	188	12.8396	217
12.62	61.6552	12.8602	178	12.8602	236	12.8602	213
12.64	73.5208	12.8808	177	12.8808	188	12.8808	203
12.66	68.6522	12.9015	209	12.9015	205	12.9015	205
12.68	52.4604	12.9221	206	12.9221	181	12.9221	222
12.7	37.3433	12.9427	196	12.9427	212	12.9427	219
12.72	27.0703	12.9634	189	12.9634	206	12.9634	177
12.74	21.1386	12.984	159	12.984	225	12.984	184
12.76	17.9758	13.0046	178	13.0046	223	13.0046	190
12.78	16.7846	13.0252	141	13.0252	213	13.0252	201
12.8	17.2233	13.0459	184	13.0459	201	13.0459	219
12.82	19.3849	13.0665	170	13.0665	230	13.0665	210
12.84	23.3858	13.0871	171	13.0871	192	13.0871	227
12.86	28.2597	13.1078	172	13.1078	221	13.1078	223
12.88	30.2288	13.1284	165	13.1284	201	13.1284	239
12.9	26.9174	13.149	181	13.149	236	13.149	224
12.92	21.6848	13.1697	179	13.1697	206	13.1697	229
12.94	17.6042	13.1903	191	13.1903	226	13.1903	241
12.96	15.1683	13.2109	192	13.2109	250	13.2109	318
12.98	14.0276	13.2316	198	13.2316	218	13.2316	325
13	13.7808	13.2522	208	13.2522	289	13.2522	378
13.02	14.17	13.2728	220	13.2728	316	13.2728	382
13.04	15.1124	13.2934	267	13.2934	351	13.2934	399
13.06	16.6088	13.3141	273	13.3141	426	13.3141	375
13.08	18.8357	13.3347	326	13.3347	468	13.3347	330
13.1	22.1489	13.3553	350	13.3553	425	13.3553	311
13.12	27.2408	13.376	375	13.376	391	13.376	286
13.14	35.5088	13.3966	363	13.3966	378	13.3966	315
13.16	48.1538	13.4172	370	13.4172	358	13.4172	285
13.18	66.7949	13.4379	364	13.4379	349	13.4379	330
13.2	89.8576	13.4585	345	13.4585	341	13.4585	371
13.22	108.133	13.4791	258	13.4791	329	13.4791	387
13.24	116.387	13.4998	289	13.4998	297	13.4998	368
13.26	129.724	13.5204	280	13.5204	297	13.5204	371
13.28	162.732	13.541	287	13.541	265	13.541	319
13.3	216.562	13.5616	279	13.5616	253	13.5616	323
13.32	262.702	13.5823	330	13.5823	282	13.5823	280
13.34	250.833	13.6029	308	13.6029	244	13.6029	295
13.36	190.519	13.6235	311	13.6235	225	13.6235	262
13.38	130.418	13.6442	296	13.6442	251	13.6442	240
13.4	88.4979	13.6648	330	13.6648	231	13.6648	235
13.42	63.2319	13.6854	271	13.6854	212	13.6854	227
13.44	49.5561	13.706	251	13.706	264	13.706	233
13.46	43.5917	13.7267	242	13.7267	263	13.7267	239
13.48	43.5283	13.7473	262	13.7473	284	13.7473	241
13.5	48.9847	13.7679	191	13.7679	311	13.7679	243
13.52	59.1876	13.7886	226	13.7886	330	13.7886	259
13.54	68.7783	13.8092	202	13.8092	324	13.8092	241
13.56	67.2698	13.8298	213	13.8298	342	13.8298	286
13.58	55.5449	13.8505	208	13.8505	286	13.8505	264
13.6	44.2421	13.8711	219	13.8711	221	13.8711	223
13.62	37.8598	13.8917	243	13.8917	244	13.8917	221
13.64	35.6816	13.9124	236	13.9124	233	13.9124	195
13.66	34.7508	13.933	204	13.933	188	13.933	239
13.68	31.2117	13.9536	229	13.9536	201	13.9536	179
13.7	26.5328	13.9742	218	13.9742	205	13.9742	191
13.72	23.2455	13.9949	205	13.9949	213	13.9949	173
13.74	22.1957	14.0155	171	14.0155	202	14.0155	212
13.76	23.2079	14.0361	201	14.0361	215	14.0361	229
13.78	26.9258	14.0568	190	14.0568	221	14.0568	199
13.8	34.5638	14.0774	180	14.0774	198	14.0774	206
13.82	47.9336	14.098	196	14.098	192	14.098	219
13.84	68.234	14.1187	197	14.1187	245	14.1187	264
13.86	91.4931	14.1393	163	14.1393	235	14.1393	218
13.88	101.441	14.1599	227	14.1599	260	14.1599	239
13.9	86.9347	14.1806	190	14.1806	252	14.1806	215
13.92	63.4385	14.2012	180	14.2012	253	14.2012	211
13.94	44.6141	14.2218	209	14.2218	269	14.2218	200
13.96	32.6226	14.2424	227	14.2424	288	14.2424	239
13.98	25.8675	14.2631	223	14.2631	254	14.2631	232
14	22.4976	14.2837	194	14.2837	248	14.2837	207
14.02	21.2679	14.3043	195	14.3043	244	14.3043	243
14.04	21.6403	14.325	201	14.325	253	14.325	244
14.06	23.6015	14.3456	163	14.3456	241	14.3456	244
14.08	27.6717	14.3662	192	14.3662	303	14.3662	271
14.1	35.2683	14.3869	219	14.3869	309	14.3869	311
14.12	48.6648	14.4075	213	14.4075	373	14.4075	314
14.14	70.8257	14.4281	210	14.4281	433	14.4281	342
14.16	102.597	14.4488	255	14.4488	476	14.4488	406
14.18	134.522	14.4694	259	14.4694	508	14.4694	474
14.2	140.204	14.49	297	14.49	647	14.49	565
14.22	113.103	14.5106	332	14.5106	608	14.5106	671
14.24	79.5264	14.5313	404	14.5313	564	14.5313	695
14.26	54.4044	14.5519	479	14.5519	498	14.5519	752
14.28	38.6474	14.5725	473	14.5725	422	14.5725	753
14.3	29.5549	14.5932	488	14.5932	342	14.5932	651
14.32	24.5198	14.6138	622	14.6138	295	14.6138	518
14.34	21.8179	14.6344	699	14.6344	260	14.6344	372
14.36	20.6077	14.655	627	14.655	242	14.655	302
14.38	20.5079	14.6757	628	14.6757	223	14.6757	277
14.4	21.4751	14.6963	606	14.6963	268	14.6963	337
14.42	23.7135	14.7169	431	14.7169	252	14.7169	295
14.44	27.669	14.7376	364	14.7376	244	14.7376	278
14.46	33.9874	14.7582	290	14.7582	272	14.7582	296
14.48	43.2517	14.7788	294	14.7788	281	14.7788	240
14.5	55.0871	14.7995	245	14.7995	290	14.7995	265
14.52	68.9068	14.8201	253	14.8201	278	14.8201	251
14.54	89.4444	14.8407	253	14.8407	270	14.8407	241
14.56	124.728	14.8614	262	14.8614	256	14.8614	228
14.58	176.71	14.882	254	14.882	237	14.882	212
14.6	226.668	14.9026	243	14.9026	210	14.9026	216
14.62	229.338	14.9232	201	14.9232	235	14.9232	228
14.64	180.641	14.9439	261	14.9439	238	14.9439	233
14.66	125.372	14.9645	205	14.9645	202	14.9645	235
14.68	85.4181	14.9851	221	14.9851	211	14.9851	238
14.7	61.4992	15.0058	213	15.0058	228	15.0058	233
14.72	49.4624	15.0264	198	15.0264	224	15.0264	231
14.74	45.9826	15.047	193	15.047	272	15.047	228
14.76	49.4021	15.0677	186	15.0677	234	15.0677	252
14.78	58.423	15.0883	207	15.0883	268	15.0883	246
14.8	67.6336	15.1089	215	15.1089	262	15.1089	319
14.82	66.5849	15.1296	200	15.1296	261	15.1296	293
14.84	53.7194	15.1502	201	15.1502	287	15.1502	294
14.86	39.4395	15.1708	239	15.1708	296	15.1708	294
14.88	28.9553	15.1914	261	15.1914	247	15.1914	281
14.9	22.3739	15.2121	255	15.2121	270	15.2121	280
14.92	18.4901	15.2327	281	15.2327	246	15.2327	253
14.94	16.3073	15.2533	272	15.2533	222	15.2533	250
14.96	15.1686	15.274	300	15.274	226	15.274	237
14.98	14.7433	15.2946	244	15.2946	214	15.2946	212
15	14.9055	15.3152	231	15.3152	234	15.3152	215
15.02	15.6533	15.3359	238	15.3359	229	15.3359	210
15.04	17.0379	15.3565	217	15.3565	215	15.3565	260
15.06	19.3985	15.3771	204	15.3771	235	15.3771	263
15.08	23.1998	15.3978	199	15.3978	238	15.3978	256
15.1	29.4781	15.4184	227	15.4184	245	15.4184	258
15.12	40.1926	15.439	237	15.439	253	15.439	283
15.14	58.4301	15.4596	234	15.4596	227	15.4596	299
15.16	87.5229	15.4803	197	15.4803	234	15.4803	279
15.18	127.29	15.5009	243	15.5009	217	15.5009	244
15.2	162.299	15.5215	227	15.5215	217	15.5215	233
15.22	160.644	15.5422	249	15.5422	236	15.5422	255
15.24	124.354	15.5628	236	15.5628	218	15.5628	213
15.26	85.3951	15.5834	229	15.5834	227	15.5834	238
15.28	57.5187	15.6041	248	15.6041	212	15.6041	224
15.3	40.3789	15.6247	232	15.6247	206	15.6247	227
15.32	30.6424	15.6453	248	15.6453	235	15.6453	238
15.34	25.3207	15.6659	192	15.6659	239	15.6659	228
15.36	22.8685	15.6866	225	15.6866	234	15.6866	229
15.38	22.5528	15.7072	212	15.7072	211	15.7072	236
15.4	24.5669	15.7278	225	15.7278	253	15.7278	227
15.42	29.8358	15.7485	258	15.7485	202	15.7485	206
15.44	39.7795	15.7691	240	15.7691	243	15.7691	198
15.46	55.3396	15.7897	233	15.7897	229	15.7897	227
15.48	73.4313	15.8104	190	15.8104	246	15.8104	228
15.5	81.5368	15.831	198	15.831	221	15.831	226
15.52	70.4826	15.8516	224	15.8516	236	15.8516	236
15.54	51.639	15.8722	228	15.8722	265	15.8722	259
15.56	36.3136	15.8929	211	15.8929	223	15.8929	240
15.58	26.7271	15.9135	225	15.9135	263	15.9135	255
15.6	21.934	15.9341	240	15.9341	281	15.9341	288
15.62	20.9801	15.9548	240	15.9548	298	15.9548	280
15.64	22.8668	15.9754	244	15.9754	313	15.9754	299
15.66	26.8538	15.996	253	15.996	309	15.996	304
15.68	29.7725	16.0167	258	16.0167	273	16.0167	309
15.7	27.5553	16.0373	277	16.0373	282	16.0373	305
15.72	21.6083	16.0579	285	16.0579	247	16.0579	301
15.74	16.0873	16.0785	248	16.0785	262	16.0785	254
15.76	12.2931	16.0992	312	16.0992	260	16.0992	224
15.78	10.0032	16.1198	310	16.1198	212	16.1198	238
15.8	8.74792	16.1404	281	16.1404	231	16.1404	227
15.82	8.16965	16.1611	232	16.1611	230	16.1611	246
15.84	8.09375	16.1817	257	16.1817	259	16.1817	237
15.86	8.5234	16.2023	228	16.2023	234	16.2023	236
15.88	9.64403	16.223	214	16.223	245	16.223	237
15.9	11.8394	16.2436	195	16.2436	260	16.2436	207
15.92	15.6333	16.2642	239	16.2642	241	16.2642	226
15.94	21.3508	16.2849	246	16.2849	237	16.2849	277
15.96	27.853	16.3055	212	16.3055	211	16.3055	257
15.98	30.8155	16.3261	251	16.3261	234	16.3261	221
16	27.9933	16.3468	230	16.3468	259	16.3468	251
16.02	23.9213	16.3674	257	16.3674	244	16.3674	214
16.04	21.9563	16.388	204	16.388	239	16.388	228
16.06	21.4519	16.4086	220	16.4086	252	16.4086	271
16.08	19.7349	16.4293	223	16.4293	249	16.4293	276
16.1	16.3408	16.4499	234	16.4499	291	16.4499	297
16.12	13.7033	16.4705	230	16.4705	309	16.4705	337
16.14	12.5524	16.4912	264	16.4912	292	16.4912	311
16.16	13.0722	16.5118	235	16.5118	340	16.5118	287
16.18	15.5006	16.5324	243	16.5324	332	16.5324	266
16.2	20.1612	16.553	257	16.553	278	16.553	249
16.22	26.9053	16.5737	249	16.5737	242	16.5737	215
16.24	33.1494	16.5943	275	16.5943	242	16.5943	278
16.26	34.7084	16.6149	260	16.6149	238	16.6149	231
16.28	33.5872	16.6356	259	16.6356	242	16.6356	259
16.3	35.1024	16.6562	218	16.6562	238	16.6562	233
16.32	40.2998	16.6768	228	16.6768	252	16.6768	252
16.34	43.8696	16.6975	235	16.6975	233	16.6975	258
16.36	38.9865	16.7181	202	16.7181	268	16.7181	291
16.38	29.1414	16.7387	235	16.7387	260	16.7387	246
16.4	20.5765	16.7594	207	16.7594	258	16.7594	254
16.42	14.9333	16.78	237	16.78	274	16.78	259
16.44	11.7658	16.8006	228	16.8006	283	16.8006	300
16.46	10.4163	16.8212	258	16.8212	258	16.8212	260
16.48	10.33	16.8419	236	16.8419	294	16.8419	270
16.5	11.0887	16.8625	251	16.8625	301	16.8625	244
16.52	11.7133	16.8831	264	16.8831	255	16.8831	255
16.54	10.9393	16.9038	265	16.9038	284	16.9038	244
16.56	9.21819	16.9244	261	16.9244	265	16.9244	267
16.58	7.71299	16.945	260	16.945	275	16.945	259
16.6	6.7803	16.9657	249	16.9657	262	16.9657	266
16.62	6.36435	16.9863	264	16.9863	262	16.9863	277
16.64	6.38314	17.0069	256	17.0069	266	17.0069	268
16.66	6.74072	17.0276	263	17.0276	282	17.0276	279
16.68	7.45278	17.0482	233	17.0482	270	17.0482	303
16.7	8.80313	17.0688	250	17.0688	265	17.0688	282
16.72	11.2661	17.0894	286	17.0894	239	17.0894	278
16.74	15.2406	17.1101	259	17.1101	250	17.1101	259
16.76	20.8938	17.1307	279	17.1307	256	17.1307	241
16.78	26.701	17.1513	281	17.1513	228	17.1513	239
16.8	28.4063	17.172	261	17.172	247	17.172	250
16.82	24.8228	17.1926	272	17.1926	268	17.1926	236
16.84	20.2347	17.2132	261	17.2132	252	17.2132	220
16.86	17.3306	17.2339	264	17.2339	282	17.2339	211
16.88	16.3486	17.2545	268	17.2545	288	17.2545	233
16.9	16.8758	17.2751	237	17.2751	254	17.2751	215
16.92	18.8624	17.2958	251	17.2958	255	17.2958	236
16.94	22.8734	17.3164	260	17.3164	258	17.3164	239
16.96	30.1079	17.337	242	17.337	279	17.337	252
16.98	42.8904	17.3576	252	17.3576	269	17.3576	232
17	64.4588	17.3783	220	17.3783	269	17.3783	247
17.02	97.35	17.3989	263	17.3989	252	17.3989	228
17.04	137.091	17.4195	221	17.4195	281	17.4195	260
17.06	159.39	17.4402	233	17.4402	253	17.4402	252
17.08	140.269	17.4608	274	17.4608	253	17.4608	249
17.1	100.676	17.4814	245	17.4814	260	17.4814	264
17.12	66.6952	17.5021	238	17.5021	278	17.5021	279
17.14	43.9759	17.5227	238	17.5227	269	17.5227	266
17.16	30.0619	17.5433	254	17.5433	275	17.5433	280
17.18	21.7389	17.5639	234	17.5639	269	17.5639	259
17.2	16.6067	17.5846	253	17.5846	265	17.5846	277
17.22	13.2503	17.6052	291	17.6052	278	17.6052	282
17.24	10.9275	17.6258	266	17.6258	260	17.6258	274
17.26	9.25625	17.6465	230	17.6465	237	17.6465	267
17.28	8.02569	17.6671	252	17.6671	301	17.6671	262
17.3	7.10944	17.6877	237	17.6877	276	17.6877	289
17.32	6.42769	17.7084	256	17.7084	279	17.7084	334
17.34	5.93825	17.729	261	17.729	321	17.729	318
17.36	5.59158	17.7496	255	17.7496	278	17.7496	345
17.38	5.37828	17.7703	282	17.7703	317	17.7703	310
17.4	5.29239	17.7909	292	17.7909	288	17.7909	353
17.42	5.34067	17.8115	285	17.8115	336	17.8115	400
17.44	5.52692	17.8321	331	17.8321	307	17.8321	326
17.46	5.94844	17.8528	318	17.8528	313	17.8528	323
17.48	6.70443	17.8734	288	17.8734	341	17.8734	339
17.5	7.99799	17.894	335	17.894	308	17.894	292
17.52	10.1314	17.9147	341	17.9147	297	17.9147	264
17.54	13.4226	17.9353	334	17.9353	334	17.9353	286
17.56	17.7888	17.9559	297	17.9559	297	17.9559	297
17.58	21.8742	17.9765	293	17.9765	320	17.9765	279
17.6	24.3703	17.9972	299	17.9972	294	17.9972	286
17.62	27.3309	18.0178	292	18.0178	319	18.0178	334
17.64	32.5007	18.0385	299	18.0385	316	18.0385	287
17.66	36.7567	18.0591	326	18.0591	276	18.0591	301
17.68	34.3553	18.0797	263	18.0797	355	18.0797	305
17.7	27.2198	18.1003	308	18.1003	314	18.1003	276
17.72	20.966	18.121	294	18.121	295	18.121	284
17.74	17.6319	18.1416	298	18.1416	273	18.1416	295
17.76	17.3126	18.1622	283	18.1622	293	18.1622	283
17.78	19.9265	18.1829	289	18.1829	282	18.1829	290
17.8	25.3209	18.2035	296	18.2035	292	18.2035	290
17.82	32.0097	18.2241	284	18.2241	270	18.2241	306
17.84	35.909	18.2447	324	18.2447	268	18.2447	330
17.86	35.842	18.2654	274	18.2654	333	18.2654	396
17.88	36.5537	18.286	284	18.286	316	18.286	404
17.9	39.352	18.3066	317	18.3066	349	18.3066	387
17.92	39.0171	18.3273	330	18.3273	366	18.3273	391
17.94	32.3696	18.3479	323	18.3479	373	18.3479	366
17.96	24.4095	18.3685	368	18.3685	401	18.3685	375
17.98	18.9567	18.3892	347	18.3892	369	18.3892	328
18	16.6601	18.4098	405	18.4098	336	18.4098	342
18.02	17.4037	18.4304	342	18.4304	332	18.4304	302
18.04	20.9851	18.4511	386	18.4511	311	18.4511	273
18.06	26.4129	18.4717	333	18.4717	300	18.4717	261
18.08	29.8377	18.4923	326	18.4923	293	18.4923	277
18.1	26.7267	18.513	324	18.513	285	18.513	274
18.12	20.0051	18.5336	303	18.5336	296	18.5336	240
18.14	14.1149	18.5542	313	18.5542	317	18.5542	249
18.16	10.15	18.5748	273	18.5748	267	18.5748	280
18.18	7.76042	18.5955	306	18.5955	264	18.5955	293
18.2	6.40701	18.6161	287	18.6161	241	18.6161	265
18.22	5.6916	18.6367	252	18.6367	278	18.6367	263
18.24	5.40281	18.6574	296	18.6574	256	18.6574	284
18.26	5.4622	18.678	285	18.678	275	18.678	263
18.28	5.94232	18.6986	273	18.6986	282	18.6986	322
18.3	6.90467	18.7192	295	18.7192	258	18.7192	278
18.32	8.48104	18.7399	294	18.7399	268	18.7399	257
18.34	10.8679	18.7605	297	18.7605	285	18.7605	268
18.36	14.6309	18.7811	281	18.7811	288	18.7811	283
18.38	20.1857	18.8018	265	18.8018	253	18.8018	297
18.4	25.8564	18.8224	294	18.8224	263	18.8224	303
18.42	26.7347	18.843	280	18.843	288	18.843	278
18.44	21.541	18.8637	301	18.8637	292	18.8637	301
18.46	15.1241	18.8843	246	18.8843	330	18.8843	295
18.48	10.2903	18.9049	255	18.9049	295	18.9049	305
18.5	7.20889	18.9256	300	18.9256	308	18.9256	295
18.52	5.38281	18.9462	281	18.9462	308	18.9462	330
18.54	4.32616	18.9668	295	18.9668	301	18.9668	312
18.56	3.66152	18.9874	288	18.9874	279	18.9874	314
18.58	3.25368	19.0081	310	19.0081	274	19.0081	330
18.6	2.9829	19.0287	288	19.0287	278	19.0287	315
18.62	2.82256	19.0493	291	19.0493	295	19.0493	324
18.64	2.75615	19.07	334	19.07	267	19.07	316
18.66	2.78188	19.0906	344	19.0906	291	19.0906	294
18.68	2.91828	19.1112	326	19.1112	296	19.1112	318
18.7	3.21677	19.1319	342	19.1319	290	19.1319	310
18.72	3.78233	19.1525	329	19.1525	309	19.1525	300
18.74	4.78411	19.1731	307	19.1731	283	19.1731	262
18.76	6.44405	19.1938	311	19.1938	282	19.1938	318
18.78	8.72236	19.2144	320	19.2144	310	19.2144	304
18.8	10.8433	19.235	297	19.235	302	19.235	305
18.82	10.9699	19.2556	288	19.2556	309	19.2556	345
18.84	9.05597	19.2763	293	19.2763	319	19.2763	310
18.86	6.95153	19.2969	309	19.2969	290	19.2969	285
18.88	5.52247	19.3175	308	19.3175	311	19.3175	289
18.9	4.79395	19.3382	306	19.3382	325	19.3382	300
18.92	4.62459	19.3588	311	19.3588	344	19.3588	334
18.94	4.94368	19.3794	312	19.3794	304	19.3794	325
18.96	5.83649	19.4001	351	19.4001	343	19.4001	349
18.98	7.57743	19.4207	336	19.4207	358	19.4207	343
19	10.5078	19.4413	356	19.4413	327	19.4413	362
19.02	14.7865	19.462	329	19.462	327	19.462	353
19.04	19.2311	19.4826	362	19.4826	326	19.4826	371
19.06	20.3319	19.5032	393	19.5032	360	19.5032	325
19.08	16.8471	19.5238	381	19.5238	319	19.5238	361
19.1	12.2654	19.5445	391	19.5445	307	19.5445	357
19.12	8.79146	19.5651	375	19.5651	308	19.5651	334
19.14	6.57766	19.5857	372	19.5857	291	19.5857	323
19.16	5.3215	19.6064	326	19.6064	310	19.6064	318
19.18	4.64356	19.627	339	19.627	304	19.627	362
19.2	4.30634	19.6476	344	19.6476	341	19.6476	341
19.22	4.18049	19.6683	348	19.6683	364	19.6683	389
19.24	4.21038	19.6889	334	19.6889	382	19.6889	385
19.26	4.37538	19.7095	321	19.7095	367	19.7095	380
19.28	4.68807	19.7301	332	19.7301	362	19.7301	419
19.3	5.15984	19.7508	355	19.7508	399	19.7508	378
19.32	5.88563	19.7714	383	19.7714	464	19.7714	415
19.34	6.87904	19.792	357	19.792	505	19.792	441
19.36	8.07174	19.8127	382	19.8127	561	19.8127	459
19.38	9.29382	19.8333	407	19.8333	590	19.8333	543
19.4	10.8958	19.8539	404	19.8539	604	19.8539	551
19.42	13.6212	19.8746	442	19.8746	635	19.8746	657
19.44	18.4462	19.8952	410	19.8952	628	19.8952	667
19.46	26.6404	19.9158	471	19.9158	648	19.9158	759
19.48	39.2986	19.9365	484	19.9365	603	19.9365	703
19.5	55.1877	19.9571	531	19.9571	545	19.9571	628
19.52	65.6542	19.9777	619	19.9777	494	19.9777	571
19.54	60.1046	19.9983	612	19.9983	413	19.9983	519
19.56	45.2347	20.019	613	20.019	378	20.019	413
19.58	32.1229	20.0396	654	20.0396	370	20.0396	395
19.6	23.6529	20.0602	622	20.0602	354	20.0602	380
19.62	19.1469	20.0809	574	20.0809	346	20.0809	364
19.64	17.5169	20.1015	520	20.1015	336	20.1015	335
19.66	18.1673	20.1221	462	20.1221	296	20.1221	329
19.68	21.1638	20.1427	412	20.1427	327	20.1427	323
19.7	26.9682	20.1634	352	20.1634	335	20.1634	335
19.72	35.524	20.184	378	20.184	369	20.184	351
19.74	44.0826	20.2046	339	20.2046	350	20.2046	357
19.76	46.0734	20.2253	368	20.2253	308	20.2253	311
19.78	41.0648	20.2459	346	20.2459	321	20.2459	313
19.8	35.8282	20.2665	384	20.2665	350	20.2665	323
19.82	33.3937	20.2872	329	20.2872	339	20.2872	311
19.84	33.5756	20.3078	364	20.3078	358	20.3078	353
19.86	36.7349	20.3284	346	20.3284	362	20.3284	354
19.88	45.0232	20.3491	342	20.3491	356	20.3491	355
19.9	61.4952	20.3697	339	20.3697	388	20.3697	415
19.92	90.1326	20.3903	349	20.3903	352	20.3903	349
19.94	133.61	20.4109	363	20.4109	373	20.4109	374
19.96	183.992	20.4316	352	20.4316	386	20.4316	354
19.98	207.689	20.4522	374	20.4522	349	20.4522	330
20	180.842	20.4728	395	20.4728	334	20.4728	330
20.02	135.244	20.4935	372	20.4935	330	20.4935	364
20.04	98.3736	20.5141	391	20.5141	370	20.5141	371
20.06	71.6361	20.5347	310	20.5347	318	20.5347	365
20.08	52.1204	20.5554	362	20.5554	334	20.5554	347
20.1	39.5655	20.576	359	20.576	315	20.576	344
20.12	32.8917	20.5966	356	20.5966	289	20.5966	371
20.14	30.9596	20.6172	339	20.6172	334	20.6172	312
20.16	33.0352	20.6379	351	20.6379	337	20.6379	350
20.18	37.6092	20.6585	369	20.6585	375	20.6585	337
20.2	39.9356	20.6791	351	20.6791	374	20.6791	373
20.22	35.2582	20.6998	374	20.6998	377	20.6998	346
20.24	26.9734	20.7204	380	20.7204	328	20.7204	354
20.26	19.9005	20.741	342	20.741	368	20.741	337
20.28	15.1291	20.7617	368	20.7617	310	20.7617	337
20.3	12.2712	20.7823	379	20.7823	329	20.7823	354
20.32	10.8019	20.8029	350	20.8029	321	20.8029	333
20.34	10.4244	20.8236	363	20.8236	338	20.8236	361
20.36	11.0647	20.8442	374	20.8442	288	20.8442	350
20.38	12.8243	20.8648	376	20.8648	284	20.8648	352
20.4	15.4243	20.8854	364	20.8854	341	20.8854	376
20.42	17.1648	20.9061	386	20.9061	322	20.9061	317
20.44	15.7826	20.9267	355	20.9267	307	20.9267	363
20.46	12.4337	20.9473	385	20.9473	319	20.9473	363
20.48	9.42354	20.968	352	20.968	377	20.968	354
20.5	7.3275	20.9886	368	20.9886	369	20.9886	352
20.52	6.02373	21.0092	393	21.0092	359	21.0092	418
20.54	5.25244	21.0299	380	21.0299	383	21.0299	437
20.56	4.81628	21.0505	361	21.0505	417	21.0505	402
20.58	4.59931	21.0711	364	21.0711	436	21.0711	465
20.6	4.55718	21.0918	394	21.0918	395	21.0918	462
20.62	4.67347	21.1124	377	21.1124	426	21.1124	441
20.64	4.91034	21.133	416	21.133	416	21.133	480
20.66	5.25935	21.1536	437	21.1536	472	21.1536	469
20.68	5.72013	21.1743	449	21.1743	416	21.1743	467
20.7	6.19803	21.1949	429	21.1949	393	21.1949	494
20.72	6.35202	21.2155	450	21.2155	437	21.2155	527
20.74	6.29253	21.2362	468	21.2362	411	21.2362	551
20.76	6.50904	21.2568	461	21.2568	395	21.2568	512
20.78	7.34222	21.2774	495	21.2774	394	21.2774	485
20.8	9.05375	21.2981	471	21.2981	416	21.2981	435
20.82	11.8247	21.3187	476	21.3187	376	21.3187	396
20.84	15.2784	21.3393	509	21.3393	416	21.3393	408
20.86	17.4981	21.36	481	21.36	416	21.36	387
20.88	16.4158	21.3806	459	21.3806	437	21.3806	422
20.9	13.4759	21.4012	459	21.4012	485	21.4012	377
20.92	11.0225	21.4218	468	21.4218	446	21.4218	409
20.94	9.60736	21.4425	424	21.4425	458	21.4425	426
20.96	9.21889	21.4631	424	21.4631	445	21.4631	417
20.98	9.51229	21.4837	373	21.4837	444	21.4837	401
21	10.4078	21.5044	451	21.5044	449	21.5044	387
21.02	12.1382	21.525	409	21.525	415	21.525	385
21.04	15.0451	21.5456	370	21.5456	440	21.5456	375
21.06	19.9145	21.5663	416	21.5663	403	21.5663	366
21.08	27.9056	21.5869	389	21.5869	354	21.5869	336
21.1	40.0031	21.6075	373	21.6075	384	21.6075	361
21.12	55.1306	21.6282	383	21.6282	396	21.6282	370
21.14	65.7985	21.6488	374	21.6488	372	21.6488	377
21.16	63.5624	21.6694	389	21.6694	379	21.6694	380
21.18	54.7081	21.69	392	21.69	374	21.69	390
21.2	50.1138	21.7107	391	21.7107	388	21.7107	397
21.22	54.4351	21.7313	385	21.7313	374	21.7313	393
21.24	69.0782	21.7519	343	21.7519	413	21.7519	367
21.26	92.1792	21.7726	410	21.7726	404	21.7726	382
21.28	111.612	21.7932	387	21.7932	454	21.7932	379
21.3	107.949	21.8138	407	21.8138	483	21.8138	407
21.32	84.3806	21.8345	435	21.8345	392	21.8345	432
21.34	60.0358	21.8551	420	21.8551	439	21.8551	426
21.36	42.9431	21.8757	403	21.8757	388	21.8757	465
21.38	32.7935	21.8963	440	21.8963	405	21.8963	439
21.4	28.0426	21.917	444	21.917	379	21.917	412
21.42	27.7413	21.9376	415	21.9376	402	21.9376	441
21.44	31.5492	21.9582	389	21.9582	406	21.9582	439
21.46	39.9888	21.9789	450	21.9789	405	21.9789	390
21.48	51.0951	21.9995	406	21.9995	420	21.9995	389
21.5	57.1203	22.0201	418	22.0201	436	22.0201	419
21.52	50.6433	22.0407	430	22.0407	477	22.0407	487
21.54	38.1025	22.0614	405	22.0614	467	22.0614	469
21.56	27.5867	22.082	442	22.082	435	22.082	427
21.58	20.8711	22.1026	413	22.1026	442	22.1026	443
21.6	17.3792	22.1233	397	22.1233	392	22.1233	391
21.62	16.3481	22.1439	427	22.1439	410	22.1439	416
21.64	17.4272	22.1645	431	22.1645	405	22.1645	367
21.66	20.7819	22.1852	446	22.1852	407	22.1852	344
21.68	25.8965	22.2058	457	22.2058	399	22.2058	384
21.7	30.9701	22.2264	462	22.2264	401	22.2264	394
21.72	32.7737	22.2471	413	22.2471	448	22.2471	387
21.74	32.5256	22.2677	412	22.2677	442	22.2677	471
21.76	33.2291	22.2883	408	22.2883	397	22.2883	453
21.78	33.1613	22.3089	383	22.3089	452	22.3089	445
21.8	29.4822	22.3296	369	22.3296	394	22.3296	516
21.82	24.8167	22.3502	404	22.3502	367	22.3502	517
21.84	22.4906	22.3708	413	22.3708	376	22.3708	516
21.86	23.6396	22.3915	484	22.3915	355	22.3915	497
21.88	28.4638	22.4121	489	22.4121	366	22.4121	521
21.9	35.9131	22.4327	469	22.4327	430	22.4327	465
21.92	41.3513	22.4534	469	22.4534	460	22.4534	478
21.94	39.4944	22.474	460	22.474	442	22.474	475
21.96	33.8019	22.4946	499	22.4946	505	22.4946	487
21.98	28.7963	22.5153	441	22.5153	445	22.5153	413
22	24.2979	22.5359	465	22.5359	482	22.5359	439
22.02	20.4397	22.5565	465	22.5565	411	22.5565	396
22.04	18.5066	22.5771	445	22.5771	418	22.5771	403
22.06	19.1142	22.5978	502	22.5978	438	22.5978	365
22.08	22.3413	22.6184	465	22.6184	389	22.6184	387
22.1	27.6745	22.639	468	22.639	430	22.639	304
22.12	32.107	22.6597	384	22.6597	382	22.6597	370
22.14	30.8962	22.6803	444	22.6803	402	22.6803	316
22.16	25.4402	22.7009	381	22.7009	384	22.7009	375
22.18	20.4084	22.7216	393	22.7216	370	22.7216	354
22.2	17.4176	22.7422	379	22.7422	324	22.7422	323
22.22	16.3842	22.7628	343	22.7628	373	22.7628	321
22.24	16.9978	22.7834	356	22.7834	326	22.7834	327
22.26	19.2179	22.8041	342	22.8041	312	22.8041	323
22.28	23.4592	22.8247	345	22.8247	350	22.8247	344
22.3	30.7319	22.8453	375	22.8453	358	22.8453	323
22.32	42.4753	22.866	329	22.866	360	22.866	378
22.34	60.2733	22.8866	355	22.8866	298	22.8866	377
22.36	85.4285	22.9072	358	22.9072	359	22.9072	390
22.38	112.643	22.9279	376	22.9279	368	22.9279	383
22.4	122.508	22.9485	324	22.9485	353	22.9485	394
22.42	104.806	22.9691	366	22.9691	349	22.9691	376
22.44	78.259	22.9898	353	22.9898	365	22.9898	394
22.46	58.7578	23.0104	349	23.0104	352	23.0104	427
22.48	49.1958	23.031	363	23.031	386	23.031	435
22.5	47.9411	23.0516	390	23.0516	439	23.0516	487
22.52	51.5679	23.0723	405	23.0723	447	23.0723	450
22.54	56.8374	23.0929	408	23.0929	495	23.0929	480
22.56	65.5356	23.1135	396	23.1135	505	23.1135	447
22.58	78.5931	23.1342	394	23.1342	499	23.1342	418
22.6	85.8417	23.1548	442	23.1548	478	23.1548	363
22.62	75.25	23.1754	434	23.1754	440	23.1754	375
22.64	55.4018	23.1961	450	23.1961	432	23.1961	360
22.66	38.4026	23.2167	426	23.2167	349	23.2167	364
22.68	26.9879	23.2373	422	23.2373	367	23.2373	305
22.7	20.051	23.258	395	23.258	324	23.258	313
22.72	15.9326	23.2786	372	23.2786	305	23.2786	321
22.74	13.4369	23.2992	339	23.2992	319	23.2992	350
22.76	11.7875	23.3198	343	23.3198	292	23.3198	326
22.78	10.8363	23.3405	330	23.3405	339	23.3405	299
22.8	10.3123	23.3611	337	23.3611	303	23.3611	297
22.82	10.1406	23.3817	318	23.3817	324	23.3817	310
22.84	10.3087	23.4024	337	23.4024	321	23.4024	324
22.86	10.8506	23.423	334	23.423	311	23.423	333
22.88	11.8628	23.4436	315	23.4436	345	23.4436	408
22.9	13.5033	23.4643	323	23.4643	347	23.4643	377
22.92	15.9773	23.4849	316	23.4849	380	23.4849	374
22.94	19.5869	23.5055	332	23.5055	353	23.5055	379
22.96	24.7973	23.5262	354	23.5262	368	23.5262	349
22.98	31.6	23.5468	359	23.5468	304	23.5468	361
23	37.9786	23.5674	360	23.5674	322	23.5674	344
23.02	42.6658	23.588	361	23.588	313	23.588	336
23.04	50.1078	23.6087	341	23.6087	343	23.6087	350
23.06	66.1333	23.6293	379	23.6293	340	23.6293	286
23.08	94.4639	23.6499	306	23.6499	311	23.6499	318
23.1	133.447	23.6706	350	23.6706	325	23.6706	294
23.12	164.045	23.6912	316	23.6912	353	23.6912	302
23.14	155.189	23.7118	322	23.7118	336	23.7118	298
23.16	116.433	23.7325	317	23.7325	354	23.7325	303
23.18	78.7722	23.7531	306	23.7531	341	23.7531	247
23.2	52.6339	23.7737	308	23.7737	325	23.7737	309
23.22	36.7747	23.7943	309	23.7943	309	23.7943	317
23.24	27.8669	23.815	318	23.815	322	23.815	329
23.26	23.3165	23.8356	291	23.8356	315	23.8356	318
23.28	21.5621	23.8562	308	23.8562	289	23.8562	313
23.3	21.5959	23.8769	305	23.8769	299	23.8769	314
23.32	21.811	23.8975	304	23.8975	289	23.8975	288
23.34	20.2249	23.9181	313	23.9181	298	23.9181	328
23.36	17.4344	23.9388	318	23.9388	294	23.9388	318
23.38	15.1849	23.9594	328	23.9594	299	23.9594	314
23.4	14.2828	23.98	294	23.98	302	23.98	322
23.42	14.7332	24.0007	306	24.0007	325	24.0007	330
23.44	16.9106	24.0213	309	24.0213	300	24.0213	320
23.46	21.3074	24.0419	300	24.0419	347	24.0419	311
23.48	28.3728	24.0625	335	24.0625	329	24.0625	342
23.5	37.11	24.0832	296	24.0832	351	24.0832	349
23.52	43.1309	24.1038	300	24.1038	347	24.1038	367
23.54	44.3145	24.1244	346	24.1244	352	24.1244	353
23.56	45.0257	24.1451	350	24.1451	335	24.1451	332
23.58	45.0365	24.1657	326	24.1657	341	24.1657	293
23.6	39.2937	24.1863	386	24.1863	359	24.1863	294
23.62	30.0139	24.2069	336	24.2069	313	24.2069	291
23.64	22.3285	24.2276	339	24.2276	289	24.2276	292
23.66	17.6473	24.2482	321	24.2482	309	24.2482	279
23.68	15.4686	24.2688	329	24.2688	283	24.2688	268
23.7	14.6947	24.2895	268	24.2895	271	24.2895	300
23.72	13.8398	24.3101	325	24.3101	285	24.3101	296
23.74	12.4182	24.3307	285	24.3307	299	24.3307	283
23.76	11.2416	24.3514	303	24.3514	261	24.3514	301
23.78	10.8319	24.372	317	24.372	293	24.372	305
23.8	11.3788	24.3926	291	24.3926	286	24.3926	282
23.82	13.1592	24.4133	263	24.4133	321	24.4133	270
23.84	16.6521	24.4339	261	24.4339	281	24.4339	259
23.86	22.2997	24.4545	282	24.4545	319	24.4545	281
23.88	29.8557	24.4751	285	24.4751	314	24.4751	317
23.9	35.7942	24.4958	266	24.4958	339	24.4958	314
23.92	34.641	24.5164	280	24.5164	295	24.5164	333
23.94	28.5908	24.537	278	24.537	330	24.537	334
23.96	23.3521	24.5577	316	24.5577	353	24.5577	361
23.98	21.0158	24.5783	302	24.5783	376	24.5783	393
24	21.8782	24.5989	298	24.5989	422	24.5989	400
24.02	26.2935	24.6196	323	24.6196	464	24.6196	409
24.04	34.881	24.6402	335	24.6402	451	24.6402	394
24.06	47.6724	24.6608	386	24.6608	472	24.6608	375
24.08	61.4313	24.6815	337	24.6815	451	24.6815	386
24.1	69.7583	24.7021	405	24.7021	415	24.7021	342
24.12	74.7486	24.7227	355	24.7227	394	24.7227	364
24.14	80.3014	24.7433	370	24.7433	356	24.7433	374
24.16	77.7222	24.764	352	24.764	323	24.764	406
24.18	62.0724	24.7846	328	24.7846	312	24.7846	410
24.2	43.9499	24.8052	350	24.8052	310	24.8052	374
24.22	30.4368	24.8259	379	24.8259	283	24.8259	395
24.24	21.9312	24.8465	380	24.8465	327	24.8465	386
24.26	17.0733	24.8671	333	24.8671	287	24.8671	325
24.28	14.5983	24.8878	371	24.8878	291	24.8878	319
24.3	13.6703	24.9084	373	24.9084	318	24.9084	331
24.32	13.6379	24.929	348	24.929	317	24.929	290
24.34	13.5609	24.9496	356	24.9496	339	24.9496	343
24.36	12.7508	24.9703	331	24.9703	322	24.9703	302
24.38	11.8657	24.9909	322	24.9909	292	24.9909	292
24.4	11.741	25.0115	288	25.0115	308	25.0115	284
24.42	12.6381	25.0322	311	25.0322	285	25.0322	278
24.44	14.338	25.0528	295	25.0528	290	25.0528	272
24.46	15.7251	25.0734	300	25.0734	263	25.0734	257
24.48	15.5472	25.0941	317	25.0941	267	25.0941	252
24.5	14.5629	25.1147	275	25.1147	282	25.1147	255
24.52	14.1779	25.1353	245	25.1353	267	25.1353	233
24.54	15.1151	25.156	241	25.156	254	25.156	236
24.56	17.7472	25.1766	222	25.1766	255	25.1766	259
24.58	22.8157	25.1972	246	25.1972	247	25.1972	229
24.6	31.0818	25.2178	287	25.2178	252	25.2178	251
24.62	43.1513	25.2385	277	25.2385	256	25.2385	241
24.64	55.6246	25.2591	276	25.2591	289	25.2591	298
24.66	59.9224	25.2797	273	25.2797	262	25.2797	263
24.68	54.9162	25.3004	261	25.3004	261	25.3004	217
24.7	49.2984	25.321	241	25.321	258	25.321	254
24.72	46.6471	25.3416	241	25.3416	282	25.3416	262
24.74	47.5435	25.3623	260	25.3623	279	25.3623	262
24.76	55.1249	25.3829	274	25.3829	268	25.3829	266
24.78	72.9729	25.4035	259	25.4035	254	25.4035	266
24.8	102.976	25.4242	272	25.4242	257	25.4242	267
24.82	139.609	25.4448	255	25.4448	259	25.4448	282
24.84	159.309	25.4654	268	25.4654	276	25.4654	256
24.86	142.423	25.486	288	25.486	254	25.486	266
24.88	109.055	25.5067	272	25.5067	253	25.5067	234
24.9	79.7812	25.5273	261	25.5273	261	25.5273	262
24.92	58.0262	25.5479	237	25.5479	279	25.5479	254
24.94	44.2908	25.5686	268	25.5686	255	25.5686	260
24.96	38.0797	25.5892	256	25.5892	268	25.5892	240
24.98	37.9209	25.6098	250	25.6098	252	25.6098	266
25	41.2981	25.6304	252	25.6304	269	25.6304	259
25.02	42.5153	25.6511	260	25.6511	244	25.6511	221
25.04	36.6292	25.6717	271	25.6717	258	25.6717	257
25.06	27.5052	25.6923	253	25.6923	273	25.6923	273
25.08	19.8916	25.713	244	25.713	242	25.713	341
25.1	14.6956	25.7336	234	25.7336	269	25.7336	286
25.12	11.3878	25.7542	260	25.7542	253	25.7542	292
25.14	9.29111	25.7749	259	25.7749	296	25.7749	341
25.16	7.90924	25.7955	292	25.7955	297	25.7955	307
25.18	6.94868	25.8161	284	25.8161	290	25.8161	302
25.2	6.25397	25.8368	269	25.8368	332	25.8368	281
25.22	5.75703	25.8574	278	25.8574	327	25.8574	300
25.24	5.41431	25.878	298	25.878	284	25.878	278
25.26	5.2112	25.8986	304	25.8986	281	25.8986	281
25.28	5.15681	25.9193	264	25.9193	279	25.9193	297
25.3	5.2901	25.9399	262	25.9399	245	25.9399	271
25.32	5.71042	25.9605	265	25.9605	238	25.9605	267
25.34	6.47142	25.9812	249	25.9812	279	25.9812	269
25.36	7.65437	26.0018	270	26.0018	234	26.0018	253
25.38	9.0091	26.0224	228	26.0224	266	26.0224	242
25.4	10.1406	26.0431	267	26.0431	258	26.0431	259
25.42	11.124	26.0637	237	26.0637	225	26.0637	237
25.44	11.8327	26.0843	247	26.0843	235	26.0843	216
25.46	11.5076	26.1049	235	26.1049	244	26.1049	237
25.48	10.7531	26.1256	245	26.1256	239	26.1256	242
25.5	10.8817	26.1462	203	26.1462	266	26.1462	239
25.52	12.4027	26.1668	219	26.1668	294	26.1668	260
25.54	15.0659	26.1875	205	26.1875	272	26.1875	268
25.56	17.1401	26.2081	224	26.2081	296	26.2081	300
25.58	16.2851	26.2287	239	26.2287	299	26.2287	323
25.6	13.4472	26.2494	248	26.2494	322	26.2494	373
25.62	10.9381	26.27	257	26.27	355	26.27	388
25.64	9.51076	26.2906	266	26.2906	369	26.2906	319
25.66	9.18139	26.3113	273	26.3113	332	26.3113	343
25.68	9.82542	26.3319	296	26.3319	299	26.3319	321
25.7	11.5881	26.3525	259	26.3525	322	26.3525	323
25.72	14.9542	26.3731	309	26.3731	288	26.3731	293
25.74	20.6784	26.3938	313	26.3938	271	26.3938	257
25.76	29.3027	26.4144	345	26.4144	259	26.4144	266
25.78	39.3841	26.435	278	26.435	224	26.435	249
25.8	44.6987	26.4557	268	26.4557	260	26.4557	261
25.82	40.3899	26.4763	262	26.4763	243	26.4763	242
25.84	32.1146	26.4969	262	26.4969	224	26.4969	250
25.86	26.1708	26.5176	253	26.5176	265	26.5176	217
25.88	24.3605	26.5382	233	26.5382	218	26.5382	259
25.9	27.0978	26.5588	227	26.5588	258	26.5588	247
25.92	34.8201	26.5795	242	26.5795	266	26.5795	242
25.94	47.4624	26.6001	220	26.6001	245	26.6001	244
25.96	61.2188	26.6207	237	26.6207	260	26.6207	238
25.98	65.9183	26.6413	222	26.6413	247	26.6413	225
26	57.0262	26.662	231	26.662	275	26.662	236
26.02	44.0865	26.6826	220	26.6826	295	26.6826	266
26.04	35.3115	26.7032	235	26.7032	263	26.7032	290
26.06	31.7353	26.7239	223	26.7239	299	26.7239	248
26.08	30.4869	26.7445	206	26.7445	269	26.7445	262
26.1	27.425	26.7651	236	26.7651	280	26.7651	285
26.12	22.3524	26.7858	254	26.7858	300	26.7858	290
26.14	17.7894	26.8064	250	26.8064	276	26.8064	281
26.16	14.9255	26.827	258	26.827	294	26.827	309
26.18	13.6718	26.8477	255	26.8477	259	26.8477	308
26.2	13.8375	26.8683	252	26.8683	270	26.8683	317
26.22	15.4633	26.8889	245	26.8889	267	26.8889	340
26.24	18.9532	26.9095	257	26.9095	258	26.9095	325
26.26	24.9302	26.9302	261	26.9302	303	26.9302	340
26.28	33.8687	26.9508	286	26.9508	280	26.9508	333
26.3	45.3383	26.9714	287	26.9714	315	26.9714	319
26.32	55.0388	26.9921	268	26.9921	318	26.9921	281
26.34	54.8341	27.0127	322	27.0127	320	27.0127	249
26.36	47.9281	27.0333	295	27.0333	284	27.0333	227
26.38	44.0208	27.054	265	27.054	318	27.054	218
26.4	46.9783	27.0746	264	27.0746	294	27.0746	263
26.42	55.3831	27.0952	260	27.0952	291	27.0952	267
26.44	61.7851	27.1158	229	27.1158	260	27.1158	230
26.46	57.9522	27.1365	230	27.1365	258	27.1365	243
26.48	47.825	27.1571	244	27.1571	255	27.1571	244
26.5	38.244	27.1777	225	27.1777	243	27.1777	247
26.52	29.4888	27.1984	239	27.1984	283	27.1984	255
26.54	21.8841	27.219	196	27.219	228	27.219	227
26.56	16.5285	27.2396	224	27.2396	318	27.2396	266
26.58	13.2562	27.2603	219	27.2603	278	27.2603	270
26.6	11.4192	27.2809	227	27.2809	263	27.2809	303
26.62	10.361	27.3015	246	27.3015	296	27.3015	254
26.64	9.68576	27.3222	240	27.3222	283	27.3222	295
26.66	9.50201	27.3428	229	27.3428	286	27.3428	270
26.68	9.97306	27.3634	278	27.3634	279	27.3634	266
26.7	11.4399	27.384	249	27.384	277	27.384	298
26.72	14.3663	27.4047	240	27.4047	251	27.4047	281
26.74	19.2421	27.4253	249	27.4253	244	27.4253	282
26.76	25.8656	27.4459	275	27.4459	273	27.4459	244
26.78	31.3418	27.4666	257	27.4666	241	27.4666	275
26.8	30.858	27.4872	256	27.4872	226	27.4872	230
26.82	25.937	27.5078	251	27.5078	252	27.5078	240
26.84	21.4628	27.5284	259	27.5284	242	27.5284	199
26.86	19.2151	27.5491	219	27.5491	229	27.5491	241
26.88	19.9026	27.5697	219	27.5697	267	27.5697	230
26.9	24.0472	27.5903	237	27.5903	250	27.5903	234
26.92	31.696	27.611	196	27.611	218	27.611	203
26.94	40.7055	27.6316	187	27.6316	254	27.6316	207
26.96	44.3822	27.6522	208	27.6522	220	27.6522	248
26.98	39.3195	27.6729	201	27.6729	246	27.6729	233
27	31.4026	27.6935	208	27.6935	210	27.6935	209
27.02	24.386	27.7141	213	27.7141	213	27.7141	252
27.04	18.4212	27.7348	180	27.7348	210	27.7348	235
27.06	14.0189	27.7554	204	27.7554	229	27.7554	242
27.08	11.239	27.776	182	27.776	233	27.776	234
27.1	9.66472	27.7966	202	27.7966	241	27.7966	261
27.12	8.90389	27.8173	181	27.8173	270	27.8173	258
27.14	8.7209	27.8379	203	27.8379	239	27.8379	263
27.16	9.02424	27.8585	210	27.8585	262	27.8585	239
27.18	9.86354	27.8792	226	27.8792	257	27.8792	257
27.2	11.4553	27.8998	232	27.8998	252	27.8998	256
27.22	14.2336	27.9204	225	27.9204	274	27.9204	251
27.24	18.8485	27.9411	221	27.9411	272	27.9411	226
27.26	25.906	27.9617	234	27.9617	245	27.9617	241
27.28	34.9886	27.9823	206	27.9823	274	27.9823	232
27.3	42.5548	28.0029	228	28.0029	249	28.0029	214
27.32	45.1905	28.0236	198	28.0236	248	28.0236	231
27.34	45.106	28.0442	203	28.0442	255	28.0442	228
27.36	43.6812	28.0648	214	28.0648	246	28.0648	263
27.38	43.3836	28.0855	217	28.0855	248	28.0855	246
27.4	48.881	28.1061	187	28.1061	286	28.1061	224
27.42	62.4872	28.1267	233	28.1267	241	28.1267	223
27.44	81.4056	28.1474	215	28.1474	206	28.1474	240
27.46	93.1007	28.168	241	28.168	199	28.168	224
27.48	84.3028	28.1886	245	28.1886	239	28.1886	245
27.5	63.0614	28.2093	234	28.2093	209	28.2093	247
27.52	43.7353	28.2299	229	28.2299	221	28.2299	228
27.54	30.6109	28.2505	227	28.2505	243	28.2505	233
27.56	22.8538	28.2711	219	28.2711	237	28.2711	278
27.58	18.9515	28.2918	234	28.2918	224	28.2918	267
27.6	17.579	28.3124	208	28.3124	240	28.3124	225
27.62	17.5455	28.333	248	28.333	249	28.333	231
27.64	17.2501	28.3537	216	28.3537	219	28.3537	210
27.66	15.9926	28.3743	216	28.3743	216	28.3743	193
27.68	15.06	28.3949	228	28.3949	230	28.3949	233
27.7	15.6354	28.4156	227	28.4156	215	28.4156	207
27.72	18.4164	28.4362	190	28.4362	225	28.4362	182
27.74	23.9798	28.4568	205	28.4568	226	28.4568	198
27.76	32.2005	28.4775	198	28.4775	220	28.4775	194
27.78	39.9193	28.4981	219	28.4981	185	28.4981	235
27.8	41.0673	28.5187	201	28.5187	200	28.5187	203
27.82	36.7465	28.5393	193	28.5393	208	28.5393	201
27.84	32.1228	28.56	189	28.56	225	28.56	179
27.86	27.1631	28.5806	170	28.5806	203	28.5806	208
27.88	21.5272	28.6012	170	28.6012	239	28.6012	199
27.9	17.1537	28.6219	186	28.6219	207	28.6219	183
27.92	14.8392	28.6425	168	28.6425	217	28.6425	186
27.94	14.2988	28.6631	163	28.6631	204	28.6631	227
27.96	14.3824	28.6838	212	28.6838	206	28.6838	207
27.98	13.7365	28.7044	194	28.7044	211	28.7044	233
28	12.8083	28.725	181	28.725	204	28.725	208
28.02	12.7746	28.7457	198	28.7457	204	28.7457	233
28.04	14.3735	28.7663	198	28.7663	197	28.7663	220
28.06	18.2175	28.7869	195	28.7869	219	28.7869	216
28.08	24.8249	28.8075	185	28.8075	195	28.8075	214
28.1	33.5604	28.8282	208	28.8282	203	28.8282	212
28.12	40.0081	28.8488	202	28.8488	195	28.8488	265
28.14	38.1505	28.8694	201	28.8694	211	28.8694	270
28.16	30.5892	28.8901	198	28.8901	222	28.8901	252
28.18	23.8842	28.9107	190	28.9107	232	28.9107	235
28.2	20.5684	28.9313	215	28.9313	214	28.9313	217
28.22	20.9774	28.952	197	28.952	246	28.952	213
28.24	25.146	28.9726	217	28.9726	218	28.9726	250
28.26	32.7078	28.9932	202	28.9932	222	28.9932	229
28.28	40.9931	29.0139	209	29.0139	214	29.0139	210
28.3	44.4925	29.0345	219	29.0345	223	29.0345	195
28.32	42.571	29.0551	192	29.0551	232	29.0551	202
28.34	38.0667	29.0757	206	29.0757	185	29.0757	235
28.36	30.5219	29.0964	207	29.0964	221	29.0964	198
28.38	22.3664	29.117	185	29.117	223	29.117	217
28.4	16.294	29.1376	178	29.1376	216	29.1376	178
28.42	12.6305	29.1583	217	29.1583	191	29.1583	168
28.44	10.8457	29.1789	192	29.1789	210	29.1789	172
28.46	10.4893	29.1995	202	29.1995	233	29.1995	189
28.48	11.086	29.2202	161	29.2202	211	29.2202	202
28.5	11.6443	29.2408	203	29.2408	190	29.2408	192
28.52	10.9672	29.2614	164	29.2614	218	29.2614	198
28.54	9.42125	29.282	175	29.282	196	29.282	198
28.56	8.12618	29.3027	177	29.3027	224	29.3027	195
28.58	7.48625	29.3233	183	29.3233	196	29.3233	199
28.6	7.35125	29.3439	165	29.3439	202	29.3439	241
28.62	7.53403	29.3646	190	29.3646	216	29.3646	199
28.64	8.0334	29.3852	167	29.3852	206	29.3852	230
28.66	9.12715	29.4058	177	29.4058	219	29.4058	212
28.68	11.2506	29.4265	200	29.4265	213	29.4265	214
28.7	15.0885	29.4471	175	29.4471	237	29.4471	215
28.72	21.5606	29.4677	188	29.4677	227	29.4677	194
28.74	31.371	29.4884	176	29.4884	210	29.4884	222
28.76	42.6856	29.509	182	29.509	237	29.509	209
28.78	48.1385	29.5296	179	29.5296	245	29.5296	196
28.8	42.0973	29.5502	192	29.5502	285	29.5502	213
28.82	31.6231	29.5709	188	29.5709	262	29.5709	216
28.84	23.6301	29.5915	192	29.5915	280	29.5915	226
28.86	19.6115	29.6121	184	29.6121	245	29.6121	230
28.88	19.2456	29.6328	163	29.6328	250	29.6328	251
28.9	21.9145	29.6534	198	29.6534	242	29.6534	225
28.92	26.1123	29.674	185	29.674	236	29.674	289
28.94	29.0664	29.6946	209	29.6946	254	29.6946	288
28.96	29.7707	29.7153	203	29.7153	240	29.7153	289
28.98	28.2191	29.7359	236	29.7359	251	29.7359	281
29	23.5095	29.7565	223	29.7565	265	29.7565	282
29.02	18.3186	29.7772	224	29.7772	263	29.7772	277
29.04	15.0053	29.7978	245	29.7978	257	29.7978	295
29.06	13.7458	29.8184	266	29.8184	216	29.8184	232
29.08	13.4862	29.8391	239	29.8391	222	29.8391	255
29.1	12.4758	29.8597	235	29.8597	209	29.8597	235
29.12	10.3799	29.8803	234	29.8803	228	29.8803	216
29.14	8.34806	29.901	229	29.901	233	29.901	221
29.16	6.95563	29.9216	202	29.9216	209	29.9216	203
29.18	6.202	29.9422	208	29.9422	228	29.9422	203
29.2	5.93818	29.9628	219	29.9628	202	29.9628	231
29.22	6.07126	29.9835	188	29.9835	224	29.9835	226
29.24	6.42842	30.0041	195	30.0041	241	30.0041	229
29.26	6.79835	30.0247	190	30.0247	206	30.0247	200
29.28	7.11882	30.0454	176	30.0454	283	30.0454	212
29.3	7.81188	30.066	203	30.066	220	30.066	258
29.32	9.27118	30.0866	210	30.0866	220	30.0866	335
29.34	11.9812	30.1073	180	30.1073	234	30.1073	329
29.36	16.4743	30.1279	217	30.1279	236	30.1279	309
29.38	22.7953	30.1485	204	30.1485	265	30.1485	332
29.4	28.9861	30.1691	225	30.1691	282	30.1691	306
29.42	30.4699	30.1898	224	30.1898	273	30.1898	265
29.44	26.6042	30.2104	236	30.2104	290	30.2104	274
29.46	21.6271	30.231	249	30.231	263	30.231	249
29.48	17.3022	30.2517	243	30.2517	261	30.2517	214
29.5	13.9883	30.2723	255	30.2723	231	30.2723	208
29.52	12.0108	30.2929	227	30.2929	208	30.2929	220
29.54	11.1946	30.3136	230	30.3136	208	30.3136	227
29.56	11.1717	30.3342	211	30.3342	166	30.3342	190
29.58	11.654	30.3548	204	30.3548	199	30.3548	197
29.6	12.6578	30.3755	191	30.3755	199	30.3755	195
29.62	14.394	30.3961	161	30.3961	196	30.3961	144
29.64	17.1957	30.4167	172	30.4167	203	30.4167	202
29.66	21.7069	30.4373	155	30.4373	179	30.4373	163
29.68	29.2197	30.458	159	30.458	218	30.458	182
29.7	41.8762	30.4786	180	30.4786	173	30.4786	191
29.72	62.4149	30.4992	143	30.4992	180	30.4992	179
29.74	92.225	30.5199	126	30.5199	183	30.5199	172
29.76	124.424	30.5405	183	30.5405	207	30.5405	186
29.78	136.434	30.5611	175	30.5611	211	30.5611	204
29.8	117.336	30.5818	157	30.5818	196	30.5818	199
29.82	89.7611	30.6024	144	30.6024	165	30.6024	204
29.84	71.2778	30.623	147	30.623	220	30.623	219
29.86	63.781	30.6437	145	30.6437	210	30.6437	198
29.88	61.7152	30.6643	140	30.6643	189	30.6643	219
29.9	59.3371	30.6849	175	30.6849	203	30.6849	180
29.92	56.5647	30.7055	166	30.7055	177	30.7055	199
29.94	52.0213	30.7262	180	30.7262	193	30.7262	180
29.96	45.6743	30.7468	188	30.7468	200	30.7468	175
29.98	42.0633	30.7674	161	30.7674	204	30.7674	180
30	43.2975	30.7881	155	30.7881	169	30.7881	184
30.02	46.9857	30.8087	162	30.8087	185	30.8087	164
30.04	46.8652	30.8293	176	30.8293	183	30.8293	162
30.06	41.6321	30.85	178	30.85	183	30.85	202
30.08	37.226	30.8706	144	30.8706	164	30.8706	163
30.1	37.6336	30.8912	132	30.8912	170	30.8912	172
30.12	44.5849	30.9119	162	30.9119	185	30.9119	149
30.14	59.0821	30.9325	149	30.9325	197	30.9325	179
30.16	79.6021	30.9531	151	30.9531	186	30.9531	158
30.18	96.016	30.9737	162	30.9737	177	30.9737	156
30.2	95.7826	30.9944	147	30.9944	183	30.9944	134
30.22	85.2014	31.015	143	31.015	190	31.015	181
30.24	71.5403	31.0356	143	31.0356	164	31.0356	187
30.26	54.9242	31.0563	143	31.0563	177	31.0563	158
30.28	39.7958	31.0769	154	31.0769	183	31.0769	151
30.3	29.5213	31.0975	153	31.0975	187	31.0975	169
30.32	23.7172	31.1181	148	31.1181	169	31.1181	175
30.34	20.6744	31.1388	153	31.1388	175	31.1388	193
30.36	18.6888	31.1594	136	31.1594	182	31.1594	182
30.38	16.903	31.18	179	31.18	185	31.18	196
30.4	14.5962	31.2007	173	31.2007	171	31.2007	215
30.42	11.9701	31.2213	160	31.2213	149	31.2213	195
30.44	9.83563	31.2419	168	31.2419	181	31.2419	185
30.46	8.41694	31.2626	162	31.2626	177	31.2626	188
30.48	7.58056	31.2832	165	31.2832	175	31.2832	199
30.5	7.19438	31.3038	165	31.3038	205	31.3038	205
30.52	7.19993	31.3245	177	31.3245	203	31.3245	181
30.54	7.64222	31.3451	154	31.3451	175	31.3451	198
30.56	8.66903	31.3657	162	31.3657	189	31.3657	228
30.58	10.5983	31.3864	163	31.3864	208	31.3864	195
30.6	13.7151	31.407	183	31.407	225	31.407	191
30.62	17.981	31.4276	177	31.4276	209	31.4276	167
30.64	22.2715	31.4482	166	31.4482	200	31.4482	177
30.66	25.7654	31.4689	168	31.4689	191	31.4689	167
30.68	28.3733	31.4895	171	31.4895	189	31.4895	180
30.7	27.5967	31.5101	157	31.5101	216	31.5101	197
30.72	23.4337	31.5308	171	31.5308	178	31.5308	188
30.74	19.8831	31.5514	161	31.5514	180	31.5514	171
30.76	18.9306	31.572	172	31.572	174	31.572	180
30.78	20.0806	31.5926	160	31.5926	205	31.5926	193
30.8	20.6885	31.6133	176	31.6133	194	31.6133	172
30.82	18.4802	31.6339	152	31.6339	179	31.6339	188
30.84	14.9322	31.6545	166	31.6545	185	31.6545	146
30.86	11.5642	31.6752	151	31.6752	199	31.6752	182
30.88	8.88014	31.6958	151	31.6958	166	31.6958	156
30.9	7.04715	31.7164	163	31.7164	192	31.7164	160
30.92	5.94468	31.7371	165	31.7371	189	31.7371	173
30.94	5.31576	31.7577	164	31.7577	172	31.7577	166
30.96	4.99941	31.7783	144	31.7783	184	31.7783	157
30.98	4.96765	31.799	148	31.799	185	31.799	164
31	5.04623	31.8196	130	31.8196	158	31.8196	151
31.02	5.31472	31.8402	136	31.8402	211	31.8402	157
31.04	5.80351	31.8608	165	31.8608	191	31.8608	163
31.06	6.62006	31.8815	129	31.8815	196	31.8815	170
31.08	7.92667	31.9021	135	31.9021	188	31.9021	149
31.1	9.92576	31.9227	146	31.9227	183	31.9227	169
31.12	12.7502	31.9434	141	31.9434	185	31.9434	202
31.14	16.1031	31.964	167	31.964	174	31.964	188
31.16	19.6109	31.9846	149	31.9846	159	31.9846	198
31.18	24.4322	32.0053	157	32.0053	169	32.0053	179
31.2	32.1826	32.0259	175	32.0259	171	32.0259	194
31.22	41.5931	32.0465	172	32.0465	179	32.0465	164
31.24	45.8881	32.0671	134	32.0671	190	32.0671	178
31.26	40.7138	32.0878	149	32.0878	200	32.0878	174
31.28	32.3972	32.1084	174	32.1084	195	32.1084	168
31.3	26.9924	32.129	163	32.129	212	32.129	164
31.32	26.2562	32.1497	167	32.1497	230	32.1497	179
31.34	30.4309	32.1703	152	32.1703	195	32.1703	177
31.36	38.7583	32.1909	150	32.1909	219	32.1909	176
31.38	46.9224	32.2116	155	32.2116	217	32.2116	217
31.4	46.3701	32.2322	153	32.2322	222	32.2322	204
31.42	37.0323	32.2528	145	32.2528	202	32.2528	191
31.44	27.1442	32.2735	158	32.2735	196	32.2735	182
31.46	20.4816	32.2941	165	32.2941	173	32.2941	174
31.48	17.2221	32.3147	186	32.3147	197	32.3147	203
31.5	16.8532	32.3353	175	32.3353	166	32.3353	199
31.52	18.9619	32.356	150	32.356	179	32.356	203
31.54	23.2045	32.3766	151	32.3766	165	32.3766	190
31.56	28.6701	32.3972	161	32.3972	175	32.3972	160
31.58	32.7129	32.4179	167	32.4179	177	32.4179	188
31.6	31.6617	32.4385	165	32.4385	157	32.4385	180
31.62	27.4271	32.4591	161	32.4591	147	32.4591	199
31.64	24.5094	32.4798	171	32.4798	160	32.4798	196
31.66	23.6404	32.5004	156	32.5004	178	32.5004	194
31.68	22.3028	32.521	159	32.521	180	32.521	178
31.7	18.5692	32.5416	158	32.5416	168	32.5416	168
31.72	14.3343	32.5623	143	32.5623	162	32.5623	158
31.74	11.204	32.5829	161	32.5829	188	32.5829	153
31.76	9.38042	32.6035	150	32.6035	158	32.6035	158
31.78	8.62132	32.6242	152	32.6242	172	32.6242	182
31.8	8.65597	32.6448	153	32.6448	152	32.6448	145
31.82	9.165	32.6654	166	32.6654	169	32.6654	123
31.84	9.65056	32.6861	140	32.6861	151	32.6861	154
31.86	9.97563	32.7067	163	32.7067	152	32.7067	141
31.88	10.7771	32.7273	123	32.7273	160	32.7273	135
31.9	12.7388	32.748	155	32.748	169	32.748	154
31.92	16.5174	32.7686	145	32.7686	144	32.7686	173
31.94	22.7915	32.7892	142	32.7892	150	32.7892	128
31.96	31.5218	32.8098	143	32.8098	162	32.8098	156
31.98	40.3672	32.8305	133	32.8305	161	32.8305	150
32	45.9877	32.8511	139	32.8511	161	32.8511	161
32.02	46.4162	32.8717	136	32.8717	155	32.8717	150
32.04	39.7517	32.8924	135	32.8924	154	32.8924	159
32.06	30.1703	32.913	128	32.913	168	32.913	185
32.08	22.7965	32.9336	138	32.9336	186	32.9336	180
32.1	18.821	32.9543	133	32.9543	169	32.9543	190
32.12	17.8265	32.9749	118	32.9749	182	32.9749	169
32.14	19.2892	32.9955	191	32.9955	152	32.9955	171
32.16	22.4548	33.0162	145	33.0162	173	33.0162	161
32.18	25.6274	33.0368	160	33.0368	184	33.0368	164
32.2	28.0023	33.0574	146	33.0574	169	33.0574	168
32.22	31.9988	33.078	168	33.078	177	33.078	159
32.24	39.3944	33.0987	160	33.0987	181	33.0987	174
32.26	47.5331	33.1193	144	33.1193	166	33.1193	178
32.28	49.0487	33.1399	156	33.1399	172	33.1399	149
32.3	42.8649	33.1606	148	33.1606	172	33.1606	156
32.32	36.7424	33.1812	166	33.1812	151	33.1812	169
32.34	35.7503	33.2018	183	33.2018	161	33.2018	136
32.36	41.5883	33.2225	161	33.2225	169	33.2225	129
32.38	54.6576	33.2431	163	33.2431	159	33.2431	143
32.4	71.9562	33.2637	145	33.2637	132	33.2637	141
32.42	81.7819	33.2844	148	33.2844	136	33.2844	161
32.44	74.3132	33.305	148	33.305	171	33.305	128
32.46	58.2681	33.3256	143	33.3256	153	33.3256	148
32.48	42.8203	33.3462	122	33.3462	185	33.3462	149
32.5	31.3153	33.3669	122	33.3669	187	33.3669	137
32.52	24.5206	33.3875	149	33.3875	167	33.3875	153
32.54	21.2476	33.4081	133	33.4081	154	33.4081	163
32.56	19.2735	33.4288	118	33.4288	153	33.4288	134
32.58	16.9134	33.4494	118	33.4494	164	33.4494	147
32.6	14.4044	33.47	124	33.47	175	33.47	180
32.62	12.1046	33.4907	149	33.4907	154	33.4907	156
32.64	10.1337	33.5113	139	33.5113	155	33.5113	176
32.66	8.79583	33.5319	146	33.5319	137	33.5319	142
32.68	8.03875	33.5525	140	33.5525	161	33.5525	146
32.7	7.34958	33.5732	142	33.5732	161	33.5732	152
32.72	6.52378	33.5938	130	33.5938	124	33.5938	173
32.74	5.78045	33.6144	161	33.6144	153	33.6144	145
32.76	5.33449	33.6351	138	33.6351	138	33.6351	167
32.78	5.14109	33.6557	145	33.6557	139	33.6557	139
32.8	5.19751	33.6763	144	33.6763	154	33.6763	168
32.82	5.47947	33.697	161	33.697	153	33.697	146
32.84	5.98931	33.7176	139	33.7176	172	33.7176	150
32.86	6.8334	33.7382	164	33.7382	157	33.7382	161
32.88	8.28403	33.7589	132	33.7589	156	33.7589	180
32.9	10.8979	33.7795	135	33.7795	153	33.7795	159
32.92	15.2846	33.8001	134	33.8001	161	33.8001	140
32.94	21.9517	33.8207	123	33.8207	148	33.8207	172
32.96	30.0001	33.8414	151	33.8414	138	33.8414	152
32.98	34.7179	33.862	145	33.862	163	33.862	150
33	31.8195	33.8826	164	33.8826	171	33.8826	155
33.02	25.5527	33.9033	118	33.9033	163	33.9033	153
33.04	20.8667	33.9239	157	33.9239	153	33.9239	139
33.06	19.299	33.9445	138	33.9445	164	33.9445	138
33.08	21.1724	33.9652	130	33.9652	146	33.9652	150
33.1	25.8853	33.9858	126	33.9858	166	33.9858	152
33.12	30.3188	34.0064	141	34.0064	159	34.0064	140
33.14	29.107	34.0271	154	34.0271	153	34.0271	163
33.16	22.7108	34.0477	136	34.0477	161	34.0477	155
33.18	16.1107	34.0683	117	34.0683	175	34.0683	171
33.2	11.4246	34.0889	145	34.0889	156	34.0889	147
33.22	8.55632	34.1096	154	34.1096	172	34.1096	160
33.24	6.98076	34.1302	153	34.1302	171	34.1302	154
33.26	6.23794	34.1508	139	34.1508	162	34.1508	169
33.28	6.04694	34.1715	171	34.1715	152	34.1715	165
33.3	6.15873	34.1921	138	34.1921	171	34.1921	174
33.32	6.31431	34.2127	163	34.2127	167	34.2127	174
33.34	6.36727	34.2334	152	34.2334	179	34.2334	209
33.36	6.7283	34.254	145	34.254	163	34.254	169
33.38	7.55535	34.2746	176	34.2746	160	34.2746	162
33.4	8.46347	34.2952	119	34.2952	158	34.2952	150
33.42	8.74715	34.3159	152	34.3159	183	34.3159	158
33.44	8.66812	34.3365	148	34.3365	198	34.3365	143
33.46	9.10965	34.3571	140	34.3571	154	34.3571	139
33.48	10.6649	34.3778	148	34.3778	178	34.3778	137
33.5	13.847	34.3984	126	34.3984	165	34.3984	135
33.52	18.7544	34.419	158	34.419	188	34.419	151
33.54	23.8619	34.4397	136	34.4397	153	34.4397	155
33.56	25.1094	34.4603	140	34.4603	150	34.4603	154
33.58	21.5406	34.4809	152	34.4809	170	34.4809	133
33.6	17.3764	34.5016	141	34.5016	166	34.5016	138
33.62	15.2476	34.5222	126	34.5222	188	34.5222	139
33.64	15.5408	34.5428	119	34.5428	169	34.5428	154
33.66	17.634	34.5634	133	34.5634	181	34.5634	153
33.68	19.7132	34.5841	139	34.5841	196	34.5841	139
33.7	20.589	34.6047	123	34.6047	162	34.6047	156
33.72	21.1894	34.6253	133	34.6253	138	34.6253	149
33.74	20.915	34.646	124	34.646	165	34.646	179
33.76	18.5732	34.6666	119	34.6666	164	34.6666	179
33.78	16.0915	34.6872	136	34.6872	165	34.6872	152
33.8	15.3845	34.7079	164	34.7079	142	34.7079	160
33.82	16.9131	34.7285	134	34.7285	169	34.7285	155
33.84	20.2549	34.7491	140	34.7491	144	34.7491	186
33.86	23.7476	34.7697	165	34.7697	164	34.7697	151
33.88	24.4877	34.7904	168	34.7904	141	34.7904	164
33.9	22.6324	34.811	143	34.811	141	34.811	159
33.92	21.2595	34.8316	135	34.8316	157	34.8316	162
33.94	21.4731	34.8523	123	34.8523	147	34.8523	137
33.96	21.3353	34.8729	149	34.8729	145	34.8729	139
33.98	19.0767	34.8935	145	34.8935	173	34.8935	152
34	16.2401	34.9142	133	34.9142	162	34.9142	134
34.02	14.85	34.9348	166	34.9348	159	34.9348	147
34.04	15.6682	34.9554	123	34.9554	156	34.9554	134
34.06	18.7274	34.9761	128	34.9761	158	34.9761	158
34.08	22.9784	34.9967	111	34.9967	156	34.9967	149
34.1	25.1156	35.0173	130	35.0173	151	35.0173	135
34.12	23.1267	35.0379	111	35.0379	150	35.0379	142
34.14	20.3365	35.0586	136	35.0586	146	35.0586	149
34.16	19.8762	35.0792	127	35.0792	154	35.0792	163
34.18	22.8065	35.0998	115	35.0998	146	35.0998	167
34.2	29.0178	35.1205	126	35.1205	176	35.1205	147
34.22	35.9507	35.1411	152	35.1411	127	35.1411	183
34.24	37.9694	35.1617	127	35.1617	144	35.1617	199
34.26	34.2636	35.1823	162	35.1823	136	35.1823	163
34.28	28.9295	35.203	143	35.203	179	35.203	142
34.3	22.9819	35.2236	150	35.2236	158	35.2236	176
34.32	17.1593	35.2442	141	35.2442	178	35.2442	163
34.34	12.8059	35.2649	126	35.2649	144	35.2649	136
34.36	10.092	35.2855	128	35.2855	164	35.2855	150
34.38	8.62104	35.3061	139	35.3061	177	35.3061	135
34.4	8.06569	35.3268	144	35.3268	153	35.3268	158
34.42	8.27375	35.3474	153	35.3474	145	35.3474	160
34.44	9.29271	35.368	157	35.368	142	35.368	147
34.46	11.4157	35.3887	138	35.3887	147	35.3887	132
34.48	14.7544	35.4093	100	35.4093	150	35.4093	136
34.5	18.5665	35.4299	123	35.4299	133	35.4299	145
34.52	20.4776	35.4505	123	35.4505	148	35.4505	120
34.54	19.506	35.4712	124	35.4712	140	35.4712	131
34.56	17.6405	35.4918	124	35.4918	146	35.4918	127
34.58	15.9715	35.5124	121	35.5124	151	35.5124	110
34.6	15.2513	35.5331	106	35.5331	137	35.5331	134
34.62	16.1995	35.5537	136	35.5537	137	35.5537	129
34.64	18.6616	35.5743	122	35.5743	112	35.5743	114
34.66	21.4547	35.595	132	35.595	145	35.595	134
34.68	23.6983	35.6156	102	35.6156	124	35.6156	146
34.7	26.2535	35.6362	103	35.6362	161	35.6362	142
34.72	31.564	35.6568	99	35.6568	145	35.6568	127
34.74	42.1284	35.6775	118	35.6775	147	35.6775	129
34.76	58.2496	35.6981	125	35.6981	126	35.6981	141
34.78	73.6813	35.7187	112	35.7187	120	35.7187	134
34.8	74.3438	35.7394	105	35.7394	139	35.7394	153
34.82	59.5102	35.76	123	35.76	141	35.76	151
34.84	43.3598	35.7806	116	35.7806	136	35.7806	143
34.86	32.9261	35.8013	109	35.8013	128	35.8013	166
34.88	28.6837	35.8219	107	35.8219	120	35.8219	134
34.9	29.1814	35.8425	125	35.8425	152	35.8425	163
34.92	31.2838	35.8632	139	35.8632	138	35.8632	138
34.94	30.7229	35.8838	108	35.8838	133	35.8838	143
34.96	26.6452	35.9044	130	35.9044	136	35.9044	146
34.98	20.9794	35.925	126	35.925	148	35.925	127
35	15.9086	35.9457	129	35.9457	163	35.9457	162
35.02	12.4676	35.9663	143	35.9663	162	35.9663	142
35.04	10.532	35.9869	113	35.9869	152	35.9869	164
35.06	9.79653	36.0076	129	36.0076	168	36.0076	141
35.08	10.0909	36.0282	134	36.0282	147	36.0282	154
35.1	11.5683	36.0488	135	36.0488	154	36.0488	146
35.12	14.677	36.0695	137	36.0695	128	36.0695	140
35.14	19.9706	36.0901	124	36.0901	157	36.0901	118
35.16	27.3365	36.1107	139	36.1107	147	36.1107	131
35.18	33.7929	36.1313	120	36.1313	130	36.1313	141
35.2	33.7433	36.152	136	36.152	143	36.152	120
35.22	27.7725	36.1726	128	36.1726	136	36.1726	138
35.24	21.7775	36.1932	136	36.1932	157	36.1932	138
35.26	18.7121	36.2139	112	36.2139	155	36.2139	115
35.28	18.8981	36.2345	95	36.2345	143	36.2345	142
35.3	21.4959	36.2551	116	36.2551	152	36.2551	138
35.32	24.1542	36.2758	137	36.2758	140	36.2758	138
35.34	24.5834	36.2964	132	36.2964	153	36.2964	157
35.36	22.8186	36.317	133	36.317	142	36.317	151
35.38	18.8047	36.3377	97	36.3377	135	36.3377	109
35.4	14.0563	36.3583	119	36.3583	138	36.3583	135
35.42	10.393	36.3789	121	36.3789	135	36.3789	129
35.44	8.17813	36.3995	101	36.3995	132	36.3995	148
35.46	7.10639	36.4202	103	36.4202	135	36.4202	151
35.48	6.79712	36.4408	130	36.4408	99	36.4408	127
35.5	6.67878	36.4614	130	36.4614	128	36.4614	138
35.52	6.13126	36.4821	107	36.4821	94	36.4821	146
35.54	5.30767	36.5027	117	36.5027	134	36.5027	143
35.56	4.62326	36.5233	112	36.5233	104	36.5233	133
35.58	4.23369	36.544	114	36.544	145	36.544	133
35.6	4.0555	36.5646	118	36.5646	127	36.5646	131
35.62	4.00257	36.5852	137	36.5852	119	36.5852	128
35.64	4.1084	36.6058	116	36.6058	134	36.6058	167
35.66	4.42369	36.6265	113	36.6265	134	36.6265	126
35.68	5.02427	36.6471	144	36.6471	123	36.6471	104
35.7	6.03347	36.6677	104	36.6677	129	36.6677	128
35.72	7.58493	36.6884	110	36.6884	143	36.6884	143
35.74	9.87069	36.709	114	36.709	134	36.709	139
35.76	12.7384	36.7296	132	36.7296	156	36.7296	128
35.78	15.7166	36.7503	109	36.7503	149	36.7503	139
35.8	19.4119	36.7709	116	36.7709	140	36.7709	152
35.82	24.8086	36.7915	114	36.7915	168	36.7915	122
35.84	30.0974	36.8122	119	36.8122	150	36.8122	133
35.86	30.6708	36.8328	131	36.8328	163	36.8328	137
35.88	26.0117	36.8534	118	36.8534	151	36.8534	138
35.9	20.8726	36.874	125	36.874	135	36.874	135
35.92	18.3219	36.8947	123	36.8947	157	36.8947	146
35.94	18.9999	36.9153	108	36.9153	116	36.9153	133
35.96	22.2887	36.9359	128	36.9359	132	36.9359	153
35.98	25.6412	36.9566	142	36.9566	170	36.9566	122
36	24.8983	36.9772	122	36.9772	139	36.9772	136
36.02	20.2573	36.9978	108	36.9978	151	36.9978	123
36.04	15.7623	37.0185	109	37.0185	129	37.0185	143
36.06	13.21	37.0391	121	37.0391	134	37.0391	144
36.08	12.5353	37.0597	114	37.0597	127	37.0597	114
36.1	12.8026	37.0804	115	37.0804	149	37.0804	123
36.12	12.6088	37.101	104	37.101	161	37.101	110
36.14	11.8331	37.1216	131	37.1216	143	37.1216	140
36.16	11.694	37.1422	108	37.1422	166	37.1422	148
36.18	13.1521	37.1629	126	37.1629	135	37.1629	149
36.2	16.5876	37.1835	116	37.1835	150	37.1835	126
36.22	21.4833	37.2041	123	37.2041	140	37.2041	132
36.24	24.9115	37.2248	114	37.2248	130	37.2248	115
36.26	23.4194	37.2454	134	37.2454	137	37.2454	129
36.28	19.1135	37.266	119	37.266	146	37.266	141
36.3	15.6843	37.2867	122	37.2867	134	37.2867	159
36.32	14.3245	37.3073	127	37.3073	139	37.3073	138
36.34	15.236	37.3279	121	37.3279	127	37.3279	151
36.36	17.7209	37.3486	112	37.3486	140	37.3486	185
36.38	19.2728	37.3692	137	37.3692	135	37.3692	155
36.4	17.2979	37.3898	130	37.3898	152	37.3898	163
36.42	13.553	37.4104	136	37.4104	137	37.4104	164
36.44	10.5561	37.4311	113	37.4311	156	37.4311	137
36.46	9.00681	37.4517	113	37.4517	190	37.4517	144
36.48	8.83194	37.4723	147	37.4723	153	37.4723	143
36.5	9.90521	37.493	127	37.493	142	37.493	145
36.52	11.8626	37.5136	133	37.5136	158	37.5136	129
36.54	13.4349	37.5342	135	37.5342	140	37.5342	131
36.56	12.998	37.5549	143	37.5549	153	37.5549	129
36.58	11.2537	37.5755	123	37.5755	128	37.5755	119
36.6	9.90215	37.5961	102	37.5961	138	37.5961	121
36.62	9.45042	37.6168	140	37.6168	141	37.6168	119
36.64	9.5816	37.6374	88	37.6374	120	37.6374	128
36.66	10.0594	37.658	109	37.658	123	37.658	123
36.68	11.4292	37.6786	94	37.6786	138	37.6786	121
36.7	14.3685	37.6993	108	37.6993	115	37.6993	126
36.72	19.3944	37.7199	104	37.7199	128	37.7199	129
36.74	25.904	37.7405	117	37.7405	140	37.7405	128
36.76	30.1596	37.7612	101	37.7612	140	37.7612	135
36.78	28.0335	37.7818	115	37.7818	123	37.7818	132
36.8	22.5874	37.8024	106	37.8024	105	37.8024	128
36.82	18.4901	37.8231	88	37.8231	117	37.8231	120
36.84	17.2656	37.8437	108	37.8437	102	37.8437	106
36.86	18.8453	37.8643	101	37.8643	138	37.8643	137
36.88	22.2609	37.8849	111	37.8849	115	37.8849	138
36.9	25.4949	37.9056	113	37.9056	133	37.9056	130
36.92	27.1607	37.9262	125	37.9262	144	37.9262	122
36.94	26.7269	37.9468	105	37.9468	123	37.9468	119
36.96	24.2387	37.9675	110	37.9675	134	37.9675	128
36.98	21.9361	37.9881	109	37.9881	129	37.9881	139
37	21.2414	38.0087	135	38.0087	132	38.0087	122
37.02	21.1788	38.0294	119	38.0294	144	38.0294	100
37.04	21.1586	38.05	90	38.05	113	38.05	125
37.06	21.0767	38.0706	102	38.0706	132	38.0706	133
37.08	19.3406	38.0913	110	38.0913	134	38.0913	112
37.1	16.0126	38.1119	103	38.1119	131	38.1119	110
37.12	13.0199	38.1325	94	38.1325	130	38.1325	127
37.14	11.0863	38.1531	122	38.1531	124	38.1531	109
37.16	9.92104	38.1738	121	38.1738	127	38.1738	115
37.18	9.44375	38.1944	102	38.1944	128	38.1944	118
37.2	9.75715	38.215	105	38.215	118	38.215	112
37.22	10.9992	38.2357	99	38.2357	157	38.2357	116
37.24	13.4168	38.2563	98	38.2563	137	38.2563	97
37.26	17.2824	38.2769	109	38.2769	128	38.2769	124
37.28	22.6893	38.2976	103	38.2976	122	38.2976	120
37.3	29.4104	38.3182	119	38.3182	138	38.3182	136
37.32	35.9254	38.3388	111	38.3388	139	38.3388	129
37.34	39.4676	38.3594	118	38.3594	130	38.3594	129
37.36	42.1935	38.3801	119	38.3801	138	38.3801	130
37.38	48.8674	38.4007	106	38.4007	119	38.4007	142
37.4	59.4031	38.4213	113	38.4213	127	38.4213	127
37.42	69.8743	38.442	108	38.442	120	38.442	155
37.44	75.5729	38.4626	93	38.4626	129	38.4626	125
37.46	69.2344	38.4832	107	38.4832	126	38.4832	140
37.48	52.5453	38.5038	119	38.5038	99	38.5038	148
37.5	36.0851	38.5245	105	38.5245	136	38.5245	113
37.52	24.4108	38.5451	103	38.5451	128	38.5451	105
37.54	17.1106	38.5658	110	38.5658	116	38.5658	132
37.56	12.756	38.5864	118	38.5864	130	38.5864	129
37.58	10.1624	38.607	116	38.607	127	38.607	117
37.6	8.60743	38.6276	112	38.6276	123	38.6276	125
37.62	7.73917	38.6483	127	38.6483	123	38.6483	118
37.64	7.42243	38.6689	118	38.6689	131	38.6689	149
37.66	7.60035	38.6895	110	38.6895	137	38.6895	151
37.68	8.11278	38.7102	102	38.7102	135	38.7102	137
37.7	8.53153	38.7308	92	38.7308	145	38.7308	121
37.72	8.63299	38.7514	114	38.7514	156	38.7514	152
37.74	8.77819	38.7721	93	38.7721	114	38.7721	132
37.76	9.28132	38.7927	114	38.7927	124	38.7927	111
37.78	9.69688	38.8133	101	38.8133	123	38.8133	129
37.8	9.63319	38.8339	105	38.8339	131	38.8339	101
37.82	9.69472	38.8546	91	38.8546	128	38.8546	143
37.84	10.7957	38.8752	105	38.8752	130	38.8752	102
37.86	13.4012	38.8958	104	38.8958	111	38.8958	106
37.88	17.2413	38.9165	90	38.9165	103	38.9165	114
37.9	20.2307	38.9371	93	38.9371	131	38.9371	114
37.92	19.5533	38.9577	100	38.9577	138	38.9577	121
37.94	16.4318	38.9784	109	38.9784	92	38.9784	94
37.96	13.9315	38.999	100	38.999	92	38.999	132
37.98	13.3885	39.0196	92	39.0196	126	39.0196	112
38	14.8367	39.0403	95	39.0403	119	39.0403	125
38.02	17.3738	39.0609	111	39.0609	127	39.0609	104
38.04	19.2446	39.0815	89	39.0815	111	39.0815	112
38.06	19.5565	39.1021	108	39.1021	104	39.1021	96
38.08	18.0205	39.1228	101	39.1228	120	39.1228	112
38.1	14.8899	39.1434	110	39.1434	118	39.1434	112
38.12	11.839	39.164	109	39.164	108	39.164	105
38.14	9.82729	39.1847	99	39.1847	99	39.1847	125
38.16	8.66799	39.2053	98	39.2053	117	39.2053	112
38.18	8.11792	39.2259	109	39.2259	100	39.2259	123
38.2	8.34278	39.2465	89	39.2465	120	39.2465	124
38.22	9.54049	39.2672	97	39.2672	114	39.2672	114
38.24	11.8294	39.2878	114	39.2878	105	39.2878	103
38.26	14.7342	39.3084	96	39.3084	99	39.3084	110
38.28	16.537	39.3291	96	39.3291	110	39.3291	126
38.3	16.0109	39.3497	87	39.3497	117	39.3497	106
38.32	14.9455	39.3703	82	39.3703	129	39.3703	101
38.34	15.4067	39.391	93	39.391	124	39.391	133
38.36	18.2802	39.4116	102	39.4116	116	39.4116	102
38.38	23.7316	39.4322	120	39.4322	103	39.4322	103
38.4	30.4161	39.4529	82	39.4529	110	39.4529	130
38.42	35.5675	39.4735	88	39.4735	108	39.4735	129
38.44	38.178	39.4941	102	39.4941	114	39.4941	104
38.46	37.0282	39.5147	103	39.5147	116	39.5147	101
38.48	31.934	39.5354	100	39.5354	116	39.5354	120
38.5	27.2942	39.556	103	39.556	121	39.556	110
38.52	26.392	39.5766	97	39.5766	146	39.5766	115
38.54	29.3907	39.5973	99	39.5973	122	39.5973	130
38.56	33.3556	39.6179	94	39.6179	142	39.6179	143
38.58	32.6875	39.6385	89	39.6385	141	39.6385	107
38.6	26.5659	39.6592	88	39.6592	118	39.6592	101
38.62	19.661	39.6798	98	39.6798	112	39.6798	111
38.64	14.6956	39.7004	126	39.7004	128	39.7004	106
38.66	11.8142	39.721	91	39.721	131	39.721	106
38.68	10.4935	39.7417	112	39.7417	109	39.7417	120
38.7	10.5025	39.7623	92	39.7623	137	39.7623	132
38.72	11.9564	39.7829	119	39.7829	149	39.7829	131
38.74	15.0145	39.8036	92	39.8036	105	39.8036	128
38.76	19.2118	39.8242	101	39.8242	122	39.8242	148
38.78	22.2713	39.8448	124	39.8448	123	39.8448	117
38.8	21.9336	39.8655	108	39.8655	100	39.8655	121
38.82	19.1262	39.8861	99	39.8861	112	39.8861	135
38.84	15.5067	39.9067	112	39.9067	109	39.9067	145
38.86	12.6665	39.9274	107	39.9274	104	39.9274	128
38.88	11.3585	39.948	100	39.948	123	39.948	128
38.9	11.026	39.9686	94	39.9686	99	39.9686	121
38.92	10.3781	39.9892	116	39.9892	149	39.9892	120
38.94	9.24271	40.0099	113	40.0099	110	40.0099	121
38.96	8.46951	40.0305	107	40.0305	110	40.0305	121
38.98	8.59236	40.0511	93	40.0511	127	40.0511	123
39	9.62438	40.0718	122	40.0718	125	40.0718	110
39.02	10.8579	40.0924	105	40.0924	115	40.0924	101
39.04	10.8236	40.113	93	40.113	126	40.113	143
39.06	9.19903	40.1337	100	40.1337	138	40.1337	109
39.08	7.35944	40.1543	90	40.1543	135	40.1543	118
39.1	6.10978	40.1749	93	40.1749	124	40.1749	132
39.12	5.51559	40.1955	86	40.1955	132	40.1955	135
39.14	5.48033	40.2162	93	40.2162	116	40.2162	140
39.16	5.97199	40.2368	95	40.2368	117	40.2368	137
39.18	7.12208	40.2574	101	40.2574	115	40.2574	132
39.2	9.25139	40.2781	110	40.2781	107	40.2781	110
39.22	12.8281	40.2987	99	40.2987	104	40.2987	125
39.24	18.1235	40.3193	105	40.3193	118	40.3193	116
39.26	24.1156	40.34	115	40.34	107	40.34	128
39.28	27.138	40.3606	110	40.3606	96	40.3606	123
39.3	25.0483	40.3812	108	40.3812	126	40.3812	107
39.32	21.5874	40.4019	114	40.4019	113	40.4019	129
39.34	20.0635	40.4225	98	40.4225	139	40.4225	121
39.36	20.9879	40.4431	92	40.4431	117	40.4431	119
39.38	22.3002	40.4637	115	40.4637	115	40.4637	106
39.4	20.4601	40.4844	106	40.4844	126	40.4844	120
39.42	16.0482	40.505	105	40.505	142	40.505	108
39.44	12.0556	40.5256	84	40.5256	119	40.5256	113
39.46	9.56556	40.5463	106	40.5463	99	40.5463	110
39.48	8.53507	40.5669	93	40.5669	130	40.5669	114
39.5	8.74639	40.5875	90	40.5875	111	40.5875	102
39.52	9.94201	40.6082	111	40.6082	118	40.6082	116
39.54	11.4236	40.6288	73	40.6288	109	40.6288	122
39.56	11.7618	40.6494	89	40.6494	123	40.6494	117
39.58	10.7462	40.6701	91	40.6701	122	40.6701	127
39.6	9.79132	40.6907	94	40.6907	98	40.6907	113
39.62	9.86042	40.7113	98	40.7113	128	40.7113	111
39.64	11.0647	40.7319	95	40.7319	124	40.7319	112
39.66	12.7284	40.7526	103	40.7526	106	40.7526	118
39.68	13.3095	40.7732	92	40.7732	112	40.7732	112
39.7	12.4976	40.7938	106	40.7938	114	40.7938	124
39.72	11.8172	40.8145	87	40.8145	115	40.8145	131
39.74	12.0179	40.8351	99	40.8351	136	40.8351	124
39.76	12.7432	40.8557	102	40.8557	126	40.8557	111
39.78	13.7841	40.8764	121	40.8764	119	40.8764	114
39.8	16.0813	40.897	94	40.897	130	40.897	125
39.82	20.9456	40.9176	125	40.9176	119	40.9176	116
39.84	29.3397	40.9382	110	40.9382	131	40.9382	105
39.86	40.7772	40.9589	100	40.9589	122	40.9589	126
39.88	50.2533	40.9795	97	40.9795	119	40.9795	125
39.9	50.2542	41.0001	103	41.0001	112	41.0001	113
39.92	42.9799	41.0208	119	41.0208	110	41.0208	122
39.94	35.8821	41.0414	98	41.0414	97	41.0414	109
39.96	32.9635	41.062	101	41.062	109	41.062	102
39.98	33.949	41.0827	123	41.0827	113	41.0827	125
40	34.3285	41.1033	105	41.1033	103	41.1033	102
40.02	29.9376	41.1239	106	41.1239	121	41.1239	102
40.04	23.1238	41.1446	104	41.1446	114	41.1446	117
40.06	17.1899	41.1652	100	41.1652	134	41.1652	116
40.08	13.0628	41.1858	89	41.1858	115	41.1858	96
40.1	10.6248	41.2064	86	41.2064	107	41.2064	125
40.12	9.45194	41.2271	108	41.2271	112	41.2271	118
40.14	9.26556	41.2477	100	41.2477	114	41.2477	123
40.16	10.1137	41.2683	103	41.2683	102	41.2683	104
40.18	12.2813	41.289	96	41.289	114	41.289	131
40.2	16.0837	41.3096	89	41.3096	120	41.3096	116
40.22	21.2611	41.3302	113	41.3302	111	41.3302	128
40.24	25.8667	41.3509	111	41.3509	103	41.3509	126
40.26	27.478	41.3715	111	41.3715	117	41.3715	126
40.28	26.239	41.3921	87	41.3921	136	41.3921	120
40.3	23.7888	41.4128	97	41.4128	101	41.4128	114
40.32	22.4601	41.4334	94	41.4334	104	41.4334	143
40.34	22.3619	41.454	98	41.454	134	41.454	119
40.36	20.6189	41.4746	85	41.4746	130	41.4746	139
40.38	16.4076	41.4953	88	41.4953	112	41.4953	132
40.4	12.1124	41.5159	108	41.5159	117	41.5159	125
40.42	9.005	41.5365	104	41.5365	118	41.5365	134
40.44	7.05056	41.5572	101	41.5572	124	41.5572	123
40.46	5.95845	41.5778	115	41.5778	121	41.5778	114
40.48	5.45953	41.5984	94	41.5984	125	41.5984	108
40.5	5.41569	41.6191	79	41.6191	129	41.6191	133
40.52	5.85628	41.6397	104	41.6397	123	41.6397	107
40.54	6.91062	41.6603	100	41.6603	139	41.6603	114
40.56	8.785	41.6809	96	41.6809	130	41.6809	120
40.58	11.484	41.7016	91	41.7016	135	41.7016	125
40.6	14.3019	41.7222	92	41.7222	100	41.7222	144
40.62	15.8915	41.7428	124	41.7428	137	41.7428	145
40.64	15.8526	41.7635	115	41.7635	133	41.7635	117
40.66	15.748	41.7841	106	41.7841	143	41.7841	134
40.68	16.7242	41.8047	103	41.8047	125	41.8047	137
40.7	17.4506	41.8254	98	41.8254	119	41.8254	139
40.72	15.984	41.846	109	41.846	127	41.846	141
40.74	13.4635	41.8666	117	41.8666	123	41.8666	123
40.76	11.7142	41.8873	105	41.8873	135	41.8873	129
40.78	11.2558	41.9079	96	41.9079	113	41.9079	120
40.8	12.0942	41.9285	100	41.9285	116	41.9285	125
40.82	13.3865	41.9491	97	41.9491	115	41.9491	125
40.84	13.3644	41.9698	101	41.9698	104	41.9698	139
40.86	11.6997	41.9904	113	41.9904	135	41.9904	123
40.88	10.0688	42.011	89	42.011	137	42.011	96
40.9	9.58806	42.0317	106	42.0317	121	42.0317	109
40.92	10.538	42.0523	119	42.0523	115	42.0523	148
40.94	12.7773	42.0729	104	42.0729	133	42.0729	122
40.96	15.9544	42.0936	101	42.0936	99	42.0936	149
40.98	18.8592	42.1142	105	42.1142	126	42.1142	116
41	18.7331	42.1348	107	42.1348	120	42.1348	143
41.02	15.1855	42.1554	114	42.1554	113	42.1554	127
41.04	11.1261	42.1761	110	42.1761	129	42.1761	137
41.06	8.18812	42.1967	97	42.1967	120	42.1967	136
41.08	6.41539	42.2173	117	42.2173	110	42.2173	130
41.1	5.52775	42.238	98	42.238	112	42.238	123
41.12	5.29427	42.2586	108	42.2586	142	42.2586	129
41.14	5.59974	42.2792	95	42.2792	125	42.2792	149
41.16	6.31888	42.2999	94	42.2999	103	42.2999	137
41.18	7.20368	42.3205	101	42.3205	120	42.3205	128
41.2	7.75368	42.3411	126	42.3411	129	42.3411	139
41.22	8.15431	42.3618	96	42.3618	144	42.3618	142
41.24	9.30722	42.3824	107	42.3824	103	42.3824	143
41.26	11.8203	42.403	111	42.403	136	42.403	124
41.28	15.8706	42.4236	108	42.4236	130	42.4236	127
41.3	20.3584	42.4443	107	42.4443	134	42.4443	139
41.32	22.5209	42.4649	95	42.4649	127	42.4649	145
41.34	21.0636	42.4855	98	42.4855	130	42.4855	138
41.36	17.5226	42.5062	122	42.5062	120	42.5062	157
41.38	14.3844	42.5268	130	42.5268	143	42.5268	125
41.4	13.0483	42.5474	108	42.5474	131	42.5474	123
41.42	13.5813	42.568	108	42.568	128	42.568	136
41.44	14.918	42.5887	119	42.5887	108	42.5887	137
41.46	15.0901	42.6093	118	42.6093	101	42.6093	127
41.48	14.0782	42.6299	124	42.6299	126	42.6299	140
41.5	13.6709	42.6506	129	42.6506	119	42.6506	153
41.52	14.1699	42.6712	118	42.6712	142	42.6712	125
41.54	14.0346	42.6918	109	42.6918	128	42.6918	133
41.56	12.4076	42.7125	108	42.7125	123	42.7125	128
41.58	10.7266	42.7331	110	42.7331	132	42.7331	143
41.6	10.0932	42.7537	109	42.7537	125	42.7537	125
41.62	10.6369	42.7744	130	42.7744	144	42.7744	136
41.64	11.8306	42.795	115	42.795	135	42.795	126
41.66	12.5899	42.8156	113	42.8156	144	42.8156	122
41.68	12.8289	42.8362	121	42.8362	116	42.8362	98
41.7	13.8489	42.8569	122	42.8569	147	42.8569	117
41.72	16.7101	42.8775	102	42.8775	115	42.8775	127
41.74	21.6826	42.8981	106	42.8981	133	42.8981	145
41.76	27.7648	42.9188	84	42.9188	147	42.9188	126
41.78	33.4719	42.9394	95	42.9394	116	42.9394	134
41.8	37.6841	42.96	115	42.96	127	42.96	134
41.82	37.7407	42.9807	89	42.9807	123	42.9807	137
41.84	35.3275	43.0013	90	43.0013	133	43.0013	137
41.86	34.2625	43.0219	108	43.0219	128	43.0219	125
41.88	33.039	43.0425	98	43.0425	134	43.0425	128
41.9	28.4469	43.0632	90	43.0632	124	43.0632	134
41.92	22.2763	43.0838	98	43.0838	112	43.0838	115
41.94	17.7542	43.1044	109	43.1044	131	43.1044	130
41.96	15.7059	43.1251	100	43.1251	122	43.1251	142
41.98	15.4404	43.1457	98	43.1457	114	43.1457	117
42	15.3755	43.1663	110	43.1663	148	43.1663	118
42.02	14.4492	43.187	105	43.187	125	43.187	120
42.04	13.6898	43.2076	100	43.2076	130	43.2076	123
42.06	14.3615	43.2282	97	43.2282	124	43.2282	122
42.08	16.7943	43.2489	98	43.2489	112	43.2489	133
42.1	20.0785	43.2695	97	43.2695	149	43.2695	147
42.12	21.9199	43.2901	110	43.2901	144	43.2901	156
42.14	20.9625	43.3107	95	43.3107	150	43.3107	136
42.16	18.8636	43.3314	104	43.3314	157	43.3314	131
42.18	18.0894	43.352	119	43.352	129	43.352	138
42.2	19.0709	43.3726	115	43.3726	146	43.3726	159
42.22	19.992	43.3933	109	43.3933	138	43.3933	154
42.24	18.6003	43.4139	125	43.4139	128	43.4139	136
42.26	15.2993	43.4345	118	43.4345	144	43.4345	143
42.28	12.2199	43.4552	147	43.4552	154	43.4552	142
42.3	10.4599	43.4758	97	43.4758	146	43.4758	120
42.32	10.1274	43.4964	121	43.4964	156	43.4964	130
42.34	11.1428	43.517	112	43.517	130	43.517	120
42.36	13.3037	43.5377	107	43.5377	145	43.5377	138
42.38	15.9274	43.5583	126	43.5583	132	43.5583	120
42.4	18.1216	43.5789	96	43.5789	129	43.5789	139
42.42	20.3255	43.5996	120	43.5996	147	43.5996	143
42.44	22.7149	43.6202	106	43.6202	127	43.6202	136
42.46	24.3309	43.6408	120	43.6408	141	43.6408	157
42.48	25.3379	43.6615	121	43.6615	144	43.6615	141
42.5	26.1502	43.6821	127	43.6821	137	43.6821	144
42.52	27.0328	43.7027	105	43.7027	145	43.7027	142
42.54	29.5149	43.7234	112	43.7234	155	43.7234	154
42.56	33.1357	43.744	110	43.744	143	43.744	132
42.58	33.9018	43.7646	122	43.7646	140	43.7646	142
42.6	30.2349	43.7852	127	43.7852	145	43.7852	122
42.62	26.3785	43.8059	120	43.8059	132	43.8059	138
42.64	25.6254	43.8265	109	43.8265	139	43.8265	134
42.66	27.5881	43.8471	136	43.8471	126	43.8471	145
42.68	28.5826	43.8678	126	43.8678	110	43.8678	131
42.7	25.4881	43.8884	139	43.8884	142	43.8884	123
42.72	20.4839	43.909	120	43.909	122	43.909	131
42.74	15.9696	43.9297	112	43.9297	138	43.9297	108
42.76	12.697	43.9503	108	43.9503	143	43.9503	146
42.78	10.7519	43.9709	86	43.9709	156	43.9709	123
42.8	9.58757	43.9915	127	43.9915	158	43.9915	118
42.82	8.61854	44.0122	121	44.0122	158	44.0122	132
42.84	7.64938	44.0328	90	44.0328	153	44.0328	154
42.86	6.78386	44.0534	120	44.0534	149	44.0534	133
42.88	6.2389	44.0741	120	44.0741	152	44.0741	140
42.9	6.13516	44.0947	135	44.0947	152	44.0947	137
42.92	6.53243	44.1153	112	44.1153	141	44.1153	152
42.94	7.57111	44.136	113	44.136	136	44.136	121
42.96	9.55618	44.1566	100	44.1566	132	44.1566	133
42.98	12.8348	44.1772	119	44.1772	135	44.1772	154
43	17.4507	44.1979	121	44.1979	125	44.1979	133
43.02	22.2033	44.2185	110	44.2185	128	44.2185	134
43.04	24.6183	44.2391	112	44.2391	143	44.2391	135
43.06	23.8794	44.2597	127	44.2597	131	44.2597	111
43.08	22.3456	44.2804	120	44.2804	137	44.2804	125
43.1	22.1767	44.301	119	44.301	114	44.301	148
43.12	22.8493	44.3216	98	44.3216	133	44.3216	136
43.14	22.0402	44.3423	105	44.3423	137	44.3423	163
43.16	19.166	44.3629	135	44.3629	141	44.3629	147
43.18	15.5478	44.3835	109	44.3835	123	44.3835	119
43.2	12.4826	44.4042	128	44.4042	114	44.4042	154
43.22	10.6051	44.4248	96	44.4248	144	44.4248	138
43.24	10.0519	44.4454	119	44.4454	137	44.4454	158
43.26	10.8526	44.4661	122	44.4661	125	44.4661	158
43.28	13.1977	44.4867	113	44.4867	124	44.4867	140
43.3	17.5158	44.5073	98	44.5073	126	44.5073	133
43.32	23.8938	44.5279	137	44.5279	142	44.5279	134
43.34	30.4216	44.5486	113	44.5486	102	44.5486	130
43.36	33.1786	44.5692	120	44.5692	111	44.5692	115
43.38	32.234	44.5898	118	44.5898	114	44.5898	125
43.4	29.5485	44.6105	114	44.6105	118	44.6105	156
43.42	25.6238	44.6311	96	44.6311	112	44.6311	134
43.44	22.6581	44.6517	117	44.6517	120	44.6517	139
43.46	21.8994	44.6724	104	44.6724	127	44.6724	124
43.48	21.6001	44.693	101	44.693	137	44.693	121
43.5	19.2485	44.7136	90	44.7136	109	44.7136	112
43.52	15.6362	44.7343	110	44.7343	134	44.7343	115
43.54	12.69	44.7549	95	44.7549	103	44.7549	99
43.56	11.0503	44.7755	97	44.7755	131	44.7755	128
43.58	10.689	44.7961	106	44.7961	115	44.7961	120
43.6	11.6183	44.8168	91	44.8168	119	44.8168	108
43.62	14.1224	44.8374	112	44.8374	143	44.8374	126
43.64	18.8549	44.858	88	44.858	141	44.858	123
43.66	26.4643	44.8787	105	44.8787	127	44.8787	122
43.68	36.2771	44.8993	95	44.8993	122	44.8993	113
43.7	43.7397	44.9199	122	44.9199	108	44.9199	140
43.72	43.9244	44.9406	95	44.9406	127	44.9406	111
43.74	38.7391	44.9612	123	44.9612	99	44.9612	114
43.76	32.109	44.9818	92	44.9818	110	44.9818	133
43.78	27.1055	45.0025	104	45.0025	114	45.0025	124
43.8	24.154	45.0231	104	45.0231	122	45.0231	117
43.82	21.2142	45.0437	110	45.0437	106	45.0437	94
43.84	18.0998	45.0643	86	45.0643	133	45.0643	110
43.86	16.3962	45.085	117	45.085	108	45.085	122
43.88	16.7976	45.1056	109	45.1056	111	45.1056	110
43.9	18.865	45.1262	105	45.1262	139	45.1262	124
43.92	20.7016	45.1469	120	45.1469	134	45.1469	133
43.94	20.0694	45.1675	101	45.1675	117	45.1675	125
43.96	17.9972	45.1881	99	45.1881	106	45.1881	98
43.98	17.1476	45.2088	121	45.2088	123	45.2088	139
44	18.707	45.2294	108	45.2294	135	45.2294	132
44.02	22.5809	45.25	90	45.25	120	45.25	129
44.04	27.4762	45.2706	86	45.2706	125	45.2706	125
44.06	31.1278	45.2913	108	45.2913	129	45.2913	125
44.08	30.3562	45.3119	114	45.3119	100	45.3119	133
44.1	24.9043	45.3325	122	45.3325	127	45.3325	102
44.12	18.989	45.3532	111	45.3532	115	45.3532	114
44.14	15.1035	45.3738	88	45.3738	110	45.3738	127
44.16	13.4183	45.3944	102	45.3944	127	45.3944	138
44.18	13.1538	45.4151	107	45.4151	111	45.4151	121
44.2	13.5187	45.4357	114	45.4357	106	45.4357	128
44.22	14.6113	45.4563	94	45.4563	109	45.4563	109
44.24	16.35	45.477	90	45.477	98	45.477	134
44.26	17.1331	45.4976	117	45.4976	127	45.4976	107
44.28	15.962	45.5182	111	45.5182	105	45.5182	102
44.3	14.5934	45.5388	87	45.5388	131	45.5388	110
44.32	14.6679	45.5595	99	45.5595	119	45.5595	121
44.34	16.4699	45.5801	90	45.5801	109	45.5801	116
44.36	19.2723	45.6007	95	45.6007	119	45.6007	112
44.38	22.0011	45.6214	100	45.6214	125	45.6214	99
44.4	24.3016	45.642	96	45.642	102	45.642	108
44.42	26.5994	45.6626	84	45.6626	136	45.6626	113
44.44	30.4205	45.6833	92	45.6833	97	45.6833	106
44.46	35.804	45.7039	94	45.7039	112	45.7039	83
44.48	38.1857	45.7245	93	45.7245	105	45.7245	101
44.5	33.8527	45.7451	113	45.7451	123	45.7451	112
44.52	27.0645	45.7658	103	45.7658	105	45.7658	105
44.54	22.3056	45.7864	101	45.7864	110	45.7864	115
44.56	20.2157	45.807	84	45.807	131	45.807	100
44.58	19.0599	45.8277	101	45.8277	112	45.8277	104
44.6	17.0917	45.8483	88	45.8483	115	45.8483	110
44.62	15.1738	45.8689	82	45.8689	109	45.8689	114
44.64	14.8246	45.8896	89	45.8896	124	45.8896	97
44.66	16.5433	45.9102	88	45.9102	111	45.9102	115
44.68	19.878	45.9308	79	45.9308	127	45.9308	120
44.7	22.4814	45.9515	96	45.9515	102	45.9515	108
44.72	21.5864	45.9721	117	45.9721	116	45.9721	126
44.74	19.0556	45.9927	93	45.9927	115	45.9927	109
44.76	17.9956	46.0133	96	46.0133	115	46.0133	93
44.78	19.0535	46.034	98	46.034	115	46.034	110
44.8	20.7215	46.0546	88	46.0546	107	46.0546	116
44.82	21.0016	46.0752	125	46.0752	100	46.0752	108
44.84	19.7367	46.0959	96	46.0959	108	46.0959	99
44.86	17.2444	46.1165	113	46.1165	113	46.1165	130
44.88	14.7742	46.1371	92	46.1371	86	46.1371	122
44.9	13.3828	46.1578	85	46.1578	106	46.1578	104
44.92	12.4979	46.1784	91	46.1784	114	46.1784	105
44.94	11.1275	46.199	107	46.199	105	46.199	101
[truncated: 2,123 more rows]

## Sheet: Figure 2f
Zeta potential
PCN-222	20.7	21.3	20	20.6667	0.65064
PCN-222@PCC-4	-21.9	-21.5	-21.5	-21.6333	0.23094
PCN-222@PCC-5	27.6	27.7	26.5	27.2667	0.66583

## Sheet: Figure 2g
FT-IR
PCN-222		PCN-222@PCC-4		PCN-222@PCC-5
399.958	30.0049	399.958	36.0432	399.958	24.4631
401.381	30.3739	401.381	36.2717	401.381	24.2536
402.804	30.2976	402.804	36.1379	402.804	25.077
404.228	30.5784	404.228	36.4006	404.228	25.7134
405.651	31.4703	405.651	36.666	405.651	25.1945
407.074	32.162	407.074	36.7338	407.074	24.7473
408.498	32.3365	408.498	36.8915	408.498	24.8673
409.921	31.8077	409.921	36.6632	409.921	24.3585
411.344	31.2045	411.344	36.6031	411.344	23.8462
412.768	31.3499	412.768	37.0959	412.768	24.1329
414.191	32.0877	414.191	37.4058	414.191	24.4818
415.614	32.2744	415.614	37.3781	415.614	24.3704
417.038	31.2387	417.038	36.8457	417.038	23.7232
418.461	30.3196	418.461	35.627	418.461	23.2582
419.884	31.7486	419.884	35.9564	419.884	24.5231
421.308	31.7185	421.308	36.3328	421.308	24.5205
422.731	31.454	422.731	36.1532	422.731	23.8802
424.154	31.977	424.154	36.095	424.154	23.7896
425.578	32.1203	425.578	35.9198	425.578	23.9811
427.001	31.9462	427.001	35.9006	427.001	24.0662
428.424	31.6901	428.424	36.0111	428.424	24.0509
429.848	31.5937	429.848	35.7007	429.848	23.9027
431.271	32.1391	431.271	35.4304	431.271	23.9244
432.694	32.2111	432.694	35.2804	432.694	23.8136
434.118	31.4225	434.118	34.8508	434.118	23.6578
435.541	30.7567	435.541	34.5497	435.541	23.8836
436.964	30.6501	436.964	34.5087	436.964	23.589
438.388	30.8189	438.388	34.2693	438.388	22.9768
439.811	30.3113	439.811	33.7067	439.811	22.7724
441.234	29.3362	441.234	33.0117	441.234	22.1652
442.658	29.269	442.658	32.5592	442.658	21.5837
444.081	29.1712	444.081	32.2014	444.081	21.8632
445.504	28.6607	445.504	31.8703	445.504	21.8332
446.928	29.1951	446.928	32.0375	446.928	21.5432
448.351	29.9028	448.351	32.5582	448.351	21.5252
449.774	29.7916	449.774	32.7974	449.774	21.5626
451.198	29.5697	451.198	32.5713	451.198	21.977
452.621	29.3013	452.621	32.2173	452.621	22.2812
454.044	29.0284	454.044	32.333	454.044	21.8694
455.468	28.9554	455.468	32.3704	455.468	21.766
456.891	29.1603	456.891	31.9718	456.891	21.8063
458.314	29.3019	458.314	31.7433	458.314	21.3684
459.738	28.5385	459.738	31.4646	459.738	21.4031
461.161	27.6566	461.161	30.8695	461.161	21.5065
462.584	27.1088	462.584	30.3103	462.584	21.1034
464.008	26.7388	464.008	29.8472	464.008	20.7003
465.431	26.7615	465.431	29.6169	465.431	20.4853
466.854	26.7844	466.854	29.5446	466.854	20.2198
468.278	26.5728	468.278	29.3896	468.278	20.0655
469.701	26.8832	469.701	29.5878	469.701	20.2377
471.124	27.1817	471.124	29.9732	471.124	20.5114
472.548	27.2314	472.548	30.0456	472.548	20.5627
473.971	27.7234	473.971	30.1371	473.971	20.6309
475.394	27.9553	475.394	30.255	475.394	20.7632
476.818	27.9195	476.818	30.3103	476.818	20.7234
478.241	28.0406	478.241	30.4974	478.241	20.8961
479.664	28.0387	479.664	30.5431	479.664	21.1798
481.088	28.1534	481.088	30.5407	481.088	21.0722
482.511	28.4119	482.511	30.7988	482.511	20.9214
483.934	28.4249	483.934	31.0321	483.934	20.9149
485.358	28.4126	485.358	31.1615	485.358	20.8345
486.781	28.5445	486.781	31.3961	486.781	20.8978
488.204	28.9257	488.204	31.7572	488.204	21.0621
489.628	29.3168	489.628	32.1191	489.628	21.1552
491.051	29.3127	491.051	32.2803	491.051	21.1689
492.474	29.4539	492.474	32.3993	492.474	21.1377
493.898	29.7397	493.898	32.6422	493.898	21.327
495.321	29.7972	495.321	32.8511	495.321	21.4961
496.744	30.1376	496.744	33.1053	496.744	21.3708
498.168	30.489	498.168	33.3994	498.168	21.4072
499.591	30.4395	499.591	33.5565	499.591	21.5353
501.014	30.5207	501.014	33.6909	501.014	21.3695
502.438	30.6981	502.438	33.9157	502.438	21.3291
503.861	30.723	503.861	34.1643	503.861	21.457
505.284	30.8323	505.284	34.391	505.284	21.3956
506.708	31.0835	506.708	34.618	506.708	21.4474
508.131	31.4182	508.131	34.8299	508.131	21.5891
509.555	31.5029	509.555	34.9056	509.555	21.4844
510.978	31.3565	510.978	34.9419	510.978	21.3286
512.401	31.3034	512.401	35.0454	512.401	21.3349
513.825	31.0728	513.825	34.9378	513.825	21.3086
515.248	30.6601	515.248	34.6201	515.248	21.0284
516.671	30.4848	516.671	34.3567	516.671	20.6918
518.095	30.2721	518.095	34.031	518.095	20.522
519.518	29.8013	519.518	33.5878	519.518	20.2473
520.941	29.349	520.941	33.142	520.941	19.8845
522.365	28.9026	522.365	32.6576	522.365	19.6034
523.788	28.2561	523.788	32.1808	523.788	19.2036
525.211	27.5017	525.211	31.7008	525.211	18.7518
526.635	27.1623	526.635	31.2172	526.635	18.5018
528.058	27.2376	528.058	31.0732	528.058	18.4059
529.481	27.6357	529.481	31.5209	529.481	18.6395
530.905	28.7234	530.905	32.4713	530.905	19.3134
532.328	29.84	532.328	33.4523	532.328	19.9473
533.751	30.4034	533.751	34.228	533.751	20.307
535.175	30.964	535.175	34.8712	535.175	20.6018
536.598	31.4636	536.598	35.2704	536.598	20.9169
538.021	31.706	538.021	35.4884	538.021	21.1179
539.445	32.0002	539.445	35.6561	539.445	21.1151
540.868	32.203	540.868	35.651	540.868	21.1024
542.291	32.1799	542.291	35.5096	542.291	21.094
543.715	31.9761	543.715	35.3688	543.715	20.9487
545.138	31.6335	545.138	35.1769	545.138	20.853
546.561	31.4593	546.561	34.953	546.561	20.7551
547.985	31.382	547.985	34.7752	547.985	20.4387
549.408	31.2656	549.408	34.6495	549.408	20.1633
550.831	31.2691	550.831	34.5659	550.831	19.9766
552.255	31.1447	552.255	34.4066	552.255	19.6327
553.678	30.979	553.678	34.1765	553.678	19.222
555.101	31.0421	555.101	34.053	555.101	18.835
556.525	31.0091	556.525	33.9871	556.525	18.3887
557.948	30.9255	557.948	33.8343	557.948	17.9427
559.371	30.9446	559.371	33.6711	559.371	17.7019
560.795	30.8144	560.795	33.561	560.795	17.7263
562.218	30.6262	562.218	33.4168	562.218	17.845
563.641	30.4212	563.641	33.2089	563.641	17.981
565.065	30.2478	565.065	33.1004	565.065	18.1785
566.488	30.5124	566.488	33.3556	566.488	18.5228
567.911	31.1516	567.911	34.0668	567.911	19.1811
569.335	31.8216	569.335	34.8966	569.335	19.9836
570.758	32.4375	570.758	35.5101	570.758	20.613
572.181	32.8256	572.181	35.9346	572.181	21.1215
573.605	32.93	573.605	36.1864	573.605	21.4676
575.028	32.8613	575.028	36.2562	575.028	21.5994
576.451	32.808	576.451	36.4093	576.451	21.8364
577.875	32.9054	577.875	36.7144	577.875	22.1525
579.298	32.8863	579.298	36.8632	579.298	22.2428
580.721	32.79	580.721	36.8987	580.721	22.2694
582.145	32.8476	582.145	37.0283	582.145	22.3778
583.568	32.7956	583.568	37.1101	583.568	22.4322
584.991	32.6525	584.991	37.0902	584.991	22.4387
586.415	32.584	586.415	37.1148	586.415	22.4805
587.838	32.4588	587.838	37.1318	587.838	22.596
589.261	32.3987	589.261	37.012	589.261	22.6918
590.685	32.3379	590.685	36.7844	590.685	22.6425
592.108	32.1452	592.108	36.5988	592.108	22.6246
593.531	32.1515	593.531	36.5426	593.531	22.7236
594.955	32.1985	594.955	36.5207	594.955	22.7437
596.378	32.0673	596.378	36.509	596.378	22.7688
597.801	31.9935	597.801	36.5285	597.801	22.8413
599.225	31.847	599.225	36.5117	599.225	22.8013
600.648	31.647	600.648	36.5276	600.648	22.7831
602.071	31.668	602.071	36.6033	602.071	22.8206
603.495	31.6156	603.495	36.5891	603.495	22.7309
604.918	31.4319	604.918	36.5171	604.918	22.6759
606.341	31.362	606.341	36.4471	606.341	22.7369
607.765	31.2417	607.765	36.3312	607.765	22.7045
609.188	31.0624	609.188	36.2565	609.188	22.6222
610.611	31.001	610.611	36.245	610.611	22.5919
612.035	30.9634	612.035	36.2347	612.035	22.5807
613.458	30.89	613.458	36.279	613.458	22.5986
614.881	30.877	614.881	36.3329	614.881	22.6165
616.305	31.0125	616.305	36.4071	616.305	22.6812
617.728	31.1786	617.728	36.5765	617.728	22.7973
619.151	31.2272	619.151	36.6833	619.151	22.8095
620.575	31.2962	620.575	36.7224	620.575	22.835
621.998	31.3888	621.998	36.7952	621.998	22.9583
623.421	31.4119	623.421	36.7726	623.421	22.9684
624.845	31.4517	624.845	36.6639	624.845	22.9111
626.268	31.4139	626.268	36.584	626.268	22.9195
627.691	31.2227	627.691	36.4351	627.691	22.8668
629.115	31.051	629.115	36.234	629.115	22.7326
630.538	30.9379	630.538	36.1293	630.538	22.6198
631.961	30.8837	631.961	36.1457	631.961	22.5997
633.385	30.9561	633.385	36.2602	633.385	22.6759
634.808	31.1042	634.808	36.4532	634.808	22.7315
636.231	31.2909	636.231	36.7467	636.231	22.7723
637.655	31.4641	637.655	37.0622	637.655	22.8478
639.078	31.5375	639.078	37.2571	639.078	22.8647
640.501	31.512	640.501	37.3751	640.501	22.8087
641.925	31.4673	641.925	37.4742	641.925	22.6967
643.348	31.5005	643.348	37.5201	643.348	22.5522
644.771	31.5474	644.771	37.5436	644.771	22.4884
646.195	31.5045	646.195	37.5556	646.195	22.4752
647.618	31.4833	647.618	37.5429	647.618	22.4511
649.041	31.4802	649.041	37.5333	649.041	22.4472
650.465	31.4129	650.465	37.5175	650.465	22.4488
651.888	31.4318	651.888	37.5492	651.888	22.5269
653.312	31.5643	653.312	37.6608	653.312	22.6249
654.735	31.7416	654.735	37.7825	654.735	22.6239
656.158	31.9728	656.158	37.9327	656.158	22.6954
657.582	32.1378	657.582	38.0947	657.582	22.8419
659.005	32.327	659.005	38.2638	659.005	22.9505
660.428	32.6227	660.428	38.5008	660.428	23.1034
661.852	32.8425	661.852	38.7589	661.852	23.2483
663.275	33.1128	663.275	39.0784	663.275	23.3957
664.698	33.4093	664.698	39.4226	664.698	23.5504
666.122	33.6499	666.122	39.8513	666.122	23.6848
667.545	34.5714	667.545	41.0217	667.545	24.2904
668.968	35.779	668.968	42.0039	668.968	25.0276
670.392	35.7039	670.392	41.7006	670.392	24.7873
671.815	35.9004	671.815	41.8798	671.815	24.7352
673.238	36.4299	673.238	42.4944	673.238	24.9807
674.662	36.7969	674.662	43.0014	674.662	25.185
676.085	37.2154	676.085	43.5004	676.085	25.4587
677.508	37.628	677.508	43.9457	677.508	25.784
678.932	37.8314	678.932	44.2772	678.932	26.0195
680.355	38.06	680.355	44.645	680.355	26.2828
681.778	38.2792	681.778	44.8748	681.778	26.4614
683.202	38.4345	683.202	45.0308	683.202	26.5382
684.625	38.54	684.625	45.1479	684.625	26.5692
686.048	38.4619	686.048	45.0405	686.048	26.4774
687.472	38.2676	687.472	44.8568	687.472	26.3815
688.895	38.0389	688.895	44.6512	688.895	26.2786
690.318	37.7336	690.318	44.3711	690.318	26.0982
691.742	37.3807	691.742	44.0738	691.742	25.9235
693.165	37.0979	693.165	43.7719	693.165	25.733
694.588	37.028	694.588	43.6572	694.588	25.6386
696.012	37.3457	696.012	43.9558	696.012	25.8439
697.435	38.1263	697.435	44.6203	697.435	26.2824
698.858	38.9949	698.858	45.3749	698.858	26.7792
700.282	39.4841	700.282	45.8567	700.282	27.1321
701.705	39.6588	701.705	45.9997	701.705	27.2601
703.128	39.7506	703.128	46.0365	703.128	27.3189
704.552	39.7081	704.552	45.9992	704.552	27.3065
705.975	39.5817	705.975	45.908	705.975	27.2355
707.398	39.4336	707.398	45.791	707.398	27.1954
708.822	39.1385	708.822	45.5191	708.822	27.0524
710.245	38.6907	710.245	45.1061	710.245	26.7998
711.668	38.0448	711.668	44.4944	711.668	26.4334
713.092	37.0254	713.092	43.4865	713.092	25.7234
714.515	35.8882	714.515	42.372	714.515	24.8813
715.938	35.5517	715.938	42.0568	715.938	24.608
717.362	36.5213	717.362	43.0725	717.362	25.2199
718.785	37.9785	718.785	44.6672	718.785	26.2377
720.208	38.8892	720.208	45.7197	720.208	26.9534
721.632	39.1765	721.632	46.0809	721.632	27.2105
723.055	39.2703	723.055	46.2197	723.055	27.3043
724.478	39.3446	724.478	46.3316	724.478	27.3436
725.902	39.5034	725.902	46.5567	725.902	27.4263
727.325	39.7963	727.325	46.8997	727.325	27.617
728.748	40.126	728.748	47.2408	728.748	27.8119
730.172	40.3736	730.172	47.5579	730.172	27.9774
731.595	40.4816	731.595	47.7333	731.595	28.0651
733.018	40.5003	733.018	47.7456	733.018	28.0605
734.442	40.4941	734.442	47.7035	734.442	28.0655
735.865	40.5262	735.865	47.6361	735.865	28.0895
737.288	40.6665	737.288	47.6869	737.288	28.1503
738.712	40.847	738.712	47.8817	738.712	28.2569
740.135	40.986	740.135	48.0401	740.135	28.3226
741.558	41.0732	741.558	48.1411	741.558	28.3503
742.982	41.0723	742.982	48.1825	742.982	28.344
744.405	41.0449	744.405	48.1617	744.405	28.2985
745.828	41.0204	745.828	48.1048	745.828	28.2371
747.252	40.8669	747.252	47.8946	747.252	28.0856
748.675	40.5828	748.675	47.5431	748.675	27.8895
750.098	40.2497	750.098	47.1387	750.098	27.7356
751.522	39.8052	751.522	46.6079	751.522	27.5045
752.945	39.1129	752.945	45.8927	752.945	27.1287
754.368	38.0833	754.368	44.8945	754.368	26.5694
755.792	36.7309	755.792	43.5212	755.792	25.7373
757.215	35.1087	757.215	41.8453	757.215	24.6904
758.638	33.3667	758.638	39.9989	758.638	23.5279
760.062	31.7463	760.062	38.1887	760.062	22.3538
761.485	30.3838	761.485	36.6144	761.485	21.3166
762.908	29.3699	762.908	35.362	762.908	20.4675
764.332	28.7365	764.332	34.4991	764.332	19.8398
765.755	28.5007	765.755	34.1644	765.755	19.5795
767.178	28.8615	767.178	34.5846	767.178	19.8476
768.602	29.9952	768.602	35.8901	768.602	20.7174
770.025	31.7022	770.025	37.7561	770.025	21.9856
771.448	33.5158	771.448	39.6216	771.448	23.269
772.872	35.1193	772.872	41.1884	772.872	24.3816
774.295	36.4253	774.295	42.3228	774.295	25.2387
775.718	37.489	775.718	43.1211	775.718	25.8627
777.142	38.4182	777.142	43.8042	777.142	26.3936
778.565	39.2812	778.565	44.3817	778.565	26.8513
779.988	40.0578	779.988	44.8583	779.988	27.2457
781.412	40.636	781.412	45.2489	781.412	27.5677
782.835	40.9718	782.835	45.512	782.835	27.7353
784.258	41.0933	784.258	45.6799	784.258	27.7756
785.682	41.0356	785.682	45.7255	785.682	27.7288
787.105	40.8816	787.105	45.6249	787.105	27.5972
788.528	40.5827	788.528	45.3707	788.528	27.3662
789.952	39.921	789.952	44.7569	789.952	26.889
791.375	38.7904	791.375	43.6691	791.375	26.0937
792.798	37.719	792.798	42.6543	792.798	25.3558
794.222	37.7533	794.222	42.7191	794.222	25.3286
795.645	38.9437	795.645	43.9819	795.645	26.0599
797.068	40.2466	797.068	45.4146	797.068	26.8353
798.492	41.1853	798.492	46.4139	798.492	27.2368
799.915	41.8202	799.915	47.0695	799.915	27.3386
801.339	42.0966	801.339	47.3257	801.339	27.124
802.762	42.2667	802.762	47.3519	802.762	26.7608
804.185	42.5434	804.185	47.4319	804.185	26.5424
805.609	42.8809	805.609	47.5746	805.609	26.5067
807.032	43.3305	807.032	47.8919	807.032	26.6613
808.455	43.7964	808.455	48.394	808.455	26.956
809.879	44.2064	809.879	48.9741	809.879	27.27
811.302	44.6311	811.302	49.6915	811.302	27.5995
812.725	45.0052	812.725	50.4494	812.725	27.8576
814.149	45.4181	814.149	51.1804	814.149	27.9878
815.572	45.885	815.572	51.9071	815.572	28.0162
816.995	46.2137	816.995	52.4889	816.995	27.8674
818.419	46.4981	818.419	52.9731	818.419	27.5987
819.842	46.7509	819.842	53.3892	819.842	27.2932
821.265	46.8796	821.265	53.6497	821.265	26.9216
822.689	47.0207	822.689	53.8817	822.689	26.5438
824.112	47.1372	824.112	54.0788	824.112	26.1687
825.535	47.191	825.535	54.2036	825.535	25.8055
826.959	47.2747	826.959	54.3468	826.959	25.5423
828.382	47.336	828.382	54.4339	828.382	25.3176
829.805	47.3951	829.805	54.4718	829.805	25.0982
831.229	47.3905	831.229	54.4514	831.229	24.9181
832.652	47.2091	832.652	54.2695	832.652	24.7133
834.075	46.9743	834.075	54.026	834.075	24.4928
835.499	46.6624	835.499	53.6922	835.499	24.2535
836.922	46.2474	836.922	53.249	836.922	23.9693
838.345	45.8914	838.345	52.9034	838.345	23.7414
839.769	45.6341	839.769	52.6771	839.769	23.5872
841.192	45.6024	841.192	52.6398	841.192	23.5134
842.615	45.9103	842.615	52.9287	842.615	23.6034
844.039	46.4541	844.039	53.4327	844.039	23.8067
845.462	47.1855	845.462	54.0866	845.462	24.0826
846.885	47.9173	846.885	54.7451	846.885	24.4009
848.309	48.4436	848.309	55.193	848.309	24.655
849.732	48.8455	849.732	55.4955	849.732	24.8599
851.155	49.1581	851.155	55.6822	851.155	25.0418
852.579	49.468	852.579	55.795	852.579	25.225
854.002	49.836	854.002	55.9252	854.002	25.461
855.425	50.1186	855.425	56.0048	855.425	25.6813
856.849	50.3659	856.849	56.1045	856.849	25.897
858.272	50.5771	858.272	56.2567	858.272	26.1439
859.695	50.6311	859.695	56.368	859.695	26.3573
861.119	50.6263	861.119	56.4881	861.119	26.591
862.542	50.5968	862.542	56.5606	862.542	26.852
863.965	50.5736	863.965	56.5913	863.965	27.101
865.389	50.5638	865.389	56.6345	865.389	27.3674
866.812	50.3997	866.812	56.4973	866.812	27.5451
868.235	50.1131	868.235	56.1908	868.235	27.625
869.659	49.7144	869.659	55.7941	869.659	27.7103
871.082	49.3173	871.082	55.4006	871.082	27.8459
872.505	49.4351	872.505	55.4552	872.505	28.2325
873.929	50.0522	873.929	55.9355	873.929	28.8703
875.352	50.6908	875.352	56.3372	875.352	29.4771
876.775	51.2188	876.775	56.515	876.775	29.9949
878.199	51.5865	878.199	56.4833	878.199	30.4202
879.622	51.8623	879.622	56.451	879.622	30.7936
881.045	52.1401	881.045	56.6613	881.045	31.2132
882.469	52.3333	882.469	57.0202	882.469	31.588
883.892	52.5501	883.892	57.5633	883.892	31.9599
885.315	52.7848	885.315	58.2512	885.315	32.3806
886.739	52.9424	886.739	58.8362	886.739	32.7242
888.162	53.1585	888.162	59.3407	888.162	33.0572
889.585	53.3426	889.585	59.7176	889.585	33.4034
891.009	53.4689	891.009	59.961	891.009	33.7159
892.432	53.6853	892.432	60.239	892.432	34.067
893.855	53.8568	893.855	60.4585	893.855	34.3802
895.279	53.9776	895.279	60.6109	895.279	34.6277
896.702	54.064	896.702	60.7113	896.702	34.8345
898.125	53.9991	898.125	60.6599	898.125	34.927
899.549	53.9182	899.549	60.6254	899.549	35.014
900.972	53.8425	900.972	60.6303	900.972	35.1385
902.395	53.7565	902.395	60.594	902.395	35.2526
903.819	53.7744	903.819	60.6152	903.819	35.4418
905.242	53.7709	905.242	60.6074	905.242	35.6401
906.665	53.7571	906.665	60.5881	906.665	35.8286
908.089	53.8254	908.089	60.6428	908.089	36.087
909.512	53.8428	909.512	60.6492	909.512	36.3111
910.935	53.8609	910.935	60.6752	910.935	36.5139
912.359	53.9005	912.359	60.7139	912.359	36.7192
913.782	53.8854	913.782	60.6672	913.782	36.8592
915.205	53.8897	915.205	60.6666	915.205	37.0226
916.629	53.8533	916.629	60.655	916.629	37.1726
918.052	53.8046	918.052	60.6039	918.052	37.2719
919.475	53.8404	919.475	60.6188	919.475	37.4305
920.899	53.8436	920.899	60.5894	920.899	37.5868
922.322	53.8585	922.322	60.5753	922.322	37.7416
923.745	53.8924	923.745	60.6269	923.745	37.9246
925.169	53.8535	925.169	60.6307	925.169	38.039
926.592	53.8816	926.592	60.7055	926.592	38.1533
928.015	53.9489	928.015	60.817	928.015	38.2742
929.439	53.9987	929.439	60.8886	929.439	38.364
930.862	54.1369	930.862	61.0609	930.862	38.5283
932.285	54.2429	932.285	61.208	932.285	38.6772
933.709	54.2391	933.709	61.2035	933.709	38.7296
935.132	54.1305	935.132	61.0595	935.132	38.7381
936.555	53.9179	936.555	60.7835	936.555	38.6796
937.979	53.7745	937.979	60.5932	937.979	38.6423
939.402	53.6498	939.402	60.4863	939.402	38.6344
940.825	53.4693	940.825	60.3243	940.825	38.5715
942.249	53.3705	942.249	60.2175	942.249	38.5297
943.672	53.2405	943.672	60.0959	943.672	38.4678
945.096	53.0281	945.096	59.9011	945.096	38.3435
946.519	52.8129	946.519	59.6988	946.519	38.2229
947.942	52.5181	947.942	59.4	947.942	38.0487
949.366	52.2208	949.366	59.0817	949.366	37.8621
950.789	51.9098	950.789	58.7516	950.789	37.6893
952.212	51.4641	952.212	58.2839	952.212	37.4272
953.636	50.9898	953.636	57.7957	953.636	37.1274
955.059	50.4571	955.059	57.2619	955.059	36.7858
956.482	49.8088	956.482	56.6231	956.482	36.3414
957.906	49.108	957.906	55.9785	957.906	35.8501
959.329	48.3437	959.329	55.2791	959.329	35.3303
960.752	47.6526	960.752	54.6169	960.752	34.8729
962.176	47.0643	962.176	54.0575	962.176	34.5147
963.599	46.4436	963.599	53.4354	963.599	34.1354
965.022	45.9673	965.022	52.9134	965.022	33.8124
966.446	45.8206	966.446	52.7484	966.446	33.6755
967.869	46.0165	967.869	52.9624	967.869	33.7359
969.292	46.5429	969.292	53.5129	969.292	34.0067
970.716	47.2222	970.716	54.1955	970.716	34.3847
972.139	47.9379	972.139	54.8998	972.139	34.8018
973.562	48.545	973.562	55.5347	973.562	35.1979
974.986	48.76	974.986	55.7875	974.986	35.3554
976.409	48.6563	976.409	55.6915	976.409	35.2793
977.832	48.4545	977.832	55.4903	977.832	35.1345
979.256	48.4051	979.256	55.4212	979.256	35.0907
980.679	48.7716	980.679	55.7679	980.679	35.3347
982.102	49.377	982.102	56.3709	982.102	35.7425
983.526	50.0705	983.526	57.0352	983.526	36.1697
984.949	50.8552	984.949	57.8013	984.949	36.6498
986.372	51.412	986.372	58.3661	986.372	36.9935
987.796	51.692	987.796	58.6162	987.796	37.135
989.219	51.8397	989.219	58.7192	989.219	37.1966
990.642	51.7816	990.642	58.643	990.642	37.1609
992.066	51.6231	992.066	58.4881	992.066	37.0827
993.489	51.4714	993.489	58.3422	993.489	36.9928
994.912	51.4241	994.912	58.2622	994.912	36.9243
996.336	51.6051	996.336	58.3835	996.336	36.993
997.759	51.8182	997.759	58.5247	997.759	37.0845
999.182	51.9438	999.182	58.5616	999.182	37.1121
1000.61	51.9825	1000.61	58.5384	1000.61	37.1087
1002.03	51.8486	1002.03	58.3512	1002.03	36.9994
1003.45	51.6535	1003.45	58.0765	1003.45	36.8475
1004.88	51.3778	1004.88	57.7336	1004.88	36.6776
1006.3	50.9617	1006.3	57.2366	1006.3	36.4113
1007.72	50.5856	1007.72	56.7377	1007.72	36.1472
1009.15	50.2581	1009.15	56.2765	1009.15	35.9102
1010.57	50.0319	1010.57	55.8849	1010.57	35.7036
1011.99	49.9352	1011.99	55.5807	1011.99	35.553
1013.42	49.6633	1013.42	55.0892	1013.42	35.2702
1014.84	49.0953	1014.84	54.3597	1014.84	34.7613
1016.26	48.273	1016.26	53.5362	1016.26	34.0872
1017.69	47.5731	1017.69	52.9297	1017.69	33.4853
1019.11	47.7544	1019.11	53.1497	1019.11	33.4245
1020.53	48.7333	1020.53	54.0791	1020.53	33.8941
1021.96	49.779	1021.96	54.9644	1021.96	34.4464
1023.38	50.599	1023.38	55.5082	1023.38	34.9223
1024.8	51.1354	1024.8	55.6717	1024.8	35.3188
1026.23	51.5746	1026.23	55.6138	1026.23	35.7223
1027.65	51.98	1027.65	55.4158	1027.65	36.1213
1029.07	52.0482	1029.07	54.7948	1029.07	36.2427
1030.5	51.8809	1030.5	53.8458	1030.5	36.0909
1031.92	51.6183	1031.92	52.7733	1031.92	35.7623
1033.34	51.2333	1033.34	51.5817	1033.34	35.2685
1034.77	50.9036	1034.77	50.5196	1034.77	34.8085
1036.19	50.5977	1036.19	49.7004	1036.19	34.4275
1037.61	50.3229	1037.61	49.1025	1037.61	34.1207
1039.04	50.1835	1039.04	48.8462	1039.04	34.0172
1040.46	50.0132	1040.46	48.833	1040.46	34.0712
1041.88	49.8576	1041.88	49.0018	1041.88	34.2773
1043.31	49.7271	1043.31	49.3714	1043.31	34.6018
1044.73	49.4533	1044.73	49.7782	1044.73	34.8378
1046.15	49.1741	1046.15	50.256	1046.15	35.0018
1047.58	48.8638	1047.58	50.7705	1047.58	35.0813
1049	48.4825	1049	51.201	1049	35.029
1050.42	48.2183	1050.42	51.661	1050.42	34.9834
1051.85	47.9857	1051.85	52.0609	1051.85	34.908
1053.27	47.8421	1053.27	52.3889	1053.27	34.82
1054.69	47.882	1054.69	52.7617	1054.69	34.802
1056.12	47.9067	1056.12	53.0347	1056.12	34.7295
1057.54	48.013	1057.54	53.2858	1057.54	34.6631
1058.96	48.2005	1058.96	53.5573	1058.96	34.6595
1060.39	48.3085	1060.39	53.7097	1060.39	34.6597
1061.81	48.4578	1061.81	53.8302	1061.81	34.7785
1063.23	48.507	1063.23	53.7814	1063.23	34.94
1064.66	48.4136	1064.66	53.5082	1064.66	35.0595
1066.08	48.3563	1066.08	53.2025	1066.08	35.2019
1067.5	48.1884	1067.5	52.7509	1067.5	35.2261
1068.93	47.9816	1068.93	52.2204	1068.93	35.1535
1070.35	47.8163	1070.35	51.7624	1070.35	35.0596
1071.77	47.5566	1071.77	51.3358	1071.77	34.8777
1073.2	47.333	1073.2	51.1076	1073.2	34.7321
1074.62	47.0793	1074.62	51.0061	1074.62	34.5888
1076.04	46.7138	1076.04	50.8344	1076.04	34.3545
1077.47	46.3613	1077.47	50.6574	1077.47	34.1242
1078.89	45.836	1078.89	50.3081	1078.89	33.7899
1080.31	45.0976	1080.31	49.7315	1080.31	33.2998
1081.74	44.1575	1081.74	48.9697	1081.74	32.6443
1083.16	42.8875	1083.16	47.8568	1083.16	31.7045
1084.58	41.5395	1084.58	46.5901	1084.58	30.6543
1086.01	40.3032	1086.01	45.4352	1086.01	29.6759
1087.43	39.3842	1087.43	44.6089	1087.43	28.9409
1088.85	39.2694	1088.85	44.5894	1088.85	28.8226
1090.28	39.9866	1090.28	45.4511	1090.28	29.3611
1091.7	41.2635	1091.7	46.8881	1091.7	30.3244
1093.12	42.6484	1093.12	48.4347	1093.12	31.3782
1094.55	43.3838	1094.55	49.3164	1094.55	31.972
1095.97	43.6585	1095.97	49.672	1095.97	32.2151
1097.39	44.025	1097.39	50.0936	1097.39	32.5221
1098.82	44.3414	1098.82	50.4405	1098.82	32.785
1100.24	44.5617	1100.24	50.6504	1100.24	32.9678
1101.66	44.6533	1101.66	50.7408	1101.66	33.0741
1103.09	44.6105	1103.09	50.6659	1103.09	33.0611
1104.51	44.6434	1104.51	50.6021	1104.51	33.0629
1105.93	44.6219	1105.93	50.4654	1105.93	33.0327
1107.36	44.5552	1107.36	50.2483	1107.36	32.9707
1108.78	44.5747	1108.78	50.071	1108.78	32.9485
1110.2	44.5282	1110.2	49.7928	1110.2	32.8622
1111.63	44.5161	1111.63	49.5168	1111.63	32.7878
1113.05	44.5078	1113.05	49.2606	1113.05	32.7163
1114.47	44.3224	1114.47	48.8441	1114.47	32.527
1115.9	44.1175	1115.9	48.44	1115.9	32.3456
1117.32	43.8413	1117.32	48.0626	1117.32	32.1468
1118.74	43.4722	1118.74	47.6575	1118.74	31.9009
1120.17	43.1417	1120.17	47.3435	1120.17	31.7031
1121.59	42.705	1121.59	46.9756	1121.59	31.4401
1123.01	42.2102	1123.01	46.5529	1123.01	31.1257
1124.44	41.6784	1124.44	46.125	1124.44	30.786
1125.86	40.9404	1125.86	45.4933	1125.86	30.2885
1127.28	40.1165	1127.28	44.7323	1127.28	29.7162
1128.71	39.1659	1128.71	43.8541	1128.71	29.0617
1130.13	37.9987	1130.13	42.7422	1130.13	28.2337
1131.55	36.7754	1131.55	41.5303	1131.55	27.3224
1132.98	35.5005	1132.98	40.2431	1132.98	26.3325
1134.4	34.4119	1134.4	39.0989	1134.4	25.442
1135.82	33.8487	1135.82	38.4954	1135.82	24.9407
1137.25	33.5868	1137.25	38.231	1137.25	24.68
1138.67	33.5261	1138.67	38.1505	1138.67	24.558
1140.09	33.7381	1140.09	38.3754	1140.09	24.6609
1141.52	33.8847	1141.52	38.5664	1141.52	24.7628
1142.94	33.7131	1142.94	38.4127	1142.94	24.6439
1144.36	33.1239	1144.36	37.8219	1144.36	24.2253
1145.79	32.2072	1145.79	36.8626	1145.79	23.5782
1147.21	31.3035	1147.21	35.8909	1147.21	22.9464
1148.63	30.5278	1148.63	35.0317	1148.63	22.3822
1150.06	29.8808	1150.06	34.2347	1150.06	21.8593
1151.48	29.1838	1151.48	33.3613	1151.48	21.2738
1152.9	28.0979	1152.9	32.0684	1152.9	20.3604
1154.33	27.1019	1154.33	30.7893	1154.33	19.4389
1155.75	26.9296	1155.75	30.3658	1155.75	19.1228
1157.17	27.4904	1157.17	30.7692	1157.17	19.4026
1158.6	28.6832	1158.6	31.9033	1158.6	20.2196
1160.02	30.5521	1160.02	33.8376	1160.02	21.6538
1161.44	32.8319	1161.44	36.2096	1161.44	23.468
1162.87	35.0933	1162.87	38.5195	1162.87	25.255
1164.29	36.8525	1164.29	40.2744	1164.29	26.6267
1165.71	38.097	1165.71	41.4461	1165.71	27.5746
1167.14	38.957	1167.14	42.2172	1167.14	28.2144
1168.56	39.4579	1168.56	42.617	1168.56	28.5767
1169.98	39.7909	1169.98	42.8197	1169.98	28.8005
1171.41	39.9334	1171.41	42.8485	1171.41	28.8887
1172.83	39.8887	1172.83	42.6883	1172.83	28.8609
1174.25	39.8116	1174.25	42.4958	1174.25	28.8351
1175.68	39.6376	1175.68	42.2103	1175.68	28.7417
1177.1	39.432	1177.1	41.8386	1177.1	28.5991
1178.52	39.2847	1178.52	41.5144	1178.52	28.49
1179.95	39.1512	1179.95	41.2025	1179.95	28.3852
1181.37	39.1435	1181.37	40.9696	1181.37	28.3496
1182.79	39.1993	1182.79	40.8233	1182.79	28.3602
1184.22	39.2247	1184.22	40.6913	1184.22	28.3596
1185.64	39.3377	1185.64	40.6971	1185.64	28.4291
1187.06	39.4712	1187.06	40.8044	1187.06	28.5235
1188.49	39.6291	1188.49	40.9693	1188.49	28.6302
1189.91	39.8552	1189.91	41.2683	1189.91	28.7854
1191.33	40.0055	1191.33	41.5607	1191.33	28.8967
1192.76	40.1341	1192.76	41.8366	1192.76	28.9986
1194.18	40.2135	1194.18	42.1095	1194.18	29.0827
1195.6	40.1442	1195.6	42.2548	1195.6	29.066
1197.03	40.0428	1197.03	42.3674	1197.03	29.0216
1198.45	39.8457	1198.45	42.4248	1198.45	28.9259
1199.87	39.5432	1199.87	42.3556	1199.87	28.7629
1201.3	39.2453	1201.3	42.2798	1201.3	28.5965
1202.72	38.888	1202.72	42.1642	1202.72	28.3841
1204.14	38.6116	1204.14	42.0782	1204.14	28.2121
1205.57	38.5327	1205.57	42.1614	1205.57	28.1628
1206.99	38.571	1206.99	42.3531	1206.99	28.184
1208.41	38.8264	1208.41	42.7212	1208.41	28.3351
1209.84	39.238	1209.84	43.2226	1209.84	28.5746
1211.26	39.7168	1211.26	43.7448	1211.26	28.8486
1212.68	40.363	1212.68	44.4065	1212.68	29.2399
1214.11	41.0233	1214.11	45.1019	1214.11	29.6462
1215.53	41.6551	1215.53	45.7417	1215.53	30.0279
1216.95	42.2755	1216.95	46.36	1216.95	30.4167
1218.38	42.7219	1218.38	46.8261	1218.38	30.7093
1219.8	43.1006	1219.8	47.2106	1219.8	30.9538
1221.22	43.413	1221.22	47.5388	1221.22	31.1527
1222.65	43.6138	1222.65	47.7609	1222.65	31.2749
1224.07	43.9044	1224.07	48.0561	1224.07	31.4426
1225.49	44.2366	1225.49	48.4021	1225.49	31.6269
1226.92	44.5784	1226.92	48.7533	1226.92	31.8133
1228.34	44.9237	1228.34	49.1288	1228.34	32.0075
1229.76	45.1009	1229.76	49.3744	1229.76	32.0966
1231.19	45.2608	1231.19	49.599	1231.19	32.1779
1232.61	45.4419	1232.61	49.8702	1232.61	32.2908
1234.03	45.5364	1234.03	50.0703	1234.03	32.3623
1235.46	45.6912	1235.46	50.309	1235.46	32.4815
1236.88	45.8015	1236.88	50.5222	1236.88	32.5783
1238.3	45.8325	1238.3	50.6557	1238.3	32.6178
1239.73	45.9191	1239.73	50.8334	1239.73	32.6954
1241.15	45.9048	1241.15	50.9386	1241.15	32.7155
1242.57	45.8578	1242.57	51.008	1242.57	32.7085
1244	45.846	1244	51.1022	1244	32.7245
1245.42	45.7263	1245.42	51.0989	1245.42	32.6814
1246.84	45.6215	1246.84	51.1047	1246.84	32.654
1248.27	45.5017	1248.27	51.0844	1248.27	32.6166
1249.69	45.3189	1249.69	50.9736	1249.69	32.5364
1251.11	45.22	1251.11	50.9241	1251.11	32.5057
1252.54	45.0855	1252.54	50.838	1252.54	32.4323
1253.96	44.9418	1253.96	50.7089	1253.96	32.3283
1255.38	44.8778	1255.38	50.6159	1255.38	32.2578
1256.81	44.7352	1256.81	50.416	1256.81	32.1116
1258.23	44.5898	1258.23	50.178	1258.23	31.9386
1259.65	44.4422	1259.65	49.9114	1259.65	31.7463
1261.08	44.2083	1261.08	49.5366	1261.08	31.4879
1262.5	43.9927	1262.5	49.1869	1262.5	31.2492
1263.92	43.6545	1263.92	48.7591	1263.92	30.9265
1265.35	43.1887	1265.35	48.2185	1265.35	30.4836
1266.77	42.7108	1266.77	47.7037	1266.77	30.006
1268.19	42.0216	1268.19	47.0584	1268.19	29.3729
1269.62	41.1641	1269.62	46.2682	1269.62	28.604
1271.04	40.2355	1271.04	45.413	1271.04	27.8129
1272.46	39.2085	1272.46	44.4731	1272.46	27.0293
1273.89	38.3307	1273.89	43.67	1273.89	26.4032
1275.31	37.6289	1275.31	43.0414	1275.31	25.9333
1276.73	36.9483	1276.73	42.4372	1276.73	25.4892
1278.16	36.2662	1278.16	41.8378	1278.16	25.0616
1279.58	35.3768	1279.58	41.0252	1279.58	24.5449
1281	34.3216	1281	39.9836	1281	23.948
1282.43	33.3986	1282.43	39.0214	1282.43	23.4507
1283.85	32.6288	1283.85	38.1986	1283.85	23.0527
1285.27	32.1108	1285.27	37.6139	1285.27	22.792
1286.7	31.8525	1286.7	37.2955	1286.7	22.6779
1288.12	31.5866	1288.12	36.9751	1288.12	22.5387
1289.54	31.2897	1289.54	36.6289	1289.54	22.3559
1290.97	30.9524	1290.97	36.2617	1290.97	22.1366
1292.39	30.6666	1292.39	35.9462	1292.39	21.95
1293.81	30.6451	1293.81	35.9318	1293.81	21.9566
1295.24	30.6857	1295.24	36.0285	1295.24	22.0304
1296.66	30.7825	1296.66	36.1809	1296.66	22.1413
1298.08	31.0665	1298.08	36.5375	1298.08	22.3628
1299.51	31.3246	1299.51	36.8788	1299.51	22.5535
1300.93	31.6911	1300.93	37.3209	1300.93	22.8096
1302.35	32.2463	1302.35	37.9727	1302.35	23.1959
1303.78	32.841	1303.78	38.6616	1303.78	23.6046
1305.2	33.5703	1305.2	39.4879	1305.2	24.1008
1306.62	34.2486	1306.62	40.2781	1306.62	24.5687
1308.05	34.8252	1308.05	40.932	1308.05	24.952
1309.47	35.374	1309.47	41.5555	1309.47	25.2981
1310.89	35.621	1310.89	41.8876	1310.89	25.4359
1312.32	35.7512	1312.32	42.0481	1312.32	25.4815
1313.74	35.9468	1313.74	42.2611	1313.74	25.5878
1315.16	35.9274	1315.16	42.2971	1315.16	25.6002
1316.59	35.7636	1316.59	42.1786	1316.59	25.5504
1318.01	35.6482	1318.01	42.068	1318.01	25.5444
1319.43	35.8286	1319.43	42.223	1319.43	25.7252
1320.86	36.4132	1320.86	42.8103	1320.86	26.1716
1322.28	36.9833	1322.28	43.4095	1322.28	26.6193
1323.7	37.4908	1323.7	43.9039	1323.7	27.0266
1325.13	37.9865	1325.13	44.3761	1325.13	27.4213
1326.55	38.293	1326.55	44.6673	1326.55	27.6863
1327.97	38.5529	1327.97	44.8831	1327.97	27.9096
1329.4	38.7044	1329.4	45.005	1329.4	28.0414
1330.82	38.7409	1330.82	45.0189	1330.82	28.0799
1332.24	38.8611	1332.24	45.1081	1332.24	28.1697
1333.67	38.8095	1333.67	45.0618	1333.67	28.1526
1335.09	38.5375	1335.09	44.7878	1335.09	27.9913
1336.51	38.0911	1336.51	44.3516	1336.51	27.7078
1337.94	37.3337	1337.94	43.6391	1337.94	27.2096
1339.36	36.6515	1339.36	42.8914	1339.36	26.7454
1340.78	36.2726	1340.78	42.4288	1340.78	26.4851
1342.21	35.726	1342.21	41.9572	1342.21	26.1304
1343.63	34.9238	1343.63	41.2383	1343.63	25.5811
1345.05	33.9633	1345.05	40.311	1345.05	24.8903
1346.48	32.9828	1346.48	39.3683	1346.48	24.1744
1347.9	32.0726	1347.9	38.484	1347.9	23.4881
1349.32	31.2161	1349.32	37.6234	1349.32	22.8312
1350.75	30.5542	1350.75	36.9352	1350.75	22.3163
1352.17	30.1273	1352.17	36.4705	1352.17	21.9681
1353.59	29.8434	1353.59	36.121	1353.59	21.7291
1355.02	29.8717	1355.02	36.0249	1355.02	21.707
1356.44	30.1111	1356.44	36.1416	1356.44	21.8445
1357.86	30.3278	1357.86	36.2512	1357.86	21.9755
1359.29	30.6042	1359.29	36.4136	1359.29	22.1213
1360.71	30.6854	1360.71	36.4142	1360.71	22.1242
1362.13	30.7029	1362.13	36.2581	1362.13	22.0389
1363.56	31.1314	1363.56	36.4235	1363.56	22.1395
1364.98	31.2919	1364.98	36.5378	1364.98	22.0714
1366.4	31.0131	1366.4	36.2845	1366.4	21.7004
1367.83	30.5668	1367.83	35.7599	1367.83	21.167
1369.25	30.0234	1369.25	35.0907	1369.25	20.5564
1370.67	29.4267	1370.67	34.4385	1370.67	19.9468
1372.1	28.5929	1372.1	33.6107	1372.1	19.2816
1373.52	27.623	1373.52	32.5281	1373.52	18.5913
1374.94	26.9494	1374.94	31.627	1374.94	18.17
1376.37	26.292	1376.37	30.92	1376.37	17.8889
1377.79	25.494	1377.79	30.0659	1377.79	17.5593
1379.21	24.8477	1379.21	29.2735	1379.21	17.3704
1380.64	24.1893	1380.64	28.556	1380.64	17.1604
1382.06	23.4036	1382.06	27.7006	1382.06	16.8095
1383.48	22.6114	1383.48	26.8331	1383.48	16.4009
1384.91	21.7859	1384.91	26.0097	1384.91	15.9111
1386.33	21.2033	1386.33	25.3182	1386.33	15.5352
1387.75	21.046	1387.75	24.9435	1387.75	15.3867
1389.18	20.7127	1389.18	24.5236	1389.18	15.1263
1390.6	20.2727	1390.6	24.0545	1390.6	14.8038
1392.02	19.7098	1392.02	23.4908	1392.02	14.3795
1393.45	18.9598	1393.45	22.6961	1393.45	13.8094
1394.87	18.4485	1394.87	21.9793	1394.87	13.3388
1396.29	17.9892	1396.29	21.374	1396.29	12.9201
1397.72	17.4595	1397.72	20.8058	1397.72	12.5204
1399.14	17.2724	1399.14	20.4632	1399.14	12.3135
1400.56	17.1345	1400.56	20.169	1400.56	12.1339
1401.99	16.9369	1401.99	19.9924	1401.99	11.9748
1403.41	16.8107	1403.41	19.8755	1403.41	11.8615
1404.83	16.7498	1404.83	19.6687	1404.83	11.7658
1406.26	17.0431	1406.26	19.8537	1406.26	11.9293
1407.68	17.2805	1407.68	20.0803	1407.68	12.0878
1409.1	17.4232	1409.1	20.1863	1409.1	12.1956
1410.53	17.8898	1410.53	20.6146	1410.53	12.5257
1411.95	18.2814	1411.95	20.9756	1411.95	12.8087
1413.37	18.6495	1413.37	21.3532	1413.37	13.0895
1414.8	19.1133	1414.8	21.8874	1414.8	13.4271
1416.22	19.1902	1416.22	22.0511	1416.22	13.4774
1417.64	19.3725	1417.64	22.3457	1417.64	13.6032
1419.07	20.3441	1419.07	23.2339	1419.07	14.2346
1420.49	21.5837	1420.49	24.3883	1420.49	15.0419
1421.91	22.4158	1421.91	25.5149	1421.91	15.6659
1423.34	23.2505	1423.34	26.5466	1423.34	16.3018
1424.76	24.8804	1424.76	28.187	1424.76	17.4339
1426.18	26.3833	1426.18	29.9456	1426.18	18.4993
1427.61	27.2991	1427.61	31.1034	1427.61	19.1779
1429.03	28.638	1429.03	32.5392	1429.03	20.1129
1430.45	30.0791	1430.45	34.1314	1430.45	21.1176
1431.88	31.2319	1431.88	35.4072	1431.88	21.9323
1433.3	32.2358	1433.3	36.6827	1433.3	22.6577
1434.72	32.5748	1434.72	37.4253	1434.72	22.9641
1436.15	33.2676	1436.15	38.1404	1436.15	23.4748
1437.57	35.1347	1437.57	39.8122	1437.57	24.7175
1438.99	35.793	1438.99	40.7305	1438.99	25.2133
1440.42	36.3225	1440.42	41.4191	1440.42	25.6053
1441.84	37.1275	1441.84	42.2128	1441.84	26.1203
1443.26	37.7593	1443.26	42.8108	1443.26	26.5122
1444.69	38.3543	1444.69	43.4024	1444.69	26.8793
1446.11	38.5906	1446.11	43.7025	1446.11	27.0064
1447.53	38.9875	1447.53	43.962	1447.53	27.2227
1448.96	39.8713	1448.96	44.6431	1448.96	27.7311
1450.38	40.0122	1450.38	44.9126	1450.38	27.8025
1451.8	40.1401	1451.8	45.0574	1451.8	27.8715
1453.23	40.3452	1453.23	45.2834	1453.23	27.9528
1454.65	39.8031	1454.65	45.0919	1454.65	27.5743
1456.07	39.4204	1456.07	44.7908	1456.07	27.2868
1457.5	40.535	1457.5	45.0787	1457.5	27.8655
1458.92	41.311	1458.92	45.6333	1458.92	28.3236
1460.34	41.775	1460.34	46.141	1460.34	28.614
1461.77	41.7411	1461.77	46.2784	1461.77	28.5916
1463.19	41.4158	1463.19	46.1172	1463.19	28.3808
1464.61	41.6543	1464.61	46.0918	1464.61	28.4629
1466.04	42.0904	1466.04	46.2755	1466.04	28.6518
1467.46	42.2223	1467.46	46.4618	1467.46	28.6885
1468.88	42.0953	1468.88	46.4448	1468.88	28.5454
1470.31	41.4997	1470.31	46.0985	1470.31	28.1052
1471.73	41.0702	1471.73	45.652	1471.73	27.745
1473.15	41.6853	1473.15	45.6776	1473.15	27.9822
1474.58	42.0074	1474.58	46.0229	1474.58	28.1289
1476	42.1429	1476	46.1857	1476	28.164
1477.42	42.5738	1477.42	46.4599	1477.42	28.3417
1478.85	42.5905	1478.85	46.684	1478.85	28.3085
1480.27	42.284	1480.27	46.5476	1480.27	28.115
1481.69	42.3166	1481.69	46.4397	1481.69	28.1445
1483.12	42.3775	1483.12	46.5263	1483.12	28.2299
1484.54	41.8125	1484.54	46.1636	1484.54	27.969
1485.96	41.1552	1485.96	45.5793	1485.96	27.6289
1487.39	40.6619	1487.39	45.1317	1487.39	27.3435
1488.81	39.9958	1488.81	44.4881	1488.81	26.9532
1490.23	40.3235	1490.23	44.3822	1490.23	27.127
1491.66	41.2374	1491.66	44.9568	1491.66	27.6519
1493.08	41.0654	1493.08	44.9672	1493.08	27.526
1494.5	40.6219	1494.5	44.6589	1494.5	27.1649
1495.93	40.3733	1495.93	44.1315	1495.93	26.8323
1497.35	40.5226	1497.35	43.7777	1497.35	26.6711
1498.77	40.6864	1498.77	43.6514	1498.77	26.5026
1500.2	40.5395	1500.2	43.2394	1500.2	26.1673
1501.62	40.4066	1501.62	42.9606	1501.62	25.8205
1503.04	39.9768	1503.04	42.6811	1503.04	25.3048
1504.47	38.9881	1504.47	42.0529	1504.47	24.5438
1505.89	37.9515	1505.89	41.2325	1505.89	23.7406
1507.31	38.2293	1507.31	40.5481	1507.31	23.4631
1508.74	39.0348	1508.74	41.2204	1508.74	23.8328
1510.16	39.2005	1510.16	41.8308	1510.16	23.9362
1511.58	39.2621	1511.58	42.0182	1511.58	23.9434
1513.01	39.3518	1513.01	42.2285	1513.01	23.9547
1514.43	38.7822	1514.43	42.1128	1514.43	23.6046
1515.85	37.8383	1515.85	41.3749	1515.85	23.0555
1517.28	38.1668	1517.28	41.4391	1517.28	23.274
1518.7	38.031	1518.7	41.7103	1518.7	23.3216
1520.12	36.9041	1520.12	41.0337	1520.12	22.8259
1521.55	37.1439	1521.55	40.8308	1521.55	23.1716
1522.97	37.433	1522.97	41.0818	1522.97	23.5644
1524.39	36.6849	1524.39	40.7465	1524.39	23.3753
1525.82	36.4352	1525.82	40.4988	1525.82	23.5731
1527.24	36.0952	1527.24	40.0873	1527.24	23.6983
1528.66	35.8013	1528.66	39.8886	1528.66	23.8822
1530.09	35.3955	1530.09	39.6589	1530.09	24.0032
1531.51	34.3036	1531.51	38.8816	1531.51	23.552
1532.93	33.5835	1532.93	38.1617	1532.93	23.3432
1534.36	33.6403	1534.36	37.7799	1534.36	23.5731
1535.78	32.87	1535.78	37.3106	1535.78	23.1454
1537.2	31.8813	1537.2	36.777	1537.2	22.63
1538.63	30.6875	1538.63	35.7582	1538.63	21.8664
1540.05	30.0475	1540.05	34.7114	1540.05	21.3475
1541.47	30.2579	1541.47	34.6305	1541.47	21.5546
1542.9	29.4341	1542.9	33.94	1542.9	20.9534
1544.32	28.9268	1544.32	33.3976	1544.32	20.6195
1545.74	28.8545	1545.74	33.1477	1545.74	20.5604
1547.17	28.1058	1547.17	32.6288	1547.17	20.0174
1548.59	27.2089	1548.59	31.9367	1548.59	19.4361
1550.01	26.3779	1550.01	30.9315	1550.01	18.774
1551.44	25.5517	1551.44	30.1682	1551.44	18.104
1552.86	24.6735	1552.86	29.5384	1552.86	17.5263
1554.28	23.652	1554.28	28.4426	1554.28	16.6979
1555.71	22.7734	1555.71	27.6222	1555.71	15.9547
1557.13	21.7161	1557.13	26.9754	1557.13	15.2844
1558.55	20.3729	1558.55	25.5746	1558.55	14.2807
1559.98	21.7931	1559.98	25.8321	1559.98	14.8513
1561.4	21.6316	1561.4	26.0817	1561.4	14.8292
1562.82	21.1027	1562.82	25.8174	1562.82	14.5484
1564.25	20.9927	1564.25	25.7009	1564.25	14.5383
1565.67	21.1234	1565.67	25.7503	1565.67	14.6552
1567.09	21.0613	1567.09	25.8447	1567.09	14.6931
1568.52	21.0105	1568.52	25.9198	1568.52	14.7769
1569.94	21.4734	1569.94	26.1284	1569.94	15.0849
1571.36	21.7671	1571.36	26.3225	1571.36	15.2762
1572.79	21.327	1572.79	26.0068	1572.79	15.0428
1574.21	20.6607	1574.21	25.3786	1574.21	14.6306
1575.63	20.2079	1575.63	24.7256	1575.63	14.3585
1577.06	19.8473	1577.06	23.8485	1577.06	14.1169
1578.48	19.2589	1578.48	23.1286	1578.48	13.7468
1579.9	18.5838	1579.9	22.4684	1579.9	13.3594
1581.33	17.7999	1581.33	21.5246	1581.33	12.8241
1582.75	17.1383	1582.75	20.7282	1582.75	12.3325
1584.17	16.5003	1584.17	20.0343	1584.17	11.8867
1585.6	15.8339	1585.6	19.241	1585.6	11.3758
1587.02	15.3336	1587.02	18.6835	1587.02	10.9813
1588.44	14.7404	1588.44	18.0484	1588.44	10.5311
1589.87	14.1279	1589.87	17.3458	1589.87	10.0367
1591.29	13.6011	1591.29	16.787	1591.29	9.62759
1592.71	12.9028	1592.71	16.0109	1592.71	9.07082
1594.14	12.2736	1594.14	15.2667	1594.14	8.52917
1595.56	11.7514	1595.56	14.6597	1595.56	8.0829
1596.98	11.2676	1596.98	14.0594	1596.98	7.64314
1598.41	11.0818	1598.41	13.8163	1598.41	7.44118
1599.83	10.9642	1599.83	13.6797	1599.83	7.30479
1601.25	10.878	1601.25	13.5497	1601.25	7.16909
1602.68	10.96	1602.68	13.6318	1602.68	7.19572
1604.1	10.9878	1604.1	13.6493	1604.1	7.17134
1605.52	11.0534	1605.52	13.7125	1605.52	7.15639
1606.95	11.2431	1606.95	13.9462	1606.95	7.26498
1608.37	11.5099	1608.37	14.2388	1608.37	7.39137
1609.79	11.9406	1609.79	14.7535	1609.79	7.64946
1611.22	12.4019	1611.22	15.3305	1611.22	7.95671
1612.64	12.7309	1612.64	15.757	1612.64	8.13995
1614.06	12.867	1614.06	16.0714	1614.06	8.25565
1615.49	12.8974	1615.49	16.2212	1615.49	8.28655
1616.91	13.2938	1616.91	16.4171	1616.91	8.37896
1618.33	13.8575	1618.33	16.8998	1618.33	8.63748
1619.76	13.9976	1619.76	17.1586	1619.76	8.64832
1621.18	14.1016	1621.18	17.3655	1621.18	8.60846
1622.6	14.4879	1622.6	17.7766	1622.6	8.73765
1624.03	15.1017	1624.03	18.3052	1624.03	8.89289
1625.45	15.4225	1625.45	18.711	1625.45	8.99854
1626.87	15.5648	1626.87	18.9721	1626.87	9.08143
1628.3	15.8347	1628.3	19.1985	1628.3	9.14201
1629.72	16.1424	1629.72	19.5394	1629.72	9.28892
1631.14	16.2038	1631.14	19.7186	1631.14	9.33227
1632.57	16.1106	1632.57	19.7421	1632.57	9.2692
1633.99	15.9999	1633.99	19.8152	1633.99	9.27837
1635.41	16.0218	1635.41	19.7621	1635.41	9.30857
1636.84	16.5538	1636.84	19.9834	1636.84	9.5758
1638.26	16.7775	1638.26	20.3829	1638.26	9.80583
1639.68	16.9058	1639.68	20.6112	1639.68	9.89067
1641.11	17.4291	1641.11	21.1812	1641.11	10.1555
1642.53	17.9524	1642.53	21.8868	1642.53	10.4376
1643.95	18.169	1643.95	22.295	1643.95	10.5384
1645.38	18.3202	1645.38	22.6508	1645.38	10.6917
1646.8	18.7362	1646.8	23.0829	1646.8	10.9824
1648.22	19.5856	1648.22	23.8212	1648.22	11.4859
1649.65	19.6984	1649.65	24.3459	1649.65	11.7609
1651.07	19.198	1651.07	24.3117	1651.07	11.6531
1652.49	18.8482	1652.49	24.0677	1652.49	11.5927
1653.92	20.7483	1653.92	25.4528	1653.92	12.9063
1655.34	20.8695	1655.34	25.924	1655.34	13.1206
1656.76	20.819	1656.76	26.1858	1656.76	13.3062
1658.19	21.029	1658.19	26.5993	1658.19	13.6511
1659.61	21.1215	1659.61	26.8677	1659.61	13.8709
1661.03	21.1903	1661.03	27.1297	1661.03	14.094
1662.46	21.5181	1662.46	27.4906	1662.46	14.4633
1663.88	22.2051	1663.88	28.1144	1663.88	15.0132
1665.3	22.5272	1665.3	28.6545	1665.3	15.3691
1666.73	22.4564	1666.73	28.7919	1666.73	15.4605
1668.15	22.6016	1668.15	28.9557	1668.15	15.6506
1669.57	23.3027	1669.57	29.5396	1669.57	16.1678
1671	24.1093	1671	30.1713	1671	16.7062
1672.42	24.5304	1672.42	30.7297	1672.42	17.0381
1673.84	24.5772	1673.84	30.9849	1673.84	17.1586
1675.27	25.3128	1675.27	31.3799	1675.27	17.6301
1676.69	26.4414	1676.69	32.3218	1676.69	18.3328
1678.11	26.3862	1678.11	32.5186	1678.11	18.3584
1679.54	26.5632	1679.54	32.6033	1679.54	18.5002
1680.96	27.0709	1680.96	33.097	1680.96	18.8385
1682.38	26.6737	1682.38	33.0345	1682.38	18.6381
1683.81	26.8569	1683.81	32.8943	1683.81	18.7686
1685.23	29.2406	1685.23	34.5779	1685.23	20.2303
1686.65	29.1953	1686.65	34.9277	1686.65	20.2462
1688.08	29.2057	1688.08	35.0821	1688.08	20.3112
1689.5	29.7356	1689.5	35.5499	1689.5	20.6975
1690.92	30.3821	1690.92	36.1449	1690.92	21.158
1692.35	30.7904	1692.35	36.7348	1692.35	21.4902
1693.77	30.5453	1693.77	36.8282	1693.77	21.4052
1695.19	30.6876	1695.19	36.883	1695.19	21.5543
1696.62	32.193	1696.62	38.0173	1696.62	22.551
1698.04	31.8205	1698.04	38.1794	1698.04	22.3592
1699.46	31.5408	1699.46	38.0702	1699.46	22.2657
1700.89	34.1308	1700.89	39.6425	1700.89	23.949
1702.31	34.3296	1702.31	40.2895	1702.31	24.0918
1703.73	33.9268	1703.73	40.3917	1703.73	23.9269
1705.16	34.5376	1705.16	40.8312	1705.16	24.3698
1706.58	35.5175	1706.58	41.6254	1706.58	24.9937
1708	35.9746	1708	42.3221	1708	25.3541
1709.43	36.3841	1709.43	42.7592	1709.43	25.663
1710.85	36.8039	1710.85	43.2273	1710.85	25.954
1712.27	36.9928	1712.27	43.6408	1712.27	26.1252
1713.7	36.9398	1713.7	43.6535	1713.7	26.1034
1715.12	37.0668	1715.12	43.8462	1715.12	26.1693
1716.54	37.315	1716.54	44.1964	1716.54	26.3457
1717.97	38.3231	1717.97	44.6887	1717.97	26.9745
1719.39	39.7532	1719.39	45.9781	1719.39	27.9013
1720.81	39.8118	1720.81	46.4213	1720.81	27.9805
1722.24	39.738	1722.24	46.4849	1722.24	27.9601
1723.66	40.2672	1723.66	46.9431	1723.66	28.3216
1725.08	40.727	1725.08	47.3992	1725.08	28.6251
1726.51	40.9238	1726.51	47.7056	1726.51	28.7549
1727.93	40.9696	1727.93	47.8771	1727.93	28.7913
1729.35	40.9547	1729.35	47.7982	1729.35	28.7702
1730.78	41.1215	1730.78	48.0068	1730.78	28.8634
1732.2	40.7397	1732.2	48.018	1732.2	28.6316
1733.62	40.6037	1733.62	47.6613	1733.62	28.5486
1735.05	42.8287	1735.05	48.9423	1735.05	29.9339
1736.47	42.6989	1736.47	49.4109	1736.47	29.8698
1737.89	41.9647	1737.89	49.1103	1737.89	29.4532
1739.32	42.4566	1739.32	49.3464	1739.32	29.7974
1740.74	42.9686	1740.74	49.7715	1740.74	30.0992
1742.16	42.6973	1742.16	49.6975	1742.16	29.9385
1743.59	42.8728	1743.59	49.7423	1743.59	30.0599
1745.01	42.9825	1745.01	49.8943	1745.01	30.1177
1746.43	42.7969	1746.43	49.9103	1746.43	30.0216
1747.86	42.742	1747.86	49.8004	1747.86	29.9868
1749.28	42.6868	1749.28	49.7575	1749.28	29.9243
1750.7	43.0209	1750.7	49.9876	1750.7	30.1447
1752.13	43.8841	1752.13	50.4973	1752.13	30.6988
1753.55	43.9903	1753.55	50.8721	1753.55	30.8007
1754.97	43.6234	1754.97	50.8269	1754.97	30.6166
1756.4	43.6281	1756.4	50.6349	1756.4	30.6224
1757.82	44.0666	1757.82	50.9272	1757.82	30.8938
1759.24	43.9237	1759.24	51.0514	1759.24	30.8262
1760.67	43.5898	1760.67	50.7974	1760.67	30.6228
1762.09	44.0153	1762.09	50.9465	1762.09	30.8981
1763.51	44.4996	1763.51	51.3337	1763.51	31.2118
1764.94	44.2011	1764.94	51.3158	1764.94	31.0297
1766.36	43.8441	1766.36	51.1142	1766.36	30.8163
1767.78	43.9426	1767.78	50.9828	1767.78	30.8618
1769.21	43.9311	1769.21	51.0622	1769.21	30.8415
1770.63	43.4753	1770.63	50.9035	1770.63	30.5763
1772.05	43.7266	1772.05	50.7986	1772.05	30.7311
1773.48	44.5806	1773.48	51.3661	1773.48	31.2514
1774.9	44.4454	1774.9	51.4608	1774.9	31.1833
1776.32	44.4294	1776.32	51.4502	1776.32	31.1919
1777.75	44.504	1777.75	51.6038	1777.75	31.2499
1779.17	44.1778	1779.17	51.3864	1779.17	31.0433
1780.59	44.3248	1780.59	51.3321	1780.59	31.1231
1782.02	44.653	1782.02	51.6621	1782.02	31.3223
1783.44	44.422	1783.44	51.5824	1783.44	31.1769
1784.86	44.5423	1784.86	51.5627	1784.86	31.2514
1786.29	44.8548	1786.29	51.7955	1786.29	31.4427
1787.71	44.6902	1787.71	51.7739	1787.71	31.3418
1789.13	44.3688	1789.13	51.6148	1789.13	31.149
1790.56	43.9385	1790.56	51.2737	1790.56	30.8708
1791.98	44.0893	1791.98	51.157	1791.98	30.9423
1793.4	44.8232	1793.4	51.6552	1793.4	31.3911
1794.83	44.6625	1794.83	51.6724	1794.83	31.291
1796.25	44.4842	1796.25	51.5615	1796.25	31.19
1797.67	44.6093	1797.67	51.6965	1797.67	31.2714
1799.1	44.4013	1799.1	51.5787	1799.1	31.1271
1800.52	44.3496	1800.52	51.4158	1800.52	31.0835
1801.94	44.6451	1801.94	51.5535	1801.94	31.2607
1803.37	44.7618	1803.37	51.7287	1803.37	31.3402
1804.79	44.854	1804.79	51.8825	1804.79	31.417
1806.21	44.7575	1806.21	51.8302	1806.21	31.3651
1807.64	44.5735	1807.64	51.6795	1807.64	31.2542
1809.06	44.5614	1809.06	51.6627	1809.06	31.2414
1810.48	44.5049	1810.48	51.5747	1810.48	31.1848
1811.91	44.6554	1811.91	51.6048	1811.91	31.2718
1813.33	44.8762	1813.33	51.8118	1813.33	31.4088
1814.75	44.7409	1814.75	51.7991	1814.75	31.3212
1816.18	44.7008	1816.18	51.7285	1816.18	31.2983
1817.6	44.7773	1817.6	51.746	1817.6	31.3423
1819.02	44.7336	1819.02	51.7693	1819.02	31.3237
1820.45	44.8442	1820.45	51.8647	1820.45	31.4042
1821.87	44.7467	1821.87	51.8411	1821.87	31.3315
1823.29	44.373	1823.29	51.6118	1823.29	31.0959
1824.72	44.489	1824.72	51.5265	1824.72	31.1557
1826.14	44.8097	1826.14	51.7224	1826.14	31.3169
1827.56	44.4853	1827.56	51.6772	1827.56	31.1158
1828.99	44.2032	1828.99	51.388	1828.99	30.9401
1830.41	44.6966	1830.41	51.514	1830.41	31.2142
1831.83	44.9877	1831.83	51.8506	1831.83	31.3956
1833.26	44.7692	1833.26	51.7959	1833.26	31.2735
1834.68	44.745	1834.68	51.7692	1834.68	31.271
1836.1	44.8083	1836.1	51.8298	1836.1	31.3206
1837.53	44.7246	1837.53	51.7512	1837.53	31.261
1838.95	44.8929	1838.95	51.8624	1838.95	31.3642
1840.37	44.8796	1840.37	51.9322	1840.37	31.3547
1841.8	44.3436	1841.8	51.6039	1841.8	31.0056
1843.22	44.1362	1843.22	51.3373	1843.22	30.8626
1844.64	44.6778	1844.64	51.5113	1844.64	31.1681
1846.07	44.7964	1846.07	51.6581	1846.07	31.2188
1847.49	44.6619	1847.49	51.6499	1847.49	31.1467
1848.91	44.7876	1848.91	51.7104	1848.91	31.2398
1850.34	44.9116	1850.34	51.8582	1850.34	31.3361
1851.76	44.8671	1851.76	51.8807	1851.76	31.3267
1853.18	44.8685	1853.18	51.8305	1853.18	31.3238
1854.61	44.915	1854.61	51.887	1854.61	31.3464
1856.03	44.8591	1856.03	51.8757	1856.03	31.3065
1857.45	44.8139	1857.45	51.8122	1857.45	31.2671
1858.88	44.8268	1858.88	51.839	1858.88	31.2716
1860.3	44.8041	1860.3	51.8153	1860.3	31.246
1861.72	44.8193	1861.72	51.8167	1861.72	31.2458
1863.15	44.8307	1863.15	51.8595	1863.15	31.2631
1864.57	44.7131	1864.57	51.7717	1864.57	31.1886
1865.99	44.4369	1865.99	51.5932	1865.99	31.0073
1867.42	44.1136	1867.42	51.3184	1867.42	30.8014
1868.84	44.2818	1868.84	51.2286	1868.84	30.8862
1870.26	44.8098	1870.26	51.6066	1870.26	31.2075
1871.69	44.8489	1871.69	51.7874	1871.69	31.2485
1873.11	44.7776	1873.11	51.7858	1873.11	31.2189
1874.53	44.8283	1874.53	51.8388	1874.53	31.2549
1875.96	44.7744	1875.96	51.8063	1875.96	31.2105
1877.38	44.7552	1877.38	51.7842	1877.38	31.1847
1878.8	44.7664	1878.8	51.7921	1878.8	31.1848
1880.23	44.7329	1880.23	51.7467	1880.23	31.1577
1881.65	44.7738	1881.65	51.7814	1881.65	31.182
1883.07	44.7034	1883.07	51.7327	1883.07	31.1417
1884.5	44.6412	1884.5	51.6308	1884.5	31.1054
1885.92	44.703	1885.92	51.6955	1885.92	31.1442
1887.34	44.485	1887.34	51.5989	1887.34	31.0004
1888.77	44.2957	1888.77	51.3735	1888.77	30.8635
1890.19	44.5751	1890.19	51.4655	1890.19	31.0086
1891.61	44.6665	1891.61	51.6147	1891.61	31.0527
1893.04	44.4887	1893.04	51.5561	1893.04	30.9498
1894.46	44.438	1894.46	51.4556	1894.46	30.9134
1895.88	44.5013	1895.88	51.4633	1895.88	30.9379
1897.31	44.5677	1897.31	51.5537	1897.31	30.9826
1898.73	44.55	1898.73	51.5474	1898.73	30.973
1900.15	44.4907	1900.15	51.4943	1900.15	30.9334
1901.58	44.4914	1901.58	51.4913	1901.58	30.9336
1903	44.452	1903	51.44	1903	30.8973
1904.42	44.4238	1904.42	51.4098	1904.42	30.8721
1905.85	44.3993	1905.85	51.3881	1905.85	30.8517
1907.27	44.2298	1907.27	51.248	1907.27	30.728
1908.69	44.1523	1908.69	51.1542	1908.69	30.6654
1910.12	44.2576	1910.12	51.1948	1910.12	30.7226
1911.54	44.2722	1911.54	51.2393	1911.54	30.7344
1912.96	44.2662	1912.96	51.2564	1912.96	30.7454
1914.39	44.208	1914.39	51.2122	1914.39	30.707
1915.81	43.933	1915.81	51.058	1915.81	30.5276
1917.23	43.8095	1917.23	50.8754	1917.23	30.439
1918.66	44.0866	1918.66	50.9177	1918.66	30.5734
1920.08	44.0653	1920.08	51.0024	1920.08	30.5473
1921.5	43.7354	1921.5	50.7743	1921.5	30.3437
1922.93	43.7503	1922.93	50.6162	1922.93	30.3285
1924.35	43.9953	1924.35	50.8297	1924.35	30.4773
1925.77	43.9616	1925.77	50.887	1925.77	30.4726
1927.2	43.9039	1927.2	50.8256	1927.2	30.4361
1928.62	43.9074	1928.62	50.8403	1928.62	30.4358
1930.04	43.8344	1930.04	50.7741	1930.04	30.3833
1931.47	43.7819	1931.47	50.7078	1931.47	30.3366
1932.89	43.7489	1932.89	50.6757	1932.89	30.3104
1934.31	43.7169	1934.31	50.6176	1934.31	30.2796
1935.74	43.6962	1935.74	50.5978	1935.74	30.2515
1937.16	43.6456	1937.16	50.5339	1937.16	30.21
1938.58	43.6028	1938.58	50.4761	1938.58	30.1762
1940.01	43.4077	1940.01	50.3851	1940.01	30.0577
1941.43	43.1338	1941.43	50.1137	1941.43	29.8795
1942.85	43.2523	1942.85	50.0639	1942.85	29.9204
1944.28	43.4357	1944.28	50.2687	1944.28	30.0231
1945.7	43.3481	1945.7	50.2604	1945.7	29.9821
1947.12	43.3698	1947.12	50.2594	1947.12	30.0009
1948.55	43.379	1948.55	50.2886	1948.55	29.9973
1949.97	43.2747	1949.97	50.2013	1949.97	29.9225
1951.39	43.2762	1951.39	50.1917	1951.39	29.9221
1952.82	43.2202	1952.82	50.1596	1952.82	29.8849
1954.24	43.1411	1954.24	50.0626	1954.24	29.8251
1955.66	43.1716	1955.66	50.0659	1955.66	29.8358
1957.09	43.1349	1957.09	50.0402	1957.09	29.8108
1958.51	43.1084	1958.51	50.0013	1958.51	29.7932
1959.93	43.0958	1959.93	49.9878	1959.93	29.78
1961.36	43.023	1961.36	49.92	1961.36	29.7286
1962.78	43.0412	1962.78	49.9319	1962.78	29.7417
1964.2	42.9721	1964.2	49.9144	1964.2	29.696
1965.63	42.7801	1965.63	49.7515	1965.63	29.5618
1967.05	42.801	1967.05	49.7032	1967.05	29.5636
1968.47	42.9173	1968.47	49.7875	1968.47	29.6354
1969.9	42.924	1969.9	49.8299	1969.9	29.6437
1971.32	42.9084	1971.32	49.8231	1971.32	29.6366
1972.74	42.86	1972.74	49.7653	1972.74	29.6062
1974.17	42.8282	1974.17	49.7311	1974.17	29.5867
1975.59	42.8165	1975.59	49.7095	1975.59	29.5733
1977.01	42.771	1977.01	49.6602	1977.01	29.5367
1978.44	42.7488	1978.44	49.6418	1978.44	29.5227
1979.86	42.7041	1979.86	49.6032	1979.86	29.4933
1981.28	42.6301	1981.28	49.5507	1981.28	29.446
1982.71	42.6019	1982.71	49.5276	1982.71	29.4271
1984.13	42.5588	1984.13	49.4778	1984.13	29.3904
1985.55	42.4731	1985.55	49.4174	1985.55	29.3358
1986.98	42.3909	1986.98	49.3289	1986.98	29.287
1988.4	42.3297	1988.4	49.2432	1988.4	29.2399
1989.82	42.2356	1989.82	49.1941	1989.82	29.1806
1991.25	42.1128	1991.25	49.0533	1991.25	29.1029
1992.67	42.1677	1992.67	49.005	1992.67	29.1267
1994.09	42.2891	1994.09	49.1529	1994.09	29.2157
1995.52	42.2234	1995.52	49.1542	1995.52	29.1957
1996.94	42.154	1996.94	49.078	1996.94	29.1545
1998.36	42.125	1998.36	49.0576	1998.36	29.132
1999.79	42.0284	1999.79	48.9681	1999.79	29.0686
2001.21	41.9834	2001.21	48.9084	2001.21	29.0395
2002.63	41.9373	2002.63	48.872	2002.63	29.0136
2004.06	41.848	2004.06	48.7764	2004.06	28.9601
2005.48	41.814	2005.48	48.7362	2005.48	28.9453
2006.9	41.7514	2006.9	48.6831	2006.9	28.9139
2008.33	41.7058	2008.33	48.6182	2008.33	28.8854
2009.75	41.7123	2009.75	48.6224	2009.75	28.8892
2011.17	41.6512	2011.17	48.5726	2011.17	28.8574
2012.6	41.618	2012.6	48.5288	2012.6	28.8408
2014.02	41.565	2014.02	48.4977	2014.02	28.8025
2015.44	41.4023	2015.44	48.3488	2015.44	28.6941
2016.87	41.3419	2016.87	48.2427	2016.87	28.6497
2018.29	41.3652	2018.29	48.24	2018.29	28.6543
2019.71	41.3416	2019.71	48.2252	2019.71	28.6396
2021.14	41.3262	2021.14	48.2119	2021.14	28.6388
2022.56	41.2762	2022.56	48.1569	2022.56	28.6066
2023.98	41.2452	2023.98	48.114	2023.98	28.5819
2025.41	41.2638	2025.41	48.1286	2025.41	28.5917
2026.83	41.2363	2026.83	48.1014	2026.83	28.5697
2028.25	41.24	2028.25	48.094	2028.25	28.5652
2029.68	41.2519	2029.68	48.1001	2029.68	28.5636
2031.1	41.2102	2031.1	48.0527	2031.1	28.5294
2032.52	41.2071	2032.52	48.04	2032.52	28.5241
2033.95	41.1793	2033.95	48.0132	2033.95	28.502
2035.37	41.1275	2035.37	47.955	2035.37	28.4654
2036.79	41.1283	2036.79	47.9429	2036.79	28.4627
2038.22	41.0787	2038.22	47.8966	2038.22	28.4251
2039.64	41.0084	2039.64	47.8258	2039.64	28.3744
2041.06	40.9947	2041.06	47.7914	2041.06	28.3536
2042.49	41.0018	2042.49	47.7831	2042.49	28.3433
2043.91	41.0359	2043.91	47.8211	2043.91	28.3597
2045.33	41.0381	2045.33	47.825	2045.33	28.3564
2046.76	41.0134	2046.76	47.7949	2046.76	28.332
2048.18	41.0254	2048.18	47.8102	2048.18	28.3307
2049.6	41.0051	2049.6	47.7924	2049.6	28.3088
2051.03	40.9854	2051.03	47.7689	2051.03	28.295
2052.45	40.9942	2052.45	47.7792	2052.45	28.3008
2053.87	40.9654	2053.87	47.7497	2053.87	28.2752
2055.3	40.9637	2055.3	47.7443	2055.3	28.2695
2056.72	40.9732	2056.72	47.7576	2056.72	28.2699
2058.14	40.9504	2058.14	47.7383	2058.14	28.2459
2059.57	40.9714	2059.57	47.753	2059.57	28.2553
2060.99	40.9848	2060.99	47.7632	2060.99	28.2602
2062.41	40.9461	2062.41	47.743	2062.41	28.2326
2063.84	40.91	2063.84	47.7105	2063.84	28.206
2065.26	40.9083	2065.26	47.6701	2065.26	28.194
2066.68	40.9606	2066.68	47.709	2066.68	28.2252
2068.11	40.9733	2068.11	47.739	2068.11	28.237
2069.53	40.9322	2069.53	47.6888	2069.53	28.2018
2070.95	40.9296	2070.95	47.6845	2070.95	28.192
2072.38	40.8976	2072.38	47.6658	2072.38	28.1714
2073.8	40.8519	2073.8	47.6127	2073.8	28.1413
2075.22	40.8563	2075.22	47.6172	2075.22	28.1452
2076.65	40.8204	2076.65	47.5831	2076.65	28.1238
2078.07	40.7856	2078.07	47.5339	2078.07	28.0997
2079.49	40.7754	2079.49	47.5211	2079.49	28.0872
2080.92	40.722	2080.92	47.4638	2080.92	28.0466
2082.34	40.6948	2082.34	47.4288	2082.34	28.0301
2083.76	40.6719	2083.76	47.4093	2083.76	28.0153
2085.19	40.6239	2085.19	47.3564	2085.19	27.9773
2086.61	40.6127	2086.61	47.3502	2086.61	27.967
2088.03	40.5751	2088.03	47.327	2088.03	27.9427
2089.46	40.5435	2089.46	47.2818	2089.46	27.9208
2090.88	40.5762	2090.88	47.3025	2090.88	27.9412
2092.3	40.5784	2092.3	47.3113	2092.3	27.9395
2093.73	40.5766	2093.73	47.3073	2093.73	27.9348
2095.15	40.5842	2095.15	47.3115	2095.15	27.9404
2096.57	40.5601	2096.57	47.2851	2096.57	27.9253
2098	40.5588	2098	47.2774	2098	27.9196
2099.42	40.5456	2099.42	47.2652	2099.42	27.9043
2100.84	40.5182	2100.84	47.2421	2100.84	27.8852
2102.27	40.5246	2102.27	47.25	2102.27	27.8869
2103.69	40.5088	2103.69	47.2322	2103.69	27.8703
2105.11	40.5033	2105.11	47.2233	2105.11	27.8668
2106.54	40.5184	2106.54	47.2377	2106.54	27.876
2107.96	40.5028	2107.96	47.2199	2107.96	27.8616
2109.38	40.5152	2109.38	47.2321	2109.38	27.8738
2110.81	40.5226	2110.81	47.2409	2110.81	27.8822
2112.23	40.4943	2112.23	47.2103	2112.23	27.8609
2113.65	40.4942	2113.65	47.2105	2113.65	27.8563
2115.08	40.4857	2115.08	47.1968	2115.08	27.8411
2116.5	40.4807	2116.5	47.186	2116.5	27.837
2117.92	40.4923	2117.92	47.2035	2117.92	27.8525
2119.35	40.4716	2119.35	47.1794	2119.35	27.8332
2120.77	40.4779	2120.77	47.1809	2120.77	27.8287
2122.19	40.4872	2122.19	47.2	2122.19	27.8382
2123.62	40.4636	2123.62	47.1747	2123.62	27.8278
2125.04	40.4816	2125.04	47.1849	2125.04	27.8383
2126.46	40.4869	2126.46	47.1895	2126.46	27.832
2127.89	40.4706	2127.89	47.169	2127.89	27.8153
2129.31	40.4854	2129.31	47.1861	2129.31	27.8277
2130.73	40.4752	2130.73	47.1759	2130.73	27.8152
2132.16	40.4734	2132.16	47.1645	2132.16	27.8083
2133.58	40.481	2133.58	47.1743	2133.58	27.8192
2135	40.4544	2135	47.1471	2135	27.8009
2136.43	40.4726	2136.43	47.1573	2136.43	27.8047
2137.85	40.4953	2137.85	47.1826	2137.85	27.8148
2139.27	40.4819	2139.27	47.1681	2139.27	27.8026
2140.7	40.5006	2140.7	47.184	2140.7	27.8155
2142.12	40.5011	2142.12	47.1888	2142.12	27.8175
2143.54	40.489	2143.54	47.1746	2143.54	27.8071
2144.97	40.4995	2144.97	47.1818	2144.97	27.8123
2146.39	40.4833	2146.39	47.1627	2146.39	27.7986
2147.81	40.4819	2147.81	47.1548	2147.81	27.7912
2149.24	40.4888	2149.24	47.1613	2149.24	27.7914
2150.66	40.4752	2150.66	47.1477	2150.66	27.7834
2152.08	40.493	2152.08	47.1613	2152.08	27.7977
2153.51	40.4999	2153.51	47.1667	2153.51	27.7997
2154.93	40.4936	2154.93	47.1637	2154.93	27.792
2156.35	40.4991	2156.35	47.177	2156.35	27.798
2157.78	40.4671	2157.78	47.1486	2157.78	27.7806
2159.2	40.4525	2159.2	47.1354	2159.2	27.7744
2160.62	40.4626	2160.62	47.1499	2160.62	27.7824
2162.05	40.4503	2162.05	47.1323	2162.05	27.7691
2163.47	40.4544	2163.47	47.1313	2163.47	27.7674
2164.89	40.4419	2164.89	47.1248	2164.89	27.7583
2166.32	40.4112	2166.32	47.0984	2166.32	27.7372
2167.74	40.3359	2167.74	47.0359	2167.74	27.6945
2169.16	40.1659	2169.16	46.8835	2169.16	27.5951
2170.59	40.1469	2170.59	46.8621	2170.59	27.5847
2172.01	40.3309	2172.01	47.0366	2172.01	27.6982
2173.43	40.4175	2173.43	47.1197	2173.43	27.7519
2174.86	40.4229	2174.86	47.1203	2174.86	27.7547
2176.28	40.4393	2176.28	47.1336	2176.28	27.7612
2177.7	40.41	2177.7	47.1048	2177.7	27.7445
2179.13	40.3998	2179.13	47.0939	2179.13	27.7441
2180.55	40.4	2180.55	47.0882	2180.55	27.7397
2181.98	40.388	2181.98	47.0673	2181.98	27.7246
2183.4	40.412	2183.4	47.0856	2183.4	27.7372
2184.82	40.4175	2184.82	47.0854	2184.82	27.7354
2186.25	40.422	2186.25	47.0876	2186.25	27.7355
2187.67	40.4477	2187.67	47.1152	2187.67	27.7529
2189.09	40.4454	2189.09	47.1071	2189.09	27.7523
2190.52	40.462	2190.52	47.1161	2190.52	27.7656
2191.94	40.4731	2191.94	47.1234	2191.94	27.7723
2193.36	40.4498	2193.36	47.0936	2193.36	27.7536
2194.79	40.4539	2194.79	47.0924	2194.79	27.7517
2196.21	40.4438	2196.21	47.0736	2196.21	27.7386
2197.63	40.4226	2197.63	47.0429	2197.63	27.7227
2199.06	40.4261	2199.06	47.0455	2199.06	27.7243
2200.48	40.4096	2200.48	47.0237	2200.48	27.7129
2201.9	40.4118	2201.9	47.02	2201.9	27.7187
2203.33	40.4271	2203.33	47.0394	2203.33	27.7281
2204.75	40.4143	2204.75	47.0272	2204.75	27.7192
2206.17	40.4254	2206.17	47.0368	2206.17	27.7335
2207.6	40.4274	2207.6	47.0389	2207.6	27.7328
2209.02	40.4075	2209.02	47.0139	2209.02	27.7155
2210.44	40.406	2210.44	47.0095	2210.44	27.7193
2211.87	40.3818	2211.87	46.9837	2211.87	27.7021
2213.29	40.366	2213.29	46.9631	2213.29	27.6848
2214.71	40.372	2214.71	46.963	2214.71	27.6816
2216.14	40.35	2216.14	46.9343	2216.14	27.6637
2217.56	40.3451	2217.56	46.9314	2217.56	27.6691
2218.98	40.3466	2218.98	46.9353	2218.98	27.6755
2220.41	40.3323	2220.41	46.9123	2220.41	27.6632
2221.83	40.3378	2221.83	46.916	2221.83	27.6703
2223.25	40.3238	2223.25	46.9042	2223.25	27.6637
2224.68	40.304	2224.68	46.8818	2224.68	27.6497
2226.1	40.2989	2226.1	46.8827	2226.1	27.6473
2227.52	40.2666	2227.52	46.856	2227.52	27.6232
2228.95	40.2515	2228.95	46.8366	2228.95	27.6111
2230.37	40.2485	2230.37	46.8283	2230.37	27.6093
2231.79	40.2286	2231.79	46.8046	2231.79	27.5957
2233.22	40.2377	2233.22	46.8155	2233.22	27.6064
2234.64	40.2373	2234.64	46.8173	2234.64	27.6113
2236.06	40.2249	2236.06	46.8022	2236.06	27.6067
2237.49	40.2344	2237.49	46.8148	2237.49	27.6191
2238.91	40.2146	2238.91	46.7998	2238.91	27.6075
2240.33	40.1981	2240.33	46.7842	2240.33	27.5924
2241.76	40.1984	2241.76	46.787	2241.76	27.588
2243.18	40.171	2243.18	46.7613	2243.18	27.5694
2244.6	40.1624	2244.6	46.7566	2244.6	27.5691
2246.03	40.1637	2246.03	46.7601	2246.03	27.5707
2247.45	40.1617	2247.45	46.7537	2247.45	27.5668
2248.87	40.1892	2248.87	46.7829	2248.87	27.5884
2250.3	40.1989	2250.3	46.796	2250.3	27.5977
2251.72	40.2066	2251.72	46.803	2251.72	27.6057
2253.14	40.231	2253.14	46.8291	2253.14	27.6248
2254.57	40.2216	2254.57	46.8181	2254.57	27.6157
2255.99	40.2173	2255.99	46.8125	2255.99	27.6118
2257.41	40.2139	2257.41	46.8105	2257.41	27.6096
2258.84	40.1866	2258.84	46.7796	2258.84	27.587
2260.26	40.1787	2260.26	46.7734	2260.26	27.5804
2261.68	40.1551	2261.68	46.7524	2261.68	27.566
2263.11	40.1286	2263.11	46.7207	2263.11	27.5514
2264.53	40.1384	2264.53	46.7337	2264.53	27.5644
2265.95	40.1277	2265.95	46.7285	2265.95	27.5608
2267.38	40.1235	2267.38	46.7221	2267.38	27.5606
2268.8	40.1347	2268.8	46.7341	2268.8	27.5709
2270.22	40.1163	2270.22	46.7162	2270.22	27.5574
2271.65	40.1134	2271.65	46.7121	2271.65	27.5527
2273.07	40.1031	2273.07	46.7043	2273.07	27.5417
2274.49	40.0684	2274.49	46.6694	2274.49	27.5159
2275.92	40.0556	2275.92	46.656	2275.92	27.508
2277.34	40.0218	2277.34	46.6219	2277.34	27.4819
2278.76	39.9862	2278.76	46.5816	2278.76	27.4553
2280.19	39.98	2280.19	46.5709	2280.19	27.4523
2281.61	39.9461	2281.61	46.5389	2281.61	27.4296
2283.03	39.9207	2283.03	46.5212	2283.03	27.4152
2284.46	39.9216	2284.46	46.5223	2284.46	27.4166
2285.88	39.9158	2285.88	46.5108	2285.88	27.4103
2287.3	39.9275	2287.3	46.5311	2287.3	27.4199
2288.73	39.9279	2288.73	46.5431	2288.73	27.4183
2290.15	39.9209	2290.15	46.538	2290.15	27.4096
2291.57	39.9359	2291.57	46.56	2291.57	27.4243
2293	39.9282	2293	46.5592	2293	27.4253
2294.42	39.9316	2294.42	46.5641	2294.42	27.4328
2295.84	39.9594	2295.84	46.5989	2295.84	27.4557
2297.27	39.9654	2297.27	46.6139	2297.27	27.4591
2298.69	39.9907	2298.69	46.6476	2298.69	27.4776
2300.11	40.0181	2300.11	46.6829	2300.11	27.5006
2301.54	40.0278	2301.54	46.6958	2301.54	27.5072
2302.96	40.0575	2302.96	46.7325	2302.96	27.5238
2304.38	40.065	2304.38	46.7559	2304.38	27.5301
2305.81	40.08	2305.81	46.7892	2305.81	27.5516
2307.23	40.1395	2307.23	46.861	2307.23	27.6005
2308.65	40.1768	2308.65	46.9101	2308.65	27.6279
2310.08	40.2312	2310.08	46.9881	2310.08	27.6761
2311.5	40.3139	2311.5	47.088	2311.5	27.7421
2312.92	40.365	2312.92	47.1402	2312.92	27.7808
2314.35	40.4154	2314.35	47.1994	2314.35	27.8268
2315.77	40.4395	2315.77	47.2438	2315.77	27.8473
2317.19	40.4544	2317.19	47.2808	2317.19	27.8568
2318.62	40.5457	2318.62	47.3898	2318.62	27.9338
2320.04	40.6648	2320.04	47.5207	2320.04	28.0284
2321.46	40.7967	2321.46	47.6748	2321.46	28.126
2322.89	40.932	2322.89	47.82	2322.89	28.2264
2324.31	40.9834	2324.31	47.8532	2324.31	28.2579
2325.73	40.9985	2325.73	47.8751	2325.73	28.2671
2327.16	41.0222	2327.16	47.9319	2327.16	28.2941
2328.58	41.0674	2328.58	47.9935	2328.58	28.3337
2330	41.1862	2330	48.1087	2330	28.4191
2331.43	41.2879	2331.43	48.1976	2331.43	28.4832
2332.85	41.2964	2332.85	48.2123	2332.85	28.482
2334.27	41.2731	2334.27	48.2143	2334.27	28.4726
2335.7	41.2816	2335.7	48.2293	2335.7	28.4854
2337.12	41.3379	2337.12	48.2866	2337.12	28.5257
2338.54	41.3521	2338.54	48.3083	2338.54	28.5357
2339.97	41.3535	2339.97	48.2917	2339.97	28.5325
2341.39	41.433	2341.39	48.3365	2341.39	28.5806
2342.81	41.4403	2342.81	48.3322	2342.81	28.5785
2344.24	41.4531	2344.24	48.3065	2344.24	28.5793
2345.66	41.5821	2345.66	48.2936	2345.66	28.6333
2347.08	41.3395	2347.08	47.9734	2347.08	28.407
2348.51	40.7547	2348.51	47.518	2348.51	28.0003
2349.93	40.4648	2349.93	47.3905	2349.93	27.8619
2351.35	40.6688	2351.35	47.654	2351.35	28.0594
2352.78	41.0006	2352.78	48.0048	2352.78	28.3049
2354.2	41.2087	2354.2	48.2374	2354.2	28.4632
2355.62	41.4706	2355.62	48.4998	2355.62	28.6575
2357.05	41.6727	2357.05	48.7196	2357.05	28.7973
2358.47	41.7533	2358.47	48.8036	2358.47	28.8571
2359.89	41.8689	2359.89	48.8976	2359.89	28.9275
2361.32	41.896	2361.32	48.9272	2361.32	28.9275
2362.74	41.864	2362.74	48.8668	2362.74	28.9025
2364.16	41.8609	2364.16	48.815	2364.16	28.889
2365.59	41.7485	2365.59	48.6765	2365.59	28.7824
2367.01	41.6063	2367.01	48.4865	2367.01	28.6588
2368.43	41.4877	2368.43	48.3091	2368.43	28.5553
2369.86	41.3022	2369.86	48.0686	2369.86	28.4089
2371.28	41.1152	2371.28	47.821	2371.28	28.2692
2372.7	40.9397	2372.7	47.5969	2372.7	28.1357
2374.13	40.7591	2374.13	47.3635	2374.13	27.9868
2375.55	40.6055	2375.55	47.1629	2375.55	27.854
2376.97	40.4355	2376.97	46.9691	2376.97	27.7206
2378.4	40.27	2378.4	46.7746	2378.4	27.5978
2379.82	40.1191	2379.82	46.6057	2379.82	27.4855
2381.24	39.9309	2381.24	46.4155	2381.24	27.3496
2382.67	39.7803	2382.67	46.2495	2382.67	27.2428
2384.09	39.6945	2384.09	46.1509	2384.09	27.1813
2385.51	39.6067	2385.51	46.0575	2385.51	27.1198
2386.94	39.5517	2386.94	45.9956	2386.94	27.0857
2388.36	39.5243	2388.36	45.9698	2388.36	27.0707
2389.78	39.4883	2389.78	45.9259	2389.78	27.0452
2391.21	39.4814	2391.21	45.9057	2391.21	27.0416
2392.63	39.4743	2392.63	45.8999	2392.63	27.0411
2394.05	39.4608	2394.05	45.8811	2394.05	27.0325
2395.48	39.4715	2395.48	45.8831	2395.48	27.0387
2396.9	39.4599	2396.9	45.8734	2396.9	27.034
2398.32	39.4442	2398.32	45.8588	2398.32	27.0284
2399.75	39.4399	2399.75	45.8596	2399.75	27.0253
2401.17	39.4139	2401.17	45.834	2401.17	27.0013
2402.59	39.404	2402.59	45.8126	2402.59	26.9901
2404.02	39.3945	2404.02	45.7999	2404.02	26.9844
2405.44	39.3668	2405.44	45.7698	2405.44	26.9686
2406.86	39.3629	2406.86	45.757	2406.86	26.9705
2408.29	39.3494	2408.29	45.7394	2408.29	26.9636
2409.71	39.3333	2409.71	45.7159	2409.71	26.9495
2411.13	39.3398	2411.13	45.716	2411.13	26.9506
2412.56	39.3231	2412.56	45.6988	2412.56	26.9392
2413.98	39.3108	2413.98	45.6792	2413.98	26.9299
2415.4	39.3058	2415.4	45.6673	2415.4	26.9244
2416.83	39.2745	2416.83	45.6347	2416.83	26.9028
2418.25	39.2587	2418.25	45.6171	2418.25	26.8913
2419.67	39.2382	2419.67	45.5984	2419.67	26.8767
2421.1	39.2002	2421.1	45.5631	2421.1	26.8559
2422.52	39.1872	2422.52	45.5452	2422.52	26.8525
2423.94	39.1703	2423.94	45.5139	2423.94	26.8401
2425.37	39.1557	2425.37	45.4832	2425.37	26.8305
2426.79	39.1537	2426.79	45.4707	2426.79	26.831
2428.21	39.1337	2428.21	45.4364	2428.21	26.8123
2429.64	39.1289	2429.64	45.4114	2429.64	26.8002
2431.06	39.1186	2431.06	45.391	2431.06	26.7887
2432.48	39.0769	2432.48	45.3509	2432.48	26.7637
2433.91	39.0569	2433.91	45.3318	2433.91	26.7544
2435.33	39.0338	2435.33	45.3035	2435.33	26.7369
2436.75	38.9984	2436.75	45.2624	2436.75	26.7135
2438.18	38.9844	2438.18	45.2464	2438.18	26.7098
2439.6	38.9651	2439.6	45.2203	2439.6	26.6967
2441.02	38.9588	2441.02	45.203	2441.02	26.6876
2442.45	38.9661	2442.45	45.2012	2442.45	26.688
2443.87	38.9525	2443.87	45.1759	2443.87	26.6749
2445.29	38.9506	2445.29	45.1639	2445.29	26.6754
2446.72	38.9456	2446.72	45.1539	2446.72	26.6766
2448.14	38.9231	2448.14	45.1258	2448.14	26.66
2449.56	38.9162	2449.56	45.1111	2449.56	26.6511
2450.99	38.9007	2450.99	45.0824	2450.99	26.6382
2452.41	38.8835	2452.41	45.0545	2452.41	26.6265
2453.83	38.8772	2453.83	45.045	2453.83	26.6217
2455.26	38.8598	2455.26	45.0173	2455.26	26.6053
2456.68	38.8632	2456.68	45.0079	2456.68	26.6018
2458.1	38.8721	2458.1	45.0067	2458.1	26.6043
2459.53	38.8625	2459.53	44.9803	2459.53	26.5957
2460.95	38.8711	2460.95	44.9725	2460.95	26.6016
2462.37	38.8703	2462.37	44.9574	2462.37	26.6043
2463.8	38.8529	2463.8	44.9291	2463.8	26.5961
2465.22	38.8436	2465.22	44.9184	2465.22	26.5903
2466.64	38.8187	2466.64	44.8809	2466.64	26.5734
2468.07	38.8029	2468.07	44.8414	2468.07	26.5631
2469.49	38.7958	2469.49	44.8201	2469.49	26.5538
2470.91	38.7676	2470.91	44.7786	2470.91	26.529
2472.34	38.7526	2472.34	44.7544	2472.34	26.5218
2473.76	38.7405	2473.76	44.737	2473.76	26.5187
2475.18	38.7243	2475.18	44.6973	2475.18	26.5074
2476.61	38.7255	2476.61	44.6708	2476.61	26.508
2478.03	38.7092	2478.03	44.6348	2478.03	26.4976
2479.45	38.6898	2479.45	44.5923	2479.45	26.4836
2480.88	38.6799	2480.88	44.5633	2480.88	26.4774
2482.3	38.651	2482.3	44.5167	2482.3	26.459
2483.72	38.6403	2483.72	44.4798	2483.72	26.4502
2485.15	38.6336	2485.15	44.451	2485.15	26.444
2486.57	38.6044	2486.57	44.4085	2486.57	26.4234
2487.99	38.5952	2487.99	44.3888	2487.99	26.4159
2489.42	38.5817	2489.42	44.3642	2489.42	26.4061
2490.84	38.5566	2490.84	44.3377	2490.84	26.3906
2492.26	38.5473	2492.26	44.3473	2492.26	26.3875
2493.69	38.5236	2493.69	44.3474	2493.69	26.3737
2495.11	38.5046	2495.11	44.3493	2495.11	26.3583
2496.53	38.4985	2496.53	44.3644	2496.53	26.3488
2497.96	38.4707	2497.96	44.3539	2497.96	26.3276
2499.38	38.4466	2499.38	44.3475	2499.38	26.3118
2500.8	38.4242	2500.8	44.3353	2500.8	26.2984
2502.23	38.3982	2502.23	44.3098	2502.23	26.2814
2503.65	38.3887	2503.65	44.3155	2503.65	26.2729
2505.07	38.3704	2505.07	44.3136	2505.07	26.2612
2506.5	38.3548	2506.5	44.2968	2506.5	26.2524
2507.92	38.3472	2507.92	44.289	2507.92	26.2442
2509.34	38.3169	2509.34	44.263	2509.34	26.2241
2510.77	38.2948	2510.77	44.2431	2510.77	26.2126
2512.19	38.278	2512.19	44.2221	2512.19	26.1972
2513.61	38.2469	2513.61	44.1746	2513.61	26.1723
2515.04	38.2263	2515.04	44.1421	2515.04	26.1599
2516.46	38.1998	2516.46	44.1088	2516.46	26.1422
2517.88	38.1766	2517.88	44.073	2517.88	26.1261
2519.31	38.1662	2519.31	44.0639	2519.31	26.1202
2520.73	38.136	2520.73	44.0453	2520.73	26.1042
2522.15	38.1201	2522.15	44.0295	2522.15	26.0974
2523.58	38.1184	2523.58	44.0218	2523.58	26.0922
2525	38.0982	2525	43.9946	2525	26.074
2526.42	38.0892	2526.42	43.9816	2526.42	26.0676
2527.85	38.0695	2527.85	43.9625	2527.85	26.0497
2529.27	38.0339	2529.27	43.9223	2529.27	26.0204
2530.69	38.0161	2530.69	43.8993	2530.69	26.0079
2532.12	37.9826	2532.12	43.8659	2532.12	25.9869
2533.54	37.9505	2533.54	43.8358	2533.54	25.9675
2534.96	37.9422	2534.96	43.8282	2534.96	25.9605
2536.39	37.9212	2536.39	43.803	2536.39	25.9439
2537.81	37.9104	2537.81	43.7904	2537.81	25.9387
2539.23	37.9074	2539.23	43.7918	2539.23	25.9373
2540.66	37.8912	2540.66	43.7806	2540.66	25.9238
2542.08	37.8857	2542.08	43.7852	2542.08	25.9164
2543.5	37.8702	2543.5	43.7762	2543.5	25.9032
2544.93	37.8536	2544.93	43.752	2544.93	25.8923
2546.35	37.8518	2546.35	43.7406	2546.35	25.8883
2547.77	37.8267	2547.77	43.709	2547.77	25.8679
2549.2	37.8061	2549.2	43.6873	2549.2	25.8568
2550.62	37.7991	2550.62	43.6829	2550.62	25.8507
2552.04	37.7791	2552.04	43.654	2552.04	25.8315
2553.47	37.7755	2553.47	43.6391	2553.47	25.8269
2554.89	37.7689	2554.89	43.6313	2554.89	25.8199
2556.31	37.7497	2556.31	43.6127	2556.31	25.8068
2557.74	37.7438	2557.74	43.6086	2557.74	25.8044
2559.16	37.7182	2559.16	43.5849	2559.16	25.7851
2560.58	37.6936	2560.58	43.5606	2560.58	25.7699
2562.01	37.6891	2562.01	43.5569	2562.01	25.7689
2563.43	37.6629	2563.43	43.5287	2563.43	25.7499
2564.85	37.6422	2564.85	43.5058	2564.85	25.7363
2566.28	37.6338	2566.28	43.4881	2566.28	25.7235
2567.7	37.6148	2567.7	43.4536	2567.7	25.701
2569.12	37.6045	2569.12	43.443	2569.12	25.6961
2570.55	37.5839	2570.55	43.4258	2570.55	25.6822
2571.97	37.5585	2571.97	43.3959	2571.97	25.6579
2573.39	37.5454	2573.39	43.3872	2573.39	25.6484
2574.82	37.5175	2574.82	43.3609	2574.82	25.6309
2576.24	37.4999	2576.24	43.3354	2576.24	25.6145
2577.66	37.4896	2577.66	43.3228	2577.66	25.6024
2579.09	37.4604	2579.09	43.2874	2579.09	25.5816
2580.51	37.446	2580.51	43.2615	2580.51	25.5722
2581.93	37.4285	2581.93	43.2341	2581.93	25.5593
2583.36	37.4044	2583.36	43.1962	2583.36	25.5426
2584.78	37.403	2584.78	43.1835	2584.78	25.5401
2586.2	37.3841	2586.2	43.1541	2586.2	25.5236
2587.63	37.3629	2587.63	43.1168	2587.63	25.5089
2589.05	37.3588	2589.05	43.1003	2589.05	25.5061
2590.47	37.3308	2590.47	43.063	2590.47	25.4844
2591.9	37.3056	2591.9	43.0296	2591.9	25.4664
2593.32	37.2881	2593.32	43.0021	2593.32	25.4551
2594.74	37.2575	2594.74	42.952	2594.74	25.4381
2596.17	37.2395	2596.17	42.9136	2596.17	25.4317
2597.59	37.2116	2597.59	42.8695	2597.59	25.4145
2599.01	37.1792	2599.01	42.8229	2599.01	25.3919
2600.44	37.1702	2600.44	42.804	2600.44	25.3824
2601.86	37.1492	2601.86	42.7726	2601.86	25.3647
2603.28	37.129	2603.28	42.7497	2603.28	25.3544
2604.71	37.118	2604.71	42.742	2604.71	25.3482
2606.13	37.0919	2606.13	42.7054	2606.13	25.3278
2607.55	37.0753	2607.55	42.6778	2607.55	25.3203
2608.98	37.0548	2608.98	42.6533	2608.98	25.3078
2610.4	37.0233	2610.4	42.6119	2610.4	25.2813
2611.82	37.0059	2611.82	42.5866	2611.82	25.2663
2613.25	36.9774	2613.25	42.5474	2613.25	25.2417
2614.67	36.9536	2614.67	42.5055	2614.67	25.218
2616.09	36.9456	2616.09	42.4848	2616.09	25.2102
2617.52	36.9226	2617.52	42.4421	2617.52	25.1909
2618.94	36.9109	2618.94	42.4072	2618.94	25.1758
2620.36	36.9019	2620.36	42.3901	2620.36	25.1694
2621.79	36.8783	2621.79	42.3616	2621.79	25.1572
2623.21	36.8687	2623.21	42.3471	2623.21	25.1451
2624.63	36.8486	2624.63	42.3206	2624.63	25.1221
2626.06	36.8277	2626.06	42.2828	2626.06	25.1077
2627.48	36.8272	2627.48	42.2688	2627.48	25.1078
2628.9	36.8072	2628.9	42.2383	2628.9	25.0901
2630.33	36.7891	2630.33	42.2049	2630.33	25.077
2631.75	36.7753	2631.75	42.1808	2631.75	25.0655
2633.17	36.7416	2633.17	42.1322	2633.17	25.0369
2634.6	36.727	2634.6	42.0935	2634.6	25.0261
2636.02	36.7034	2636.02	42.0561	2636.02	25.0141
2637.44	36.6559	2637.44	42.0056	2637.44	24.9889
2638.87	36.6409	2638.87	41.9793	2638.87	24.9833
2640.29	36.633	2640.29	41.9446	2640.29	24.9749
2641.71	36.6189	2641.71	41.9047	2641.71	24.963
2643.14	36.6133	2643.14	41.8821	2643.14	24.9597
2644.56	36.5909	2644.56	41.8389	2644.56	24.9428
2645.98	36.5713	2645.98	41.8029	2645.98	24.9312
2647.41	36.5557	2647.41	41.7765	2647.41	24.9272
2648.83	36.5293	2648.83	41.7286	2648.83	24.9161
2650.25	36.515	2650.25	41.6944	2650.25	24.9119
2651.68	36.4929	2651.68	41.6561	2651.68	24.898
2653.1	36.4672	2653.1	41.6044	2653.1	24.8794
2654.52	36.4551	2654.52	41.5671	2654.52	24.8701
2655.95	36.4269	2655.95	41.5175	2655.95	24.8481
2657.37	36.4042	2657.37	41.4745	2657.37	24.8306
2658.79	36.3895	2658.79	41.445	2658.79	24.8199
2660.22	36.3622	2660.22	41.3975	2660.22	24.801
2661.64	36.3515	2661.64	41.3633	2661.64	24.7954
2663.06	36.3341	2663.06	41.3258	2663.06	24.7843
2664.49	36.3042	2664.49	41.2707	2664.49	24.764
2665.91	36.2912	2665.91	41.2322	2665.91	24.7598
2667.33	36.2632	2667.33	41.1785	2667.33	24.7457
2668.76	36.2379	2668.76	41.1157	2668.76	24.727
2670.18	36.2187	2670.18	41.0613	2670.18	24.7091
2671.6	36.1653	2671.6	40.9892	2671.6	24.6676
2673.03	36.1293	2673.03	40.9381	2673.03	24.6409
2674.45	36.1082	2674.45	40.8967	2674.45	24.6294
2675.87	36.0578	2675.87	40.8394	2675.87	24.595
2677.3	36.0181	2677.3	40.8139	2677.3	24.5613
2678.72	35.9791	2678.72	40.7889	2678.72	24.5355
2680.14	35.9399	2680.14	40.7594	2680.14	24.5192
2681.57	35.9338	2681.57	40.7569	2681.57	24.5208
2682.99	35.9168	2682.99	40.7309	2682.99	24.5077
2684.41	35.8857	2684.41	40.7046	2684.41	24.4813
2685.84	35.8569	2685.84	40.697	2685.84	24.4571
2687.26	35.8073	2687.26	40.6651	2687.26	24.4271
2688.68	35.7629	2688.68	40.6466	2688.68	24.4022
2690.11	35.7259	2690.11	40.6344	2690.11	24.3772
2691.53	35.6847	2691.53	40.6093	2691.53	24.3511
2692.95	35.6562	2692.95	40.6076	2692.95	24.3338
2694.38	35.6168	2694.38	40.5954	2694.38	24.3065
2695.8	35.572	2695.8	40.5799	2695.8	24.275
2697.22	35.5346	2697.22	40.5818	2697.22	24.246
2698.65	35.4865	2698.65	40.5566	2698.65	24.2141
2700.07	35.451	2700.07	40.532	2700.07	24.1958
2701.49	35.4116	2701.49	40.5069	2701.49	24.1713
2702.92	35.3503	2702.92	40.4556	2702.92	24.133
2704.34	35.3064	2704.34	40.4237	2704.34	24.1096
2705.76	35.2623	2705.76	40.3856	2705.76	24.0811
2707.19	35.2129	2707.19	40.3338	2707.19	24.0441
2708.61	35.1767	2708.61	40.3059	2708.61	24.0136
2710.03	35.1286	2710.03	40.267	2710.03	23.9783
2711.46	35.0931	2711.46	40.2322	2711.46	23.9562
2712.88	35.0721	2712.88	40.204	2712.88	23.9408
2714.3	35.0291	2714.3	40.1459	2714.3	23.9108
2715.73	34.9888	2715.73	40.1043	2715.73	23.8868
2717.15	34.9502	2717.15	40.0664	2717.15	23.8606
2718.57	34.9032	2718.57	40.0076	2718.57	23.8263
2720	34.8517	2720	39.9664	2720	23.7892
2721.42	34.7833	2721.42	39.9144	2721.42	23.7413
2722.84	34.7405	2722.84	39.8616	2722.84	23.7133
2724.27	34.7074	2724.27	39.8316	2724.27	23.6913
2725.69	34.6439	2725.69	39.7885	2725.69	23.6472
2727.11	34.6277	2727.11	39.7618	2727.11	23.6348
2728.54	34.6394	2728.54	39.7381	2728.54	23.6392
2729.96	34.6067	2729.96	39.6889	2729.96	23.6148
2731.38	34.5782	2731.38	39.663	2731.38	23.5956
2732.81	34.5521	2732.81	39.6289	2732.81	23.577
2734.23	34.5128	2734.23	39.581	2734.23	23.5463
2735.65	34.48	2735.65	39.5576	2735.65	23.5177
2737.08	34.429	2737.08	39.5142	2737.08	23.4842
2738.5	34.3924	2738.5	39.4759	2738.5	23.4659
2739.92	34.3803	2739.92	39.4634	2739.92	23.4541
2741.35	34.3514	2741.35	39.4382	2741.35	23.4251
2742.77	34.3369	2742.77	39.4361	2742.77	23.4088
2744.19	34.3211	2744.19	39.4371	2744.19	23.3941
2745.62	34.2809	2745.62	39.4229	2745.62	23.3695
2747.04	34.2575	2747.04	39.4368	2747.04	23.3596
2748.46	34.2352	2748.46	39.4345	2748.46	23.3492
2749.89	34.223	2749.89	39.4191	2749.89	23.3435
2751.31	34.2377	2751.31	39.4184	2751.31	23.3493
2752.73	34.2321	2752.73	39.3894	2752.73	23.3401
2754.16	34.2141	2754.16	39.3665	2754.16	23.3265
2755.58	34.1936	2755.58	39.3535	2755.58	23.311
2757	34.1696	2757	39.3185	2757	23.295
2758.43	34.1664	2758.43	39.3052	2758.43	23.2947
2759.85	34.1508	2759.85	39.2909	2759.85	23.2852
2761.27	34.1295	2761.27	39.2646	2761.27	23.2714
2762.7	34.1255	2762.7	39.2547	2762.7	23.2672
2764.12	34.0917	2764.12	39.2241	2764.12	23.249
2765.54	34.0547	2765.54	39.1978	2765.54	23.232
2766.97	34.038	2766.97	39.1838	2766.97	23.2166
2768.39	34.006	2768.39	39.1445	2768.39	23.1889
2769.81	33.9782	2769.81	39.124	2769.81	23.1712
2771.24	33.9439	2771.24	39.1056	2771.24	23.1463
2772.66	33.8917	2772.66	39.0694	2772.66	23.1069
2774.08	33.856	2774.08	39.0563	2774.08	23.0767
2775.51	33.8212	2775.51	39.0251	2775.51	23.0501
2776.93	33.7903	2776.93	38.9831	2776.93	23.0399
2778.35	33.7604	2778.35	38.9592	2778.35	23.0309
2779.78	33.7042	2779.78	38.9124	2779.78	22.9947
2781.2	33.6586	2781.2	38.8712	2781.2	22.9631
2782.62	33.6149	2782.62	38.8333	2782.62	22.9326
2784.05	33.5511	2784.05	38.776	2784.05	22.8926
2785.47	33.4969	2785.47	38.7434	2785.47	22.8608
2786.89	33.4246	2786.89	38.7039	2786.89	22.814
2788.32	33.3481	2788.32	38.6544	2788.32	22.7637
2789.74	33.299	2789.74	38.6209	2789.74	22.7279
2791.16	33.2302	2791.16	38.552	2791.16	22.6829
2792.59	33.161	2792.59	38.4853	2792.59	22.6436
2794.01	33.1	2794.01	38.4393	2794.01	22.6012
2795.43	33.0074	2795.43	38.3616	2795.43	22.5425
2796.86	32.9191	2796.86	38.2965	2796.86	22.4981
2798.28	32.8376	2798.28	38.2334	2798.28	22.4486
2799.7	32.7537	2799.7	38.1445	2799.7	22.3964
2801.13	32.6826	2801.13	38.0698	2801.13	22.3573
2802.55	32.5869	2802.55	37.9797	2802.55	22.2919
2803.97	32.4898	2803.97	37.8939	2803.97	22.2267
2805.4	32.4085	2805.4	37.8357	2805.4	22.1792
2806.82	32.3023	2806.82	37.7535	2806.82	22.1117
2808.24	32.2115	2808.24	37.6956	2808.24	22.0504
2809.67	32.1375	2809.67	37.6582	2809.67	21.9963
2811.09	32.0566	2811.09	37.5824	2811.09	21.9416
2812.51	32.004	2812.51	37.5225	2812.51	21.9105
2813.94	31.9446	2813.94	37.4729	2813.94	21.8661
2815.36	31.8798	2815.36	37.4148	2815.36	21.8157
2816.78	31.8425	2816.78	37.3727	2816.78	21.7862
2818.21	31.7882	2818.21	37.315	2818.21	21.7411
2819.63	31.7418	2819.63	37.2742	2819.63	21.704
2821.05	31.7162	2821.05	37.2581	2821.05	21.6856
2822.48	31.6806	2822.48	37.2207	2822.48	21.6597
2823.9	31.6746	2823.9	37.2084	2823.9	21.6545
2825.32	31.6752	2825.32	37.2048	2825.32	21.6509
2826.75	31.6661	2826.75	37.1812	2826.75	21.6392
2828.17	31.6813	2828.17	37.1808	2828.17	21.645
2829.59	31.6783	2829.59	37.1734	2829.59	21.6348
2831.02	31.6722	2831.02	37.1648	2831.02	21.6225
2832.44	31.6813	2832.44	37.1741	2832.44	21.6259
2833.86	31.6773	2833.86	37.1681	2833.86	21.6202
2835.29	31.7034	2835.29	37.1852	2835.29	21.6307
2836.71	31.7184	2836.71	37.212	2836.71	21.6351
2838.13	31.7043	2838.13	37.2197	2838.13	21.624
2839.56	31.762	2839.56	37.2452	2839.56	21.6584
2840.98	31.8346	2840.98	37.2464	2840.98	21.7016
2842.4	31.8688	2842.4	37.2425	2842.4	21.7242
2843.83	31.9152	2843.83	37.276	2843.83	21.7507
2845.25	31.9288	2845.25	37.2856	2845.25	21.7521
2846.67	31.9297	2846.67	37.3081	2846.67	21.7521
2848.1	31.9734	2848.1	37.3505	2848.1	21.7782
2849.52	32.023	2849.52	37.3516	2849.52	21.8019
2850.94	32.0799	2850.94	37.3709	2850.94	21.8351
2852.37	32.1237	2852.37	37.4004	2852.37	21.8617
2853.79	32.1284	2853.79	37.3993	2853.79	21.8621
2855.21	32.1144	2855.21	37.3811	2855.21	21.8536
2856.64	32.0473	2856.64	37.2968	2856.64	21.8104
2858.06	31.9431	2858.06	37.1985	2858.06	21.7426
2859.48	31.8683	2859.48	37.1468	2859.48	21.6972
2860.91	31.8367	2860.91	37.0809	2860.91	21.6823
2862.33	31.8377	2862.33	37.0295	2862.33	21.6858
2863.75	31.8082	2863.75	36.9997	2863.75	21.6658
2865.18	31.756	2865.18	36.9607	2865.18	21.6326
2866.6	31.7531	2866.6	36.9539	2866.6	21.6309
2868.02	31.749	2868.02	36.9349	2868.02	21.6292
2869.45	31.7131	2869.45	36.8928	2869.45	21.6099
2870.87	31.6429	2870.87	36.8731	2870.87	21.5566
2872.29	31.5244	2872.29	36.8331	2872.29	21.4678
2873.72	31.482	2873.72	36.7938	2873.72	21.4475
2875.14	31.5321	2875.14	36.7604	2875.14	21.4912
2876.56	31.5418	2876.56	36.6948	2876.56	21.4977
2877.99	31.5244	2877.99	36.6616	2877.99	21.4857
2879.41	31.5063	2879.41	36.6458	2879.41	21.4717
2880.83	31.476	2880.83	36.6094	2880.83	21.4431
2882.26	31.4564	2882.26	36.5916	2882.26	21.4208
2883.68	31.4206	2883.68	36.5586	2883.68	21.3935
2885.1	31.3849	2885.1	36.5189	2885.1	21.3697
2886.53	31.3667	2886.53	36.4945	2886.53	21.3529
2887.95	31.3303	2887.95	36.4463	2887.95	21.3238
2889.37	31.3028	2889.37	36.4138	2889.37	21.3032
2890.8	31.282	2890.8	36.3885	2890.8	21.2825
2892.22	31.2452	2892.22	36.3419	2892.22	21.2501
2893.64	31.181	2893.64	36.3175	2893.64	21.202
2895.07	31.0725	2895.07	36.2768	2895.07	21.1247
2896.49	31.038	2896.49	36.2206	2896.49	21.0972
2897.91	31.0848	2897.91	36.1792	2897.91	21.1211
2899.34	31.0499	2899.34	36.1053	2899.34	21.0929
2900.76	30.9815	2900.76	36.0396	2900.76	21.0461
2902.18	30.9153	2902.18	35.9808	2902.18	20.9922
2903.61	30.8024	2903.61	35.8819	2903.61	20.908
2905.03	30.7552	2905.03	35.8089	2905.03	20.8792
2906.45	30.7296	2906.45	35.7368	2906.45	20.8662
2907.88	30.6069	2907.88	35.6379	2907.88	20.7866
2909.3	30.4725	2909.3	35.5615	2909.3	20.6917
2910.72	30.3287	2910.72	35.4604	2910.72	20.5839
2912.15	30.1551	2912.15	35.3556	2912.15	20.466
2913.57	30.0206	2913.57	35.2689	2913.57	20.3783
2914.99	29.9007	2914.99	35.1241	2914.99	20.2972
2916.42	29.7741	2916.42	34.9631	2916.42	20.2163
2917.84	29.6471	2917.84	34.7942	2917.84	20.1362
2919.26	29.5268	2919.26	34.5901	2919.26	20.0596
2920.69	29.4404	2920.69	34.429	2920.69	20.0028
2922.11	29.3475	2922.11	34.3015	2922.11	19.939
2923.53	29.2691	2923.53	34.2106	2923.53	19.8938
2924.96	29.2456	2924.96	34.173	2924.96	19.8817
2926.38	29.1751	2926.38	34.0967	2926.38	19.824
2927.8	29.0239	2927.8	34.0087	2927.8	19.7143
2929.23	28.8935	2929.23	33.9516	2929.23	19.6234
2930.65	28.9066	2930.65	33.9085	2930.65	19.6328
2932.07	29.0508	2932.07	33.9252	2932.07	19.7303
2933.5	29.1382	2933.5	33.9517	2933.5	19.7769
2934.92	29.1769	2934.92	33.9708	2934.92	19.7953
2936.34	29.2566	2936.34	34.0238	2936.34	19.8502
2937.77	29.2889	2937.77	34.0339	2937.77	19.8606
2939.19	29.3129	2939.19	34.0268	2939.19	19.8654
2940.61	29.3266	2940.61	34.035	2940.61	19.8664
2942.04	29.2193	2942.04	34.0052	2942.04	19.7747
2943.46	29.1435	2943.46	34.0072	2943.46	19.7081
2944.88	29.1588	2944.88	34.023	2944.88	19.7103
2946.31	29.1512	2946.31	33.9931	2946.31	19.6953
2947.73	29.1931	2947.73	33.9772	2947.73	19.7223
2949.15	29.2449	2949.15	33.9324	2949.15	19.7599
2950.58	29.1558	2950.58	33.8652	2950.58	19.6924
2952	29.027	2952	33.8334	2952	19.5934
2953.42	29.0084	2953.42	33.7678	2953.42	19.5753
2954.85	29.0558	2954.85	33.698	2954.85	19.6089
2956.27	29.0281	2956.27	33.6467	2956.27	19.5882
2957.69	28.9439	2957.69	33.5659	2957.69	19.525
2959.12	28.8943	2959.12	33.5051	2959.12	19.4857
2960.54	28.7946	2960.54	33.431	2960.54	19.4105
2961.96	28.6685	2961.96	33.3342	2961.96	19.3234
2963.39	28.6347	2963.39	33.2806	2963.39	19.3032
2964.81	28.6024	2964.81	33.1981	2964.81	19.2746
2966.23	28.5382	2966.23	33.0976	2966.23	19.2249
2967.66	28.4819	2967.66	33.0283	2967.66	19.1827
2969.08	28.4004	2969.08	32.9389	2969.08	19.1169
2970.5	28.3245	2970.5	32.8658	2970.5	19.0608
2971.93	28.2049	2971.93	32.7865	2971.93	18.9755
2973.35	28.0292	2973.35	32.665	2973.35	18.8426
2974.77	27.9494	2974.77	32.57	2974.77	18.7792
2976.2	27.9073	2976.2	32.4541	2976.2	18.7424
2977.62	27.7771	2977.62	32.3247	2977.62	18.6438
2979.04	27.6284	2979.04	32.2465	2979.04	18.5419
2980.47	27.5369	2980.47	32.156	2980.47	18.4752
2981.89	27.5409	2981.89	32.0825	2981.89	18.4674
2983.31	27.5825	2983.31	32.0361	2983.31	18.4955
2984.74	27.5617	2984.74	31.9533	2984.74	18.4815
2986.16	27.4984	2986.16	31.8872	2986.16	18.4324
2987.58	27.4112	2987.58	31.8179	2987.58	18.3718
2989.01	27.2904	2989.01	31.7217	2989.01	18.2879
2990.43	27.0949	2990.43	31.639	2990.43	18.1487
2991.85	26.8549	2991.85	31.5241	2991.85	17.9832
2993.28	26.7805	2993.28	31.4175	2993.28	17.9307
2994.7	26.7816	2994.7	31.331	2994.7	17.9262
2996.12	26.5881	2996.12	31.1914	2996.12	17.795
2997.55	26.3891	2997.55	31.0707	2997.55	17.6638
2998.97	26.3267	2998.97	30.9473	2998.97	17.6211
3000.39	26.2072	3000.39	30.7599	3000.39	17.5406
3001.82	26.0075	3001.82	30.594	3001.82	17.407
3003.24	25.8326	3003.24	30.4439	3003.24	17.2822
3004.66	25.7391	3004.66	30.3335	3004.66	17.2057
3006.09	25.6921	3006.09	30.2888	3006.09	17.1605
3007.51	25.5688	3007.51	30.2043	3007.51	17.0673
3008.93	25.3822	3008.93	30.1217	3008.93	16.9364
3010.36	25.1962	3010.36	30.0684	3010.36	16.8056
3011.78	25.0502	3011.78	29.9916	3011.78	16.6988
3013.2	24.9753	3013.2	29.9378	3013.2	16.641
3014.63	24.8675	3014.63	29.8313	3014.63	16.5651
3016.05	24.726	3016.05	29.6414	3016.05	16.4697
3017.47	24.6199	3017.47	29.4784	3017.47	16.3916
3018.9	24.4992	3018.9	29.3338	3018.9	16.2959
3020.32	24.4571	3020.32	29.2426	3020.32	16.2588
3021.74	24.4744	3021.74	29.2004	3021.74	16.2621
3023.17	24.3732	3023.17	29.1264	3023.17	16.178
3024.59	24.3452	3024.59	29.1254	3024.59	16.1437
3026.01	24.5209	3026.01	29.2086	3026.01	16.2417
3027.44	24.6676	3027.44	29.3009	3027.44	16.3167
3028.86	24.7137	3028.86	29.4234	3028.86	16.3373
3030.28	24.7532	3030.28	29.5012	3030.28	16.3552
3031.71	24.7851	3031.71	29.5393	3031.71	16.3591
3033.13	24.7568	3033.13	29.5882	3033.13	16.3305
3034.55	24.7457	3034.55	29.5857	3034.55	16.3174
3035.98	24.8662	3035.98	29.5851	3035.98	16.3824
3037.4	24.9366	3037.4	29.5768	3037.4	16.4134
3038.82	24.8093	3038.82	29.5081	3038.82	16.3186
3040.25	24.6535	3040.25	29.468	3040.25	16.2048
3041.67	24.5555	3041.67	29.4147	3041.67	16.1283
3043.09	24.5094	3043.09	29.3367	3043.09	16.089
3044.52	24.5056	3044.52	29.308	3044.52	16.0825
3045.94	24.4984	3045.94	29.2428	3045.94	16.0745
3047.36	24.5055	3047.36	29.1614	3047.36	16.0677
3048.79	24.4238	3048.79	29.1062	3048.79	15.9994
3050.21	24.2614	3050.21	29.0172	3050.21	15.8931
3051.63	24.2346	3051.63	28.957	3051.63	15.8861
3053.06	24.2082	3053.06	28.8907	3053.06	15.8674
3054.48	24.071	3054.48	28.7724	3054.48	15.769
3055.9	24.0078	3055.9	28.694	3055.9	15.7217
3057.33	23.9729	3057.33	28.6073	3057.33	15.6921
3058.75	23.931	3058.75	28.5099	3058.75	15.6648
3060.17	23.8893	3060.17	28.4379	3060.17	15.6414
3061.6	23.7172	3061.6	28.3152	3061.6	15.5279
3063.02	23.5515	3063.02	28.204	3063.02	15.4205
3064.44	23.4383	3064.44	28.1094	3064.44	15.3411
3065.87	23.2311	3065.87	27.9772	3065.87	15.1864
3067.29	23.104	3067.29	27.8973	3067.29	15.0921
3068.71	23.0948	3068.71	27.8088	3068.71	15.0915
3070.14	23.0294	3070.14	27.6804	3070.14	15.0571
3071.56	22.9439	3071.56	27.5967	3071.56	15.0059
3072.98	22.8374	3072.98	27.4853	3072.98	14.9388
3074.41	22.6716	3074.41	27.3618	3074.41	14.8234
3075.83	22.4606	3075.83	27.2563	3075.83	14.663
3077.25	22.2211	3077.25	27.1108	3077.25	14.4874
3078.68	22.0727	3078.68	27.0059	3078.68	14.3857
3080.1	22.0032	3080.1	26.9136	3080.1	14.332
3081.52	21.9117	3081.52	26.7841	3081.52	14.2622
3082.95	21.8146	3082.95	26.6962	3082.95	14.1959
3084.37	21.6884	3084.37	26.5804	3084.37	14.11
3085.79	21.5869	3085.79	26.4447	3085.79	14.0426
3087.22	21.5212	3087.22	26.3439	3087.22	13.9961
3088.64	21.3529	3088.64	26.1966	3088.64	13.8737
3090.06	21.1959	3090.06	26.0681	3090.06	13.7627
3091.49	21.1507	3091.49	25.9651	3091.49	13.7277
3092.91	21.0775	3092.91	25.8079	3092.91	13.6768
3094.33	20.9685	3094.33	25.6766	3094.33	13.6093
3095.76	20.8457	3095.76	25.5462	3095.76	13.5228
3097.18	20.6681	3097.18	25.3989	3097.18	13.3915
3098.6	20.4605	3098.6	25.2844	3098.6	13.2442
3100.03	20.288	3100.03	25.1309	3100.03	13.1207
3101.45	20.2312	3101.45	24.993	3101.45	13.08
3102.87	20.182	3102.87	24.8915	3102.87	13.0471
3104.3	20.0349	3104.3	24.7446	3104.3	12.9445
3105.72	19.8869	3105.72	24.6286	3105.72	12.8443
3107.14	19.7035	3107.14	24.5164	3107.14	12.7148
3108.57	19.5297	3108.57	24.3818	3108.57	12.5867
3109.99	19.4995	3109.99	24.299	3109.99	12.5664
3111.41	19.4376	3111.41	24.1782	3111.41	12.5245
3112.84	19.2767	3112.84	24.0469	3112.84	12.4068
3114.26	19.1194	3114.26	23.9622	3114.26	12.291
3115.68	18.9615	3115.68	23.8358	3115.68	12.174
3117.11	18.8753	3117.11	23.7405	3117.11	12.1051
3118.53	18.8039	3118.53	23.6638	3118.53	12.0494
3119.95	18.6876	3119.95	23.5399	3119.95	11.9724
3121.38	18.6784	3121.38	23.4634	3121.38	11.9728
3122.8	18.6888	3122.8	23.3726	3122.8	11.9742
3124.22	18.6221	3124.22	23.2656	3124.22	11.9206
3125.65	18.5693	3125.65	23.212	3125.65	11.8866
3127.07	18.4717	3127.07	23.113	3127.07	11.8136
3128.49	18.3549	3128.49	23.0322	3128.49	11.7211
3129.92	18.2901	3129.92	22.9817	3129.92	11.6748
3131.34	18.2269	3131.34	22.86	3131.34	11.6323
3132.76	18.195	3132.76	22.7814	3132.76	11.6074
3134.19	18.145	3134.19	22.7215	3134.19	11.5657
3135.61	18.0374	3135.61	22.6172	3135.61	11.479
3137.03	17.9277	3137.03	22.5585	3137.03	11.3918
3138.46	17.7957	3138.46	22.4789	3138.46	11.2901
3139.88	17.7449	3139.88	22.3931	3139.88	11.2448
3141.3	17.779	3141.3	22.3397	3141.3	11.2637
3142.73	17.7305	3142.73	22.2337	3142.73	11.2244
3144.15	17.6718	3144.15	22.1577	3144.15	11.1741
3145.57	17.6137	3145.57	22.0948	3145.57	11.1271
3147	17.5016	3147	21.9808	3147	11.0429
3148.42	17.4295	3148.42	21.9117	3148.42	10.9827
3149.84	17.3053	3149.84	21.8194	3149.84	10.887
3151.27	17.1394	3151.27	21.7097	3151.27	10.7641
3152.69	17.0867	3152.69	21.6604	3152.69	10.7192
3154.11	17.0533	3154.11	21.563	3154.11	10.6894
3155.54	17.0201	3155.54	21.4679	3155.54	10.6629
3156.96	16.9935	3156.96	21.3972	3156.96	10.6399
3158.38	16.8983	3158.38	21.2756	3158.38	10.5664
3159.81	16.8254	3159.81	21.2008	3159.81	10.5086
3161.23	16.7562	3161.23	21.1218	3161.23	10.4548
3162.65	16.6531	3162.65	21.0043	3162.65	10.3798
3164.08	16.5973	3164.08	20.9383	3164.08	10.3371
3165.5	16.5105	3165.5	20.8319	3165.5	10.2682
3166.92	16.4122	3166.92	20.7228	3166.92	10.1902
3168.35	16.3559	3168.35	20.6552	3168.35	10.1416
3169.77	16.2543	3169.77	20.5337	3169.77	10.0614
3171.19	16.1747	3171.19	20.4494	3171.19	10
3172.62	16.1135	3172.62	20.3756	3172.62	9.94999
3174.04	16.0101	3174.04	20.2519	3174.04	9.86547
3175.46	15.9453	3175.46	20.1781	3175.46	9.81036
3176.89	15.8612	3176.89	20.0688	3176.89	9.74532
3178.31	15.7622	3178.31	19.9486	3178.31	9.66799
3179.73	15.7104	3179.73	19.8941	3179.73	9.62211
3181.16	15.6074	3181.16	19.7741	3181.16	9.54524
3182.58	15.5151	3182.58	19.6666	3182.58	9.48137
3184	15.4582	3184	19.5962	3184	9.4386
3185.43	15.3551	3185.43	19.4715	3185.43	9.35804
3186.85	15.2844	3186.85	19.3978	3186.85	9.30232
3188.27	15.205	3188.27	19.3105	3188.27	9.24345
3189.7	15.1015	3189.7	19.1833	3189.7	9.16607
3191.12	15.0541	3191.12	19.1204	3191.12	9.12238
3192.54	14.9658	3192.54	19.0115	3192.54	9.05138
3193.97	14.8744	3193.97	18.901	3193.97	8.98878
3195.39	14.8207	3195.39	18.83	3195.39	8.95102
3196.81	14.7156	3196.81	18.6928	3196.81	8.86929
3198.24	14.6484	3198.24	18.6111	3198.24	8.82192
3199.66	14.5821	3199.66	18.5455	3199.66	8.78262
3201.08	14.4648	3201.08	18.4118	3201.08	8.70381
3202.51	14.4152	3202.51	18.3399	3202.51	8.6685
3203.93	14.3417	3203.93	18.2475	3203.93	8.6133
3205.35	14.2395	3205.35	18.1383	3205.35	8.54444
3206.78	14.1894	3206.78	18.0792	3206.78	8.52269
3208.2	14.0952	3208.2	17.9493	3208.2	8.46157
3209.62	14.0275	3209.62	17.8546	3209.62	8.40801
3211.05	13.9787	3211.05	17.7971	3211.05	8.37796
3212.47	13.852	3212.47	17.655	3212.47	8.30786
3213.89	13.7823	3213.89	17.5729	3213.89	8.27768
3215.32	13.7195	3215.32	17.4972	3215.32	8.24452
3216.74	13.6037	3216.74	17.37	3216.74	8.17528
3218.16	13.5418	3218.16	17.2993	3218.16	8.1508
3219.59	13.4605	3219.59	17.1835	3219.59	8.10822
3221.01	13.3841	3221.01	17.0728	3221.01	8.06117
3222.43	13.3352	3222.43	17.0135	3222.43	8.04128
3223.86	13.2208	3223.86	16.8808	3223.86	7.98431
3225.28	13.1451	3225.28	16.7797	3225.28	7.95105
3226.7	13.0775	3226.7	16.6863	3226.7	7.92268
3228.13	12.9605	3228.13	16.5426	3228.13	7.86094
3229.55	12.8982	3229.55	16.4702	3229.55	7.83031
3230.97	12.7795	3230.97	16.3652	3230.97	7.75842
3232.4	12.6367	3232.4	16.2538	3232.4	7.67153
3233.82	12.6135	3233.82	16.224	3233.82	7.66059
3235.24	12.5941	3235.24	16.1296	3235.24	7.64863
3236.67	12.5816	3236.67	16.0559	3236.67	7.64224
3238.09	12.57	3238.09	16.0193	3238.09	7.63005
3239.51	12.509	3239.51	15.9251	3239.51	7.58062
3240.94	12.5081	3240.94	15.9059	3240.94	7.57297
3242.36	12.4892	3242.36	15.8791	3242.36	7.54994
[truncated: 532 more rows]

## Sheet: Figure 2h
XPS
PCN-222					PCN-222@PCC-4					PCN-222@PCC-5
Binding Energy (E)		Zr3d	Zr3d Scan A	Backgnd.	Binding Energy (E)		Zr3d	Zr3d Scan A	Backgnd.	Binding Energy (E)		Zr3d	Zr3d Scan A	Backgnd.
eV	Counts / s (Residuals × 1)	Counts / s (Residuals × 1)	Counts / s (Residuals × 1)	Counts / s (Residuals × 1)	eV	Counts / s (Residuals × 2)	Counts / s (Residuals × 2)	Counts / s (Residuals × 2)	Counts / s (Residuals × 2)	eV	Counts / s (Residuals × 2)	Counts / s (Residuals × 2)	Counts / s (Residuals × 2)	Counts / s (Residuals × 2)
194.08	10094.8	0	0	0	194.08	9667	0	0	0	194.08	9919.67	0	0	0
193.98	9569.86	9697.33	9697.33	9697.33	193.98	9699.48	9662.96	9662.96	9662.96	193.98	9949.96	9882.3	9882.3	9882.3
193.88	9303.04	9696.02	9696.02	9696.02	193.88	9790.64	9659.98	9659.98	9659.98	193.88	9962.68	9822.73	9822.73	9822.73
193.78	9821.59	9694.59	9694.59	9694.59	193.78	9494.74	9632.09	9632.09	9632.09	193.78	9696.88	9808.16	9808.16	9808.16
193.68	9601.29	9692.3	9692.3	9692.3	193.68	9742.14	9561.2	9561.2	9561.2	193.68	9681.39	9807.42	9807.42	9807.42
193.58	9914.03	9687.1	9687.1	9687.1	193.58	9765.62	9500.01	9500.01	9500.01	193.58	9749.89	9783.38	9783.38	9783.38
193.48	9676.24	9639.42	9639.42	9639.42	193.48	9314.01	9491.74	9491.74	9491.74	193.48	9992.14	9780.73	9780.73	9780.73
193.38	9546.98	9581.06	9581.06	9581.06	193.38	9217.82	9473.41	9473.41	9473.41	193.38	9796.62	9758.81	9758.81	9758.81
193.28	9618.7	9497.43	9497.43	9497.43	193.28	9509.19	9469.17	9469.17	9469.17	193.28	9892.07	9732.53	9732.53	9732.53
193.18	9434.09	9461.75	9461.75	9461.75	193.18	9581.64	9466.83	9466.83	9466.83	193.18	9608.42	9679.58	9679.58	9679.58
193.08	9340.79	9460.42	9460.42	9460.42	193.08	9723.2	9443.99	9443.99	9443.99	193.08	9935.52	9641.31	9641.31	9641.31
192.98	9368.2	9457.91	9457.91	9457.91	192.98	9608.66	9407.55	9407.55	9407.55	192.98	9559.62	9604.08	9604.08	9604.08
192.88	9586.88	9453.53	9453.53	9453.53	192.88	9314.73	9378.54	9378.54	9378.54	192.88	9597.77	9585.13	9585.13	9585.13
192.78	9691.02	9440.46	9440.46	9440.46	192.78	9208.1	9351.69	9351.69	9351.69	192.78	9487.05	9541.11	9541.11	9541.11
192.68	9872.6	9425.63	9425.63	9425.63	192.68	9398.16	9333.46	9333.46	9333.46	192.68	9819.38	9506.66	9506.66	9506.66
192.58	9362.19	9402.19	9402.19	9402.19	192.58	9443.13	9299.37	9299.37	9299.37	192.58	9621.35	9490.83	9490.83	9490.83
192.48	9758.71	9375.09	9375.09	9375.09	192.48	9763.61	9266.59	9266.59	9266.59	192.48	9178.58	9479.78	9479.78	9479.78
192.38	9670.84	9352.74	9352.74	9352.74	192.38	9128.03	9232.63	9232.63	9232.63	192.38	9468.71	9473.02	9473.02	9473.02
192.28	9299	9333.92	9333.92	9333.92	192.28	9071.32	9191.93	9191.93	9191.93	192.28	9385.73	9468.33	9468.33	9468.33
192.18	9567.23	9310.78	9310.78	9310.78	192.18	9352.6	9159.43	9159.43	9159.43	192.18	9764.8	9467.81	9467.81	9467.81
192.08	9503.66	9291.45	9291.45	9291.45	192.08	9133.32	9150.97	9150.97	9150.97	192.08	9543.85	9450.26	9450.26	9450.26
191.98	9435.87	9275.27	9275.27	9275.27	191.98	9234.12	9148.08	9148.08	9148.08	191.98	9532.93	9433.11	9433.11	9433.11
191.88	9401.74	9248.96	9248.96	9248.96	191.88	8999.88	9136.82	9136.82	9136.82	191.88	9376.18	9420.52	9420.52	9420.52
191.78	9772.8	9222.56	9222.56	9222.56	191.78	9194.15	9135.72	9135.72	9135.72	191.78	9208.59	9415.7	9415.7	9415.7
191.68	9448.65	9196.95	9196.95	9196.95	191.68	9122.63	9131.23	9131.23	9131.23	191.68	9541.05	9414.28	9414.28	9414.28
191.58	9337.39	9174.21	9174.21	9174.21	191.58	9302.26	9125.55	9125.55	9125.55	191.58	9449.28	9411.97	9411.97	9411.97
191.48	9160.57	9154.68	9154.68	9154.68	191.48	9264.84	9115.06	9115.06	9115.06	191.48	9496.31	9387.81	9387.81	9387.81
191.38	9121.03	9135.5	9135.5	9135.5	191.38	9227.25	9102.88	9102.88	9102.88	191.38	9640.66	9346.26	9346.26	9346.26
191.28	9662.92	9112.82	9112.82	9112.82	191.28	9226.39	9087.05	9087.05	9087.05	191.28	9316.74	9303.03	9303.03	9303.03
191.18	9553.06	9090.54	9090.54	9090.54	191.18	9258.39	9069.98	9069.98	9069.98	191.18	9359.1	9258.96	9258.96	9258.96
191.08	9214.64	9068.14	9068.14	9068.14	191.08	9287.96	9048.53	9048.53	9048.53	191.08	9254.21	9221.06	9221.06	9221.06
190.98	9069.82	9046.23	9046.23	9046.23	190.98	9420.64	9022.42	9022.42	9022.42	190.98	9206.85	9199.88	9199.88	9199.88
190.88	8997.12	9030.48	9030.48	9030.48	190.88	9381.97	8996.21	8996.21	8996.21	190.88	9236.3	9185.86	9185.86	9185.86
190.78	9231	9022.8	9022.8	9022.8	190.78	9108.16	8967.9	8967.9	8967.9	190.78	9121.01	9172.34	9172.34	9172.34
190.68	9043.4	9018.46	9018.46	9018.46	190.68	9252.66	8938.01	8938.01	8938.01	190.68	9289.86	9171.47	9171.47	9171.47
190.58	8997.57	9015.66	9015.66	9015.66	190.58	9245.76	8911.53	8911.53	8911.53	190.58	9007.68	9168.95	9168.95	9168.95
190.48	8967	9009.2	9009.2	9009.2	190.48	9096.28	8895.39	8895.39	8895.39	190.48	9334.12	9164.32	9164.32	9164.32
190.38	9185.65	9005.53	9005.53	9005.53	190.38	8686.13	8876.72	8876.72	8876.72	190.38	9395.43	9155.33	9155.33	9155.33
190.28	9050.86	9005.19	9005.19	9005.19	190.28	9174.39	8860.53	8860.53	8860.53	190.28	9465.88	9143.57	9143.57	9143.57
190.18	8826.55	9003.75	9003.75	9003.75	190.18	9030.64	8847.31	8847.31	8847.31	190.18	9480.31	9128.67	9128.67	9128.67
190.08	9143.87	9001.08	9001.08	9001.08	190.08	9007.72	8837.95	8837.95	8837.95	190.08	9217.24	9115.11	9115.11	9115.11
189.98	9129.11	8999.87	8999.87	8999.87	189.98	8821.08	8822.73	8822.73	8822.73	189.98	9143.85	9100.46	9100.46	9100.46
189.88	8964.46	8997.04	8997.04	8997.04	189.88	8970.59	8811.73	8811.73	8811.73	189.88	9420.5	9087.24	9087.24	9087.24
189.78	9266.41	8988.8	8988.8	8988.8	189.78	8872.74	8803.17	8803.17	8803.17	189.78	9270	9079.77	9079.77	9079.77
189.68	9567.62	8978.08	8978.08	8978.08	189.68	8847.15	8796.99	8796.99	8796.99	189.68	8914.33	9072.07	9072.07	9072.07
189.58	9451.43	8967.04	8967.04	8967.04	189.58	8837.46	8792.4	8792.4	8792.4	189.58	9194.93	9062.35	9062.35	9062.35
189.48	9120.49	8953.69	8953.7	8953.69	189.48	8706.47	8788.47	8788.47	8788.47	189.48	9274.92	9052.85	9052.85	9052.85
189.38	9233.75	8938.83	8938.84	8938.83	189.38	8914.13	8788.11	8788.11	8788.11	189.38	9348.46	9045.34	9045.34	9045.34
189.28	9416.5	8925.48	8925.49	8925.48	189.28	8637.14	8786.59	8786.59	8786.59	189.28	9045.82	9034.66	9034.66	9034.66
189.18	9286.41	8911.81	8911.82	8911.81	189.18	8990.15	8784.06	8784.06	8784.06	189.18	9146.47	9022.99	9022.99	9022.99
189.08	9434.85	8896.88	8896.89	8896.88	189.08	8958.03	8777.48	8777.48	8777.48	189.08	9224.77	9008.91	9008.91	9008.91
188.98	9232.85	8883.72	8883.75	8883.72	188.98	9217.45	8769.38	8769.38	8769.38	188.98	9423.95	8991.67	8991.67	8991.67
188.88	8916.51	8872.46	8872.51	8872.46	188.88	9077.7	8757.36	8757.36	8757.36	188.88	9552.49	8971.24	8971.24	8971.24
188.78	9090.28	8860.8	8860.89	8860.8	188.78	9108.61	8745.83	8745.83	8745.83	188.78	9240.05	8952.46	8952.46	8952.46
188.68	9291.56	8851.44	8851.59	8851.44	188.68	8866.98	8733.14	8733.14	8733.14	188.68	8909.2	8933.53	8933.53	8933.53
188.58	9058.83	8841.6	8841.86	8841.6	188.58	9054.77	8722.49	8722.49	8722.49	188.58	9150.72	8920.16	8920.16	8920.16
188.48	9257.74	8830.39	8830.81	8830.39	188.48	8890.08	8710.62	8710.62	8710.62	188.48	8855.62	8911.77	8911.77	8911.77
188.38	9065.05	8820.83	8821.54	8820.83	188.38	9187.87	8699.17	8699.17	8699.17	188.38	9057.79	8900.76	8900.77	8900.76
188.28	8807.96	8815.7	8816.85	8815.69	188.28	8996.53	8687.53	8687.53	8687.53	188.28	9423.92	8886.58	8886.58	8886.58
188.18	8629.06	8812.7	8814.57	8812.69	188.18	8838.31	8677.01	8677.01	8677.01	188.18	9131.31	8873.6	8873.61	8873.6
188.08	8736.71	8811.04	8814.04	8811.02	188.08	8853.75	8666.64	8666.64	8666.64	188.08	8980.84	8854.93	8854.95	8854.93
187.98	9057.64	8810.75	8815.5	8810.73	187.98	8822.9	8655.93	8655.94	8655.93	187.98	9287.88	8836.03	8836.06	8836.03
187.88	8823.73	8810.37	8817.79	8810.33	187.88	9182.49	8646.58	8646.6	8646.58	187.88	8995.22	8819.58	8819.65	8819.58
187.78	9007.85	8809.74	8821.19	8809.68	187.78	8771.05	8638.01	8638.06	8638.01	187.78	9128.12	8804.09	8804.22	8804.09
187.68	9096.1	8808.91	8826.38	8808.82	187.68	8693.18	8630.5	8630.59	8630.5	187.68	8976.11	8787.37	8787.6	8787.37
187.58	9141.51	8807.96	8834.29	8807.81	187.58	8676.85	8623.67	8623.84	8623.67	187.58	9019.8	8770.74	8771.16	8770.74
187.48	9309.65	8806.89	8846.13	8806.67	187.48	8699.23	8619.95	8620.26	8619.95	187.48	9208.04	8754.48	8755.24	8754.48
187.38	9074.99	8805.81	8863.58	8805.48	187.38	8746.54	8615.48	8616.03	8615.48	187.38	8891.7	8741.98	8743.32	8741.98
187.28	9099.65	8804.96	8889.01	8804.46	187.28	8851.89	8608.77	8609.76	8608.77	187.28	8734.36	8732	8734.32	8732
187.18	8752.26	8804.26	8925.11	8803.52	187.18	8963.38	8601.38	8603.11	8601.38	187.18	8705.07	8723.94	8727.89	8723.94
187.08	8986.37	8803.63	8975.3	8802.53	187.08	8736.87	8595.57	8598.57	8595.57	187.08	8812.48	8723.9	8730.55	8723.9
186.98	9399.38	8803.06	9044.05	8801.45	186.98	8459.53	8592.91	8598.03	8592.91	186.98	8479.79	8723.63	8734.65	8723.63
186.88	9229.56	8802.64	9136.86	8800.29	186.88	8309.06	8590.43	8599.02	8590.43	186.88	8887.78	8723.2	8741.17	8723.2
186.78	9248.21	8802.07	9259.99	8798.67	186.78	8817.6	8590.2	8604.37	8590.2	186.78	9055.2	8722.6	8751.44	8722.59
186.68	9614.69	8801.48	9421.25	8796.59	186.68	8629.12	8589.95	8612.95	8589.95	186.68	9042.94	8721.82	8767.42	8721.82
186.58	9831.91	8800.92	9629.38	8793.95	186.58	8774.21	8589.7	8626.47	8589.7	186.58	9141.61	8720.7	8791.67	8720.7
186.48	10467.1	8800.54	9894.1	8790.65	186.48	8443.84	8589.31	8647.14	8589.31	186.48	9153.12	8719.5	8828.26	8719.49
186.38	10441.8	8800.28	10225.4	8786.36	186.38	8592.38	8588.91	8678.45	8588.91	186.38	9040.9	8718.19	8882.29	8718.17
186.28	11112.1	8800.18	10633.1	8780.74	186.28	8836.12	8588.12	8724.54	8588.12	186.28	9266.24	8716.72	8960.47	8716.7
186.18	12120.8	8800.66	11126.8	8773.69	186.18	9401.35	8587.13	8791.68	8587.12	186.18	9344.79	8714.96	9071.38	8714.92
186.08	12499.1	8802.03	11713.5	8764.87	186.08	9182.34	8585.88	8887.7	8585.88	186.08	9734.24	8712.75	9225.74	8712.67
185.98	13784.8	8804.6	12397.1	8753.78	185.98	8937.93	8584.21	9022.37	8584.19	185.98	10042.9	8709.84	9436.48	8709.71
185.88	14702.5	8809.45	13177	8740.43	185.88	9450.86	8582.04	9207.82	8582.01	185.88	10450.7	8706.17	9718.92	8705.95
185.78	15326.8	8818	14046.5	8724.94	185.78	9843.05	8579.42	9458.48	8579.37	185.78	10816	8701.46	10089.9	8701.07
185.68	16125	8831.39	14990.3	8706.8	185.68	10284.8	8576.11	9790.35	8576.01	185.68	11505.7	8695.57	10567.5	8694.93
185.58	17421.8	8851.99	15985.3	8686.38	185.58	10621.1	8571.73	10220.4	8571.55	185.58	12208.4	8688.49	11169.2	8687.41
185.48	18034.8	8882.1	16998.2	8663.54	185.48	11113.2	8565.92	10765.6	8565.61	185.48	12704.9	8679.91	11909.7	8678.14
185.38	19193.7	8924.65	17987.8	8638.25	185.38	12411.1	8558.65	11440.9	8558.1	185.38	13875	8669.65	12798.6	8666.77
185.28	19837.3	8983.1	18906	8610.51	185.28	12934.4	8549.79	12256.5	8548.84	185.28	14882.8	8657.71	13836.5	8653.08
185.18	20659.9	9061.98	19702.4	8580.76	185.18	13769.7	8539.03	13214.4	8537.43	185.18	16026	8643.94	15012	8636.59
185.08	21094.7	9166.12	20327.8	8549.1	185.08	14903.1	8526.27	14305.3	8523.58	185.08	17628.8	8628.38	16297.5	8616.85
184.98	21522.2	9301.3	20740.5	8515.92	184.98	15911.6	8511.79	15505.1	8507.35	184.98	19029.9	8611.75	17648.1	8593.85
184.88	21914.7	9474.2	20910.7	8481.87	184.88	17133.7	8495.53	16771.8	8488.3	184.88	20167.2	8595.23	19000.7	8567.82
184.78	21335.5	9691.69	20824.6	8447.15	184.78	18519.8	8477.78	18045.5	8466.15	184.78	20752.4	8580.52	20276.9	8539.02
184.68	21763.4	9961.29	20486	8412.13	184.68	19872.1	8459.58	19251.7	8441.13	184.68	21350	8569.79	21388.9	8507.71
184.58	21501.2	10291	19916.3	8377.26	184.58	20576.1	8442.27	20305.9	8413.37	184.58	22418.3	8566.05	22249.8	8474.28
184.48	21088.4	10689.3	19152.2	8343.41	184.48	21261.5	8428.11	21124.3	8383.47	184.48	23056.4	8573.3	22785.3	8439.26
184.38	19806.4	11163.9	18239.2	8310.62	184.38	21302.2	8419.88	21634.7	8351.82	184.38	23138.8	8596.63	22945.4	8403.18
184.28	19170.7	11722	17228.3	8279.22	184.28	21890.7	8421.31	21788.4	8318.93	184.28	22666.7	8642.56	22712.8	8366.7
184.18	18991.7	12369.7	16169.8	8249.41	184.18	22217.9	8437.62	21568.6	8285.65	184.18	21957.5	8719.49	22106.3	8330.83
184.08	18333.7	13111.7	15109.5	8221.31	184.08	21186.8	8475.34	20993.6	8252.78	184.08	21074.1	8837.49	21177.7	8296.5
183.98	17693.2	13949.4	14085.2	8194.39	183.98	20287	8542.24	20113.1	8220.64	183.98	19853.8	9008.16	20002.1	8264.26
183.88	17463.4	14881.3	13125.2	8167.91	183.88	19699.3	8648.45	19000.5	8189.99	183.88	18857.7	9244.46	18667	8234.06
183.78	18191.7	15903	12249.6	8141.91	183.78	18744.5	8806.37	17741	8161.63	183.78	18502.7	9561.47	17260.3	8206.07
183.68	17974.3	17005	11469.3	8115.82	183.68	17473.1	9029.64	16418.8	8135.3	183.68	17481.4	9975.78	15861	8180.36
183.58	18383.3	18172.8	10787.4	8088.75	183.58	16999.8	9334.68	15108.9	8111.19	183.58	16475.6	10504.4	14531.7	8156.33
183.48	19413.3	19387.3	10202.5	8060.66	183.48	15710.9	9739.78	13871.1	8089.39	183.48	16409.1	11164.3	13316.9	8133.48
183.38	19286.2	20623.7	9708	8030.93	183.38	14954.5	10264.1	12746.5	8069.51	183.38	16436.1	11972.3	12243.8	8112.02
183.28	21163.4	21851.4	9294.35	7998.34	183.28	14808.7	10926.9	11758.5	8050.9	183.28	15646	12940.6	11322.7	8091.05
183.18	23238	23037	8951.65	7962.93	183.18	14824.3	11746.2	10915.9	8033.08	183.18	16437.7	14076.7	10551.6	8069.82
183.08	23593.2	24143.9	8669.52	7924.7	183.08	15322.7	12735.7	10215.1	8015.08	183.08	16863.2	15380	9920.25	8047.67
182.98	24580.8	25133.9	8437.22	7883.07	182.98	15977.7	13903.5	9645.44	7996.55	182.98	18136.9	16839.2	9412.88	8024.02
182.88	25545.6	25970.8	8245.98	7838.73	182.88	15963.1	15247.1	9190.67	7976.34	182.88	19275.1	18429.7	9010.86	7997.89
182.78	26122.2	26621.7	8087.91	7792.23	182.78	18072.5	16751.2	8833.02	7953.91	182.78	20427	20112.2	8695.68	7968.9
182.68	27104.5	27058.7	7955.68	7743.58	182.68	19173.3	18384.4	8554.46	7928.65	182.68	21915.1	21831	8449.4	7936.33
182.58	27467.6	27262.3	7843.67	7693.33	182.58	20892.5	20096.9	8338.3	7900.13	182.58	23787.5	23516.2	8256.39	7899.93
182.48	27368	27222.4	7747.37	7642.08	182.48	22402.9	21819.8	8169.34	7867.52	182.48	25512.9	25086.6	8103.37	7859.59
182.38	27228.2	26938.9	7663.21	7590.34	182.38	24017.3	23469.5	8036.02	7831.46	182.38	26829.5	26455.6	7979.58	7815.47
182.28	26799.5	26422.8	7589.01	7539.17	182.28	24844.3	24950.5	7928.11	7791.69	182.28	27690.3	27539.3	7876.85	7768.08
182.18	25805.9	25694	7522.98	7489.3	182.18	26436.3	26166.3	7838.18	7748.64	182.18	28140.4	28264.9	7788.88	7717.91
182.08	24762	24780.7	7464.07	7441.57	182.08	27286.1	27028.9	7760.63	7702.79	182.08	29041.4	28580.7	7711.73	7666.13
181.98	23076.4	23716.6	7411.47	7396.62	181.98	27820.8	27471	7691.79	7655.02	181.98	28429	28461.9	7642.55	7613.71
181.88	21754.5	22538.7	7364.66	7354.97	181.88	27651.3	27455.2	7629.09	7606.09	181.88	27874.6	27913.8	7579.4	7561.43
181.78	20332.7	21285.1	7323.21	7316.96	181.78	26963.7	26979.9	7571.17	7557.01	181.78	27142	26971.9	7521.04	7510.02
181.68	18723.6	19992.6	7286.53	7282.55	181.68	26499.1	26079.7	7517.62	7509.04	181.68	26219.2	25697.5	7467.45	7460.8
181.58	17775	18694.8	7254.15	7251.65	181.58	24835.9	24819.8	7468.15	7463.03	181.58	24481	24168.6	7418.28	7414.33
181.48	16268	17421.6	7225.92	7224.36	181.48	23666.7	23287.1	7422.63	7419.63	181.48	22802	22471.9	7373.49	7371.17
181.38	14757.7	16197.6	7201.47	7200.52	181.38	22216.3	21579	7381.4	7379.66	181.38	21141	20693.8	7333.23	7331.9
181.28	13698.1	15041.9	7180.38	7179.8	181.28	19874.8	19792	7344.69	7343.71	181.28	19319.1	18912.9	7297.75	7297
181.18	12687.2	13969	7162.76	7162.41	181.18	18278.5	18012.8	7312.67	7312.12	181.18	17434.3	17194.7	7266.9	7266.48
181.08	11375.1	12987.4	7147.85	7147.64	181.08	15915.6	16312	7285.29	7284.99	181.08	15712.7	15589.4	7240.76	7240.52
180.98	11232.2	12101.5	7135.24	7135.12	180.98	14590.4	14741.3	7262.16	7261.99	180.98	13678.6	14130.4	7218.58	7218.45
180.88	10420.6	11312.4	7124.91	7124.84	180.88	13793.2	13333.7	7242.75	7242.66	180.88	13390.8	12837	7199.98	7199.91
180.78	9402.73	10618.1	7116.56	7116.52	180.78	12436.8	12105.5	7226.61	7226.57	180.78	12273.3	11716	7184.68	7184.64
180.68	8929.92	10013.5	7109.34	7109.31	180.68	11690.5	11059.2	7213.02	7213	180.68	10920.6	10763.8	7172.06	7172.04
180.58	9220.58	9492.82	7103.28	7103.27	180.58	10781.5	10187.2	7201.56	7201.55	180.58	10397	9969.84	7161.39	7161.38
180.48	9000.95	9048.93	7098.21	7098.21	180.48	10292.8	9475.18	7192.14	7192.13	180.48	9811.71	9319.72	7152.66	7152.65
180.38	8528.48	8673.91	7093.68	7093.68	180.38	9650.83	8904.74	7184.31	7184.3	180.38	9521.68	8796.18	7145.61	7145.61
180.28	8370.28	8360.1	7089.71	7089.71	180.28	9215.17	8455.8	7177.8	7177.8	180.28	8932.13	8380.96	7139.71	7139.71
180.18	7858.82	8100.25	7086.61	7086.61	180.18	8995.79	8108.39	7172.33	7172.33	180.18	8648.13	8056.67	7134.87	7134.87
180.08	7551.46	7886.93	7084.14	7084.14	180.08	8684.33	7843.98	7167.83	7167.83	180.08	8280.81	7807.03	7130.91	7130.91
179.98	7779.53	7713.23	7082.11	7082.11	179.98	8319.82	7645.7	7163.97	7163.97	179.98	8062.68	7617.45	7127.57	7127.57
179.88	7708.11	7572.93	7080.37	7080.37	179.88	8348.97	7499.31	7160.73	7160.73	179.88	8274.22	7475.23	7124.58	7124.58
179.78	7781.1	7460.52	7078.9	7078.9	179.78	7954.14	7392.84	7158.07	7158.07	179.78	8228.35	7369.85	7121.89	7121.89
179.68	7368.18	7370.85	7077.31	7077.31	179.68	7817.49	7316.47	7155.87	7155.87	179.68	8061.58	7292.76	7119.5	7119.5
179.58	7752.11	7299.99	7075.82	7075.82	179.58	7758.75	7262.36	7153.95	7153.95	179.58	7658.06	7236.87	7117.26	7117.26
179.48	7593.79	7244.17	7074.21	7074.21	179.48	7728.7	7224.57	7152.37	7152.37	179.48	7773.08	7196.82	7115.22	7115.22
179.38	7935.16	7200.71	7072.76	7072.76	179.38	7682.75	7198.49	7151.04	7151.04	179.38	7852.05	7168.58	7113.58	7113.58
179.28	7452.95	7167.01	7071.38	7071.38	179.28	7425.04	7180.69	7149.92	7149.92	179.28	7449.2	7148.81	7112.17	7112.17
179.18	7242.62	7141.18	7070.21	7070.21	179.18	7403.71	7168.63	7148.94	7148.94	179.18	7594.85	7134.82	7110.71	7110.71
179.08	7335.75	7121.34	7069.05	7069.05	179.08	7457.87	7160.41	7147.98	7147.98	179.08	7760.46	7125.02	7109.34	7109.34
178.98	7584.38	7106.44	7068.18	7068.18	178.98	7698.65	7154.89	7147.14	7147.14	178.98	7572.69	7118.22	7108.15	7108.15
178.88	7363.52	7095.16	7067.36	7067.36	178.88	7435.16	7150.87	7146.11	7146.11	178.88	7514.12	7113.39	7106.99	7106.99
178.78	7358.69	7086.56	7066.52	7066.52	178.78	7796.33	7148.04	7145.15	7145.15	178.78	7358.58	7109.81	7105.79	7105.79
178.68	7298.91	7079.95	7065.59	7065.59	178.68	7272.85	7145.96	7144.23	7144.23	178.68	7674.63	7107.19	7104.7	7104.7
178.58	7471	7074.9	7064.69	7064.69	178.58	7352.56	7144.53	7143.51	7143.51	178.58	7546.92	7105.19	7103.67	7103.67
178.48	7535.77	7070.98	7063.77	7063.77	178.48	7309.61	7143.2	7142.61	7142.61	178.48	7458.25	7103.41	7102.48	7102.48
178.38	7396.99	7067.97	7062.92	7062.92	178.38	7796.37	7142.39	7142.05	7142.05	178.38	7801.24	7101.64	7101.08	7101.08
178.28	7236.43	7065.46	7061.95	7061.95	178.28	7087.08	7141.74	7141.55	7141.55	178.28	7775.02	7100.19	7099.87	7099.87
178.18	7507.42	7063.66	7061.23	7061.23	178.18	7178.23	7141.24	7141.13	7141.13	178.18	7312.86	7098.98	7098.79	7098.79
178.08	6989.85	7062.27	7060.6	7060.6	178.08	7169.8	7140.74	7140.68	7140.68	178.08	7271.35	7097.95	7097.84	7097.84
177.98	7372.73	7061.28	7060.14	7060.14	177.98	7367.75	7140.47	7140.44	7140.44	177.98	7192.39	7097.14	7097.08	7097.08
177.88	7054.17	7060.45	7059.68	7059.68	177.88	7392	7140.07	7140.06	7140.06	177.88	7421.66	7096.39	7096.35	7096.35
177.78	7250.87	7059.83	7059.32	7059.32	177.78	7354.59	7139.66	7139.66	7139.66	177.78	7712.2	7095.69	7095.67	7095.67
177.68	7325.65	7059.1	7058.76	7058.76	177.68	7218.71	7139.27	7139.27	7139.27	177.68	7229.28	7095.05	7095.04	7095.04
177.58	7348.91	7058.58	7058.35	7058.35	177.58	7143.3	7138.99	7138.99	7138.99	177.58	7143.76	7094.44	7094.44	7094.44
177.48	7079.89	7058.02	7057.87	7057.87	177.48	7137.8	7138.67	7138.67	7138.67	177.48	7154.33	7093.88	7093.88	7093.88
177.38	7198.7	7057.53	7057.44	7057.44	177.38	7490.75	7138.21	7138.21	7138.21	177.38	7337.83	7093.48	7093.48	7093.48
177.28	7157.38	7057.35	7057.29	7057.29	177.28	7620.8	7137.73	7137.73	7137.73	177.28	7379.58	7092.97	7092.97	7092.97
177.18	6785.26	7057.26	7057.22	7057.22	177.18	7255.24	7137.41	7137.41	7137.41	177.18	7455.23	7092.35	7092.35	7092.35
177.08	7194.81	7057.22	7057.19	7057.19	177.08	6822.64	7137.05	7137.05	7137.05	177.08	7348.68	7091.62	7091.62	7091.62
176.98	6999.15	7058.55	7058.54	7058.54	176.98	7226.71	7136.77	7136.77	7136.77	176.98	7380.78	7091.03	7091.03	7091.03
176.88	7149.37	7059.89	7059.88	7059.88	176.88	7304.64	7136.64	7136.64	7136.64	176.88	7049.3	7090.44	7090.44	7090.44
176.78	7239.92	7061.23	7061.22	7061.22	176.78	7335.44	7136.57	7136.57	7136.57	176.78	7375.83	7089.94	7089.94	7089.94
176.68	7164.64	7062.57	7062.56	7062.56	176.68	7139.31	7136.27	7136.27	7136.27	176.68	7281.55	7089.52	7089.52	7089.52
176.58	7202.45	7063.91	7063.91	7063.91	176.58	7284.17	7136.05	7136.05	7136.05	176.58	7189.32	7089.15	7089.15	7089.15
176.48	7201.67	7065.25	7065.25	7065.25	176.48	7050.69	7135.96	7135.96	7135.96	176.48	7261.47	7088.75	7088.75	7088.75
176.38	7546.6	7066.59	7066.59	7066.59	176.38	7065.08	7135.96	7135.96	7135.96	176.38	7121.31	7088.24	7088.24	7088.24
176.28	7514.21	7067.93	7067.93	7067.93	176.28	7140.53	7135.9	7135.9	7135.9	176.28	7596.87	7087.73	7087.73	7087.73
176.18	7229.91	7069.28	7069.27	7069.27	176.18	7402.62	7135.84	7135.84	7135.84	176.18	7284.35	7087.22	7087.22	7087.22
176.08	7209.29	7070.62	7070.62	7070.62	176.08	7305.2	7135.73	7135.73	7135.73	176.08	7167.92	7086.71	7086.71	7086.71
175.98	7096.22	7071.96	7071.96	7071.96	175.98	7259.68	7135.67	7135.67	7135.67	175.98	7275.98	7086.23	7086.23	7086.23
175.88	7232.11	7073.3	7073.3	7073.3	175.88	6881.98	7135.57	7135.57	7135.57	175.88	7037.84	7086.02	7086.02	7086.02
175.78	7373.29	7074.64	7074.64	7074.64	175.78	7270.91	7135.52	7135.52	7135.52	175.78	7090.86	7085.94	7085.94	7085.94
175.68	7398.39	7075.99	7075.99	7075.99	175.68	7204.19	7135.48	7135.48	7135.48	175.68	7014.52	7088.84	7088.84	7088.84
175.58	7431.98	7077.33	7077.33	7077.33	175.58	7253.04	7135.39	7135.39	7135.39	175.58	7010.49	7091.74	7091.74	7091.74
175.48	7096.38	7078.67	7078.67	7078.67	175.48	7490.3	7135.26	7135.26	7135.26	175.48	7381.06	7094.64	7094.64	7094.64
175.38	7217.87	7080.01	7080.01	7080.01	175.38	7095.73	7135.14	7135.14	7135.14	175.38	7491.8	7097.53	7097.53	7097.53
175.28	7474.7	7081.36	7081.36	7081.36	175.28	7207.89	7135.04	7135.04	7135.04	175.28	7462.86	7100.43	7100.43	7100.43
175.18	7338.31	7082.7	7082.7	7082.7	175.18	7060.78	7134.97	7134.97	7134.97	175.18	7686.91	7103.33	7103.33	7103.33
175.08	7092.41	7084.04	7084.04	7084.04	175.08	7155.29	7134.96	7134.96	7134.96	175.08	7602.1	7106.23	7106.23	7106.23
174.98	7162.01	7085.38	7085.38	7085.38	174.98	7211.39	7140.56	7140.56	7140.56	174.98	7225.43	7109.13	7109.13	7109.13
174.88	7265.88	7086.73	7086.73	7086.73	174.88	7039.45	7146.16	7146.16	7146.16	174.88	7148.8	7112.03	7112.03	7112.03
174.78	7073.03	7088.07	7088.07	7088.07	174.78	7245.77	7189.84	7189.84	7189.84	174.78	7081.3	7114.93	7114.93	7114.93
174.68	7066.31	7089.41	7089.41	7089.41	174.68	7078.92	7233.52	7233.52	7233.52	174.68	7200.77	7117.83	7117.83	7117.83
174.58	6923.39	7090.75	7090.75	7090.75	174.58	7591.69	7277.19	7277.19	7277.19	174.58	7397.95	7120.73	7120.73	7120.73
174.48	7134.87	7131.96	7131.96	7131.96	174.48	7427.48	7320.87	7320.87	7320.87	174.48	7428.04	7123.63	7123.63	7123.63
174.38	7256.16	7173.16	7173.16	7173.16	174.38	7683.57	7364.55	7364.55	7364.55	174.38	7239.54	7126.53	7126.53	7126.53
174.28	7415.97	7214.36	7214.36	7214.36	174.28	7220.13	7408.22	7408.22	7408.22	174.28	6982.05	7129.43	7129.43	7129.43
174.18	7228.18	7255.56	7255.56	7255.56	174.18	7440.93	7451.9	7451.9	7451.9	174.18	7003.6	7132.33	7132.33	7132.33
174.08	7121.95	0	0	0	174.08	7462.98	0	0	0	174.08	7304.12	0	0	0

## Sheet: Figure 2i
N2 adsorption isotherms with N2 uptake normalized to the same mass of PCN-222
PCN-222		PCN-222@PCC-4		PCN-222@PCC-5
1e-09	0.0011	1e-09	0.00326	8e-09	0.0875
9.7e-08	1.0297	3.8e-08	0.02478	9.6e-08	0.98583
2.32e-07	5.2846	1.29e-07	1.3862	2.26e-07	1.83
1.461e-06	14.3771	7.84e-07	7.23924	9.97e-07	9.40905
1.0911e-05	32.7516	8.258e-06	35.7503	2.951e-06	25.1208
5.0931e-05	60.3337	2.1192e-05	48.2036	7.762e-06	41.0668
0.000138461	96.2035	6.1223e-05	72.8109	2.2893e-05	56.8657
0.000360328	145.365	0.000119769	97.0463	4.6867e-05	72.6788
0.000467616	164.274	0.000293712	138.127	0.000125207	104.382
0.000796964	203.918	0.000500236	174.534	0.000391459	157.823
0.00105	222.257	0.00117	231.803	0.00049832	173.529
0.0016	245.27	0.00664	315.405	0.000895907	211.142
0.00291	278.157	0.01114	340.504	0.000988641	216.988
0.00546	307.745	0.02921	385.754	0.00241	262.649
0.01101	343.671	0.0554	416.559	0.00579	305.69
0.02542	384.911	0.07557	434.184	0.01096	337.227
0.05023	417.996	0.10902	459.681	0.0278	382.236
0.07388	440.266	0.12733	473.061	0.05581	416.138
0.0979	459.69	0.14922	489.064	0.08361	439.56
0.13189	485.872	0.17462	508.248	0.10779	457.638
0.15563	504.401	0.19965	527.227	0.13174	474.913
0.17727	521.819	0.22364	545.805	0.15841	494.369
0.19997	540.431	0.2537	569.43	0.17925	509.976
0.23135	566.666	0.2818	596.191	0.20396	528.931
0.25171	584.156	0.29205	631.305	0.22423	544.923
0.2761	607.573	0.29387	691.631	0.24899	566.59
0.29308	646.683	0.29667	783.221	0.27658	606.488
0.29464	697.907	0.39674	801.768	0.28931	680.233
0.29581	775.596	0.43513	805.814	0.29947	775.569
0.32736	831.122	0.45475	807.671	0.35458	783.607
0.3718	837.68	0.47719	809.739	0.3747	786.125
0.40778	842.25	0.50227	811.95	0.40288	789.187
0.43742	845.583	0.52328	813.672	0.43881	792.743
0.45986	847.935	0.55357	816.045	0.45927	794.67
0.48263	850.128	0.57629	817.741	0.48231	796.594
0.50555	852.27	0.60107	819.573	0.50573	798.645
0.52932	854.371	0.62404	821.079	0.52939	800.533
0.55284	856.34	0.6533	823.056	0.55424	802.386
0.57653	858.155	0.67229	824.399	0.57783	804.063
0.60255	860.153	0.69817	825.997	0.60337	805.84
0.62836	862.011	0.72868	827.888	0.62553	807.376
0.6532	863.797	0.75195	829.5	0.6514	809.167
0.67808	865.539	0.7774	831.133	0.67814	811.193
0.70288	867.303	0.81105	833.54	0.71521	813.665
0.7274	868.972	0.83411	835.307	0.72356	814.33
0.7519	870.704	0.85699	837.267	0.74264	815.602
0.77629	872.54	0.8771	838.988	0.76245	817.122
0.80076	874.381	0.90503	842.218	0.78943	819.1
0.82494	876.353	0.93444	846.61	0.79752	819.873
0.8492	878.491	0.95246	850.81	0.81892	821.561
0.87314	880.915	0.97233	859.483	0.82511	822.11
0.91307	886.279	0.98829	879.615	0.84341	823.724
0.92853	889.245	0.99118	888.923	0.84928	824.3
0.94611	894.07	0.99118	888.923	0.86196	825.726
0.97243	908.872	0.97932	869.483	0.88067	827.653
0.9859	929.76	0.9645	857.648	0.90065	830.448
0.99168	954.701	0.95133	852.116	0.92407	834.613
0.99168	954.701	0.9091	843.72	0.95851	845.9
0.97898	927.608	0.89756	842.383	0.97626	860.592
0.9752	920.295	0.87507	840.132	0.98777	883.936
0.96024	904.072	0.84985	838.125	0.99136	900.256
0.95139	898.926	0.8253	836.317	0.99136	900.256
0.92833	890.793	0.79967	834.582	0.98006	869.125
0.90131	885.338	0.77456	832.959	0.97146	856.796
0.87473	881.737	0.74895	831.366	0.94715	842.064
0.8499	879.045	0.72503	829.961	0.90738	832.852
0.82534	876.785	0.70048	828.41	0.90126	831.784
0.80107	874.678	0.67564	826.905	0.87249	828.393
0.77751	872.767	0.65167	825.42	0.84806	826.195
0.72863	869.296	0.62661	823.76	0.82509	824.162
0.68145	865.935	0.60212	822.203	0.79777	822.059
0.65681	864.193	0.57577	820.371	0.77621	820.566
0.64766	863.426	0.53582	817.453	0.72978	817.558
0.60626	860.501	0.51201	815.558	0.68535	814.844
0.58552	858.914	0.48177	812.936	0.67743	814.216
0.55844	856.786	0.45591	810.589	0.63396	811.443
0.53471	854.806	0.43673	808.765	0.62567	810.794
0.51019	852.728	0.40975	806.01	0.59479	808.767
0.48871	850.857	0.37996	802.665	0.55749	806.2
0.45849	847.8	0.33023	795.914	0.5297	804.104
0.42999	844.855	0.31032	792.681	0.49011	800.858
0.39283	840.707	0.29483	782.067	0.4614	798.326
0.35898	836.277	0.29331	747.45	0.43278	795.724
0.33757	833.019	0.29172	683.655	0.41435	793.714
0.31038	828.448	0.29061	651.499	0.38693	790.823
0.29397	813.568	0.28699	613.246	0.35556	786.998
0.29265	769.519	0.27136	587.127	0.35073	786.283
0.29145	727.245	0.25049	569.293	0.31654	781.616
0.29027	687.299	0.22662	550.421	0.29491	772.422
0.28775	648.146	0.20227	531.645	0.28826	681.512
0.27352	607.384	0.17759	512.767	0.27442	604.533
0.25067	585.118	0.15306	494.234	0.24323	563.771
0.22706	564.927	0.12886	476.456	0.22521	548.304
0.2019	543.749	0.09771	453.762	0.20056	528.86
0.17976	525.497	0.07236	433.959	0.17742	511.144
0.15604	506.149	0.04859	412.04	0.15214	492.468
0.15217	503.179	0.02576	381.504	0.12763	474.771
0.12099	478.929	0.01188	342.702	0.10292	456.878
0.10182	464.14			0.0735	434.39
0.07766	444.851			0.04914	412.152
0.05437	423.845			0.02435	378.065
0.02781	390.559			0.01194	341.475
0.01367	356.511
0.0111	346.15

## Sheet: Figure 2j
The surface density of PCN-222@PCCs
PCN-222@PCC-4	10.5
PCN-222@PCC-5	8.83

## Sheet: Figure 2k
Photostability of PCN-222@PCC
Simulated PCN-222		PCN-222		PCN-222@PCC-4		PCN-222@PCC-5
5	438	5	383	5	288	5	357
5.0204	464	5.0204	332	5.0204	294	5.0204	416
5.0409	488	5.0409	327	5.0409	251	5.0409	395
5.0613	534	5.0613	350	5.0613	244	5.0613	356
5.0818	604	5.0818	372	5.0818	266	5.0818	361
5.1022	691	5.1022	401	5.1022	273	5.1022	403
5.1227	803	5.1227	449	5.1227	293	5.1227	368
5.1431	1062	5.1431	485	5.1431	244	5.1431	397
5.1636	1250	5.1636	562	5.1636	325	5.1636	408
5.184	1499	5.184	571	5.184	363	5.184	366
5.2045	1643	5.2045	644	5.2045	388	5.2045	373
5.2249	1568	5.2249	786	5.2249	388	5.2249	378
5.2454	1219	5.2454	766	5.2454	438	5.2454	368
5.2658	594	5.2658	775	5.2658	403	5.2658	400
5.2862	272	5.2862	705	5.2862	385	5.2862	316
5.3067	194	5.3067	451	5.3067	333	5.3067	420
5.3271	176	5.3271	290	5.3271	223	5.3271	335
5.3476	159	5.3476	226	5.3476	195	5.3476	406
5.368	158	5.368	202	5.368	183	5.368	353
5.3885	170	5.3885	192	5.3885	185	5.3885	372
5.4089	180	5.4089	210	5.4089	165	5.4089	386
5.4294	170	5.4294	188	5.4294	172	5.4294	430
5.4498	173	5.4498	183	5.4498	187	5.4498	447
5.4703	189	5.4703	221	5.4703	178	5.4703	421
5.4907	168	5.4907	194	5.4907	184	5.4907	482
5.5111	165	5.5111	242	5.5111	160	5.5111	512
5.5316	172	5.5316	234	5.5316	237	5.5316	571
5.552	200	5.552	245	5.552	210	5.552	644
5.5725	208	5.5725	286	5.5725	240	5.5725	780
5.5929	237	5.5929	289	5.5929	215	5.5929	842
5.6134	243	5.6134	339	5.6134	238	5.6134	954
5.6338	273	5.6338	352	5.6338	254	5.6338	1097
5.6543	316	5.6543	357	5.6543	273	5.6543	1248
5.6747	359	5.6747	423	5.6747	273	5.6747	1178
5.6952	458	5.6952	393	5.6952	320	5.6952	1126
5.7156	518	5.7156	416	5.7156	286	5.7156	938
5.7361	569	5.7361	390	5.7361	280	5.7361	683
5.7565	523	5.7565	383	5.7565	233	5.7565	577
5.7769	448	5.7769	362	5.7769	231	5.7769	440
5.7974	226	5.7974	410	5.7974	237	5.7974	415
5.8178	170	5.8178	302	5.8178	235	5.8178	369
5.8383	137	5.8383	237	5.8383	207	5.8383	371
5.8587	127	5.8587	194	5.8587	173	5.8587	377
5.8792	146	5.8792	201	5.8792	163	5.8792	344
5.8996	143	5.8996	172	5.8996	146	5.8996	351
5.9201	154	5.9201	186	5.9201	170	5.9201	384
5.9405	161	5.9405	168	5.9405	129	5.9405	327
5.961	150	5.961	170	5.961	139	5.961	326
5.9814	138	5.9814	158	5.9814	150	5.9814	320
6.0018	138	6.0018	149	6.0018	128	6.0018	332
6.0223	125	6.0223	154	6.0223	142	6.0223	322
6.0427	137	6.0427	177	6.0427	155	6.0427	282
6.0632	124	6.0632	156	6.0632	137	6.0632	300
6.0836	145	6.0836	184	6.0836	125	6.0836	315
6.1041	149	6.1041	150	6.1041	145	6.1041	323
6.1245	175	6.1245	164	6.1245	154	6.1245	315
6.145	181	6.145	176	6.145	146	6.145	295
6.1654	192	6.1654	186	6.1654	171	6.1654	282
6.1859	186	6.1859	161	6.1859	155	6.1859	307
6.2063	205	6.2063	172	6.2063	151	6.2063	307
6.2268	230	6.2268	221	6.2268	139	6.2268	314
6.2472	238	6.2472	214	6.2472	153	6.2472	334
6.2676	296	6.2676	195	6.2676	172	6.2676	334
6.2881	345	6.2881	222	6.2881	178	6.2881	313
6.3085	385	6.3085	241	6.3085	170	6.3085	289
6.329	420	6.329	259	6.329	191	6.329	283
6.3494	483	6.3494	266	6.3494	219	6.3494	308
6.3699	499	6.3699	310	6.3699	209	6.3699	291
6.3903	505	6.3903	322	6.3903	204	6.3903	293
6.4108	361	6.4108	356	6.4108	217	6.4108	272
6.4312	285	6.4312	287	6.4312	238	6.4312	310
6.4517	248	6.4517	257	6.4517	202	6.4517	299
6.4721	291	6.4721	226	6.4721	169	6.4721	318
6.4925	346	6.4925	254	6.4925	181	6.4925	305
6.513	328	6.513	226	6.513	191	6.513	308
6.5334	439	6.5334	242	6.5334	164	6.5334	348
6.5539	489	6.5539	288	6.5539	206	6.5539	327
6.5743	589	6.5743	299	6.5743	224	6.5743	305
6.5948	738	6.5948	356	6.5948	240	6.5948	284
6.6152	888	6.6152	377	6.6152	247	6.6152	340
6.6357	1058	6.6357	422	6.6357	325	6.6357	303
6.6561	1189	6.6561	524	6.6561	341	6.6561	295
6.6766	1312	6.6766	575	6.6766	338	6.6766	304
6.697	1092	6.697	619	6.697	358	6.697	320
6.7175	727	6.7175	600	6.7175	347	6.7175	325
6.7379	408	6.7379	550	6.7379	365	6.7379	311
6.7583	278	6.7583	375	6.7583	304	6.7583	272
6.7788	246	6.7788	253	6.7788	240	6.7788	317
6.7992	317	6.7992	228	6.7992	193	6.7992	289
6.8197	313	6.8197	250	6.8197	198	6.8197	278
6.8401	329	6.8401	253	6.8401	207	6.8401	266
6.8606	422	6.8606	265	6.8606	204	6.8606	299
6.881	436	6.881	289	6.881	208	6.881	301
6.9015	575	6.9015	328	6.9015	252	6.9015	267
6.9219	725	6.9219	377	6.9219	254	6.9219	301
6.9424	872	6.9424	403	6.9424	329	6.9424	290
6.9628	1118	6.9628	522	6.9628	334	6.9628	276
6.9833	1448	6.9833	607	6.9833	402	6.9833	276
7.0037	1859	7.0037	746	7.0037	466	7.0037	259
7.0241	2341	7.0241	848	7.0241	651	7.0241	275
7.0446	2913	7.0446	1064	7.0446	657	7.0446	293
7.065	3523	7.065	1230	7.065	801	7.065	271
7.0855	3925	7.0855	1492	7.0855	878	7.0855	279
7.1059	3945	7.1059	1731	7.1059	966	7.1059	267
7.1264	3208	7.1264	2056	7.1264	1105	7.1264	253
7.1468	1788	7.1468	2045	7.1468	1059	7.1468	257
7.1673	904	7.1673	1520	7.1673	933	7.1673	283
7.1877	751	7.1877	782	7.1877	638	7.1877	269
7.2082	748	7.2082	520	7.2082	398	7.2082	257
7.2286	712	7.2286	458	7.2286	288	7.2286	255
7.249	553	7.249	428	7.249	290	7.249	286
7.2695	372	7.2695	383	7.2695	314	7.2695	257
7.2899	254	7.2899	296	7.2899	214	7.2899	267
7.3104	220	7.3104	222	7.3104	207	7.3104	248
7.3308	161	7.3308	196	7.3308	172	7.3308	295
7.3513	179	7.3513	186	7.3513	151	7.3513	273
7.3717	152	7.3717	158	7.3717	146	7.3717	246
7.3922	149	7.3922	166	7.3922	146	7.3922	227
7.4126	150	7.4126	150	7.4126	124	7.4126	240
7.4331	146	7.4331	150	7.4331	151	7.4331	212
7.4535	146	7.4535	164	7.4535	154	7.4535	249
7.474	143	7.474	149	7.474	123	7.474	241
7.4944	109	7.4944	142	7.4944	117	7.4944	249
7.5148	101	7.5148	156	7.5148	125	7.5148	275
7.5353	127	7.5353	130	7.5353	117	7.5353	231
7.5557	129	7.5557	141	7.5557	128	7.5557	226
7.5762	129	7.5762	150	7.5762	131	7.5762	208
7.5966	121	7.5966	136	7.5966	118	7.5966	254
7.6171	120	7.6171	141	7.6171	117	7.6171	238
7.6375	135	7.6375	136	7.6375	106	7.6375	242
7.658	117	7.658	145	7.658	96	7.658	232
7.6784	127	7.6784	142	7.6784	123	7.6784	247
7.6989	128	7.6989	132	7.6989	115	7.6989	233
7.7193	116	7.7193	134	7.7193	112	7.7193	246
7.7397	106	7.7397	144	7.7397	125	7.7397	221
7.7602	112	7.7602	133	7.7602	107	7.7602	195
7.7806	123	7.7806	125	7.7806	102	7.7806	238
7.8011	127	7.8011	130	7.8011	102	7.8011	218
7.8215	103	7.8215	133	7.8215	103	7.8215	224
7.842	142	7.842	137	7.842	119	7.842	242
7.8624	114	7.8624	125	7.8624	106	7.8624	230
7.8829	124	7.8829	133	7.8829	103	7.8829	206
7.9033	111	7.9033	152	7.9033	125	7.9033	221
7.9238	120	7.9238	122	7.9238	81	7.9238	218
7.9442	133	7.9442	167	7.9442	127	7.9442	209
7.9647	122	7.9647	120	7.9647	129	7.9647	241
7.9851	149	7.9851	143	7.9851	122	7.9851	202
8.0055	169	8.0055	123	8.0055	141	8.0055	206
8.026	149	8.026	169	8.026	120	8.026	191
8.0464	148	8.0464	147	8.0464	101	8.0464	210
8.0669	213	8.0669	145	8.0669	141	8.0669	190
8.0873	202	8.0873	169	8.0873	137	8.0873	218
8.1078	265	8.1078	203	8.1078	129	8.1078	213
8.1282	324	8.1282	180	8.1282	124	8.1282	205
8.1487	344	8.1487	232	8.1487	160	8.1487	211
8.1691	389	8.1691	210	8.1691	186	8.1691	222
8.1896	473	8.1896	246	8.1896	167	8.1896	190
8.21	511	8.21	304	8.21	175	8.21	210
8.2304	560	8.2304	353	8.2304	203	8.2304	219
8.2509	565	8.2509	342	8.2509	221	8.2509	210
8.2713	415	8.2713	355	8.2713	242	8.2713	226
8.2918	313	8.2918	320	8.2918	293	8.2918	211
8.3122	260	8.3122	277	8.3122	215	8.3122	212
8.3327	271	8.3327	248	8.3327	172	8.3327	176
8.3531	262	8.3531	207	8.3531	143	8.3531	208
8.3736	241	8.3736	219	8.3736	147	8.3736	203
8.394	172	8.394	184	8.394	155	8.394	191
8.4145	138	8.4145	170	8.4145	145	8.4145	212
8.4349	135	8.4349	144	8.4349	131	8.4349	178
8.4554	133	8.4554	143	8.4554	114	8.4554	196
8.4758	161	8.4758	153	8.4758	121	8.4758	193
8.4962	172	8.4962	132	8.4962	120	8.4962	223
8.5167	191	8.5167	146	8.5167	112	8.5167	163
8.5371	211	8.5371	177	8.5371	142	8.5371	209
8.5576	240	8.5576	172	8.5576	153	8.5576	207
8.578	307	8.578	203	8.578	163	8.578	190
8.5985	347	8.5985	207	8.5985	160	8.5985	205
8.6189	349	8.6189	223	8.6189	201	8.6189	205
8.6394	420	8.6394	272	8.6394	191	8.6394	181
8.6598	482	8.6598	290	8.6598	167	8.6598	205
8.6803	518	8.6803	305	8.6803	214	8.6803	217
8.7007	425	8.7007	339	8.7007	253	8.7007	177
8.7212	328	8.7212	283	8.7212	210	8.7212	192
8.7416	195	8.7416	265	8.7416	187	8.7416	211
8.762	172	8.762	191	8.762	147	8.762	228
8.7825	122	8.7825	164	8.7825	142	8.7825	189
8.8029	141	8.8029	160	8.8029	118	8.8029	233
8.8234	136	8.8234	127	8.8234	148	8.8234	209
8.8438	118	8.8438	144	8.8438	115	8.8438	233
8.8643	137	8.8643	135	8.8643	129	8.8643	220
8.8847	122	8.8847	132	8.8847	136	8.8847	220
8.9052	96	8.9052	151	8.9052	139	8.9052	237
8.9256	127	8.9256	154	8.9256	133	8.9256	268
8.9461	101	8.9461	155	8.9461	104	8.9461	262
8.9665	93	8.9665	142	8.9665	140	8.9665	307
8.9869	113	8.9869	173	8.9869	119	8.9869	329
9.0074	117	9.0074	143	9.0074	112	9.0074	304
9.0278	108	9.0278	158	9.0278	137	9.0278	340
9.0483	117	9.0483	162	9.0483	129	9.0483	344
9.0687	97	9.0687	165	9.0687	132	9.0687	323
9.0892	101	9.0892	156	9.0892	131	9.0892	328
9.1096	92	9.1096	152	9.1096	129	9.1096	276
9.1301	104	9.1301	147	9.1301	105	9.1301	248
9.1505	111	9.1505	116	9.1505	130	9.1505	220
9.171	104	9.171	121	9.171	112	9.171	223
9.1914	118	9.1914	146	9.1914	94	9.1914	191
9.2119	107	9.2119	118	9.2119	87	9.2119	207
9.2323	95	9.2323	106	9.2323	95	9.2323	183
9.2527	112	9.2527	123	9.2527	87	9.2527	172
9.2732	131	9.2732	123	9.2732	107	9.2732	201
9.2936	110	9.2936	104	9.2936	106	9.2936	201
9.3141	121	9.3141	103	9.3141	100	9.3141	162
9.3345	126	9.3345	118	9.3345	118	9.3345	169
9.355	115	9.355	134	9.355	98	9.355	188
9.3754	151	9.3754	115	9.3754	98	9.3754	180
9.3959	135	9.3959	113	9.3959	106	9.3959	159
9.4163	158	9.4163	144	9.4163	113	9.4163	189
9.4368	165	9.4368	134	9.4368	131	9.4368	178
9.4572	228	9.4572	183	9.4572	116	9.4572	164
9.4776	279	9.4776	200	9.4776	143	9.4776	175
9.4981	331	9.4981	194	9.4981	178	9.4981	185
9.5185	433	9.5185	226	9.5185	198	9.5185	171
9.539	534	9.539	335	9.539	244	9.539	191
9.5594	673	9.5594	328	9.5594	254	9.5594	157
9.5799	805	9.5799	423	9.5799	292	9.5799	189
9.6003	939	9.6003	542	9.6003	320	9.6003	213
9.6208	1041	9.6208	569	9.6208	332	9.6208	190
9.6412	1004	9.6412	633	9.6412	377	9.6412	167
9.6617	817	9.6617	618	9.6617	384	9.6617	170
9.6821	609	9.6821	534	9.6821	367	9.6821	163
9.7026	406	9.7026	347	9.7026	302	9.7026	177
9.723	383	9.723	315	9.723	228	9.723	169
9.7434	477	9.7434	284	9.7434	225	9.7434	178
9.7639	550	9.7639	280	9.7639	205	9.7639	161
9.7843	635	9.7843	345	9.7843	283	9.7843	184
9.8048	702	9.8048	381	9.8048	226	9.8048	170
9.8252	830	9.8252	426	9.8252	278	9.8252	154
9.8457	771	9.8457	513	9.8457	319	9.8457	159
9.8661	634	9.8661	580	9.8661	301	9.8661	142
9.8866	384	9.8866	508	9.8866	340	9.8866	159
9.907	263	9.907	355	9.907	234	9.907	160
9.9275	154	9.9275	215	9.9275	199	9.9275	134
9.9479	153	9.9479	167	9.9479	134	9.9479	149
9.9683	132	9.9683	125	9.9683	125	9.9683	161
9.9888	131	9.9888	140	9.9888	118	9.9888	162
10.0092	157	10.0092	131	10.0092	125	10.0092	168
10.0297	165	10.0297	145	10.0297	89	10.0297	150
10.0501	174	10.0501	148	10.0501	140	10.0501	141
10.0706	201	10.0706	156	10.0706	123	10.0706	147
10.091	241	10.091	158	10.091	107	10.091	133
10.1115	246	10.1115	187	10.1115	133	10.1115	142
10.1319	242	10.1319	171	10.1319	121	10.1319	156
10.1524	202	10.1524	185	10.1524	136	10.1524	152
10.1728	175	10.1728	178	10.1728	118	10.1728	168
10.1933	136	10.1933	140	10.1933	108	10.1933	182
10.2137	108	10.2137	154	10.2137	110	10.2137	164
10.2341	125	10.2341	105	10.2341	85	10.2341	154
10.2546	101	10.2546	109	10.2546	115	10.2546	149
10.275	115	10.275	114	10.275	116	10.275	142
10.2955	119	10.2955	132	10.2955	97	10.2955	160
10.3159	123	10.3159	123	10.3159	93	10.3159	167
10.3364	120	10.3364	121	10.3364	92	10.3364	143
10.3568	151	10.3568	112	10.3568	98	10.3568	142
10.3773	156	10.3773	129	10.3773	93	10.3773	156
10.3977	132	10.3977	139	10.3977	141	10.3977	159
10.4182	140	10.4182	139	10.4182	117	10.4182	144
10.4386	169	10.4386	157	10.4386	118	10.4386	163
10.4591	168	10.4591	161	10.4591	117	10.4591	161
10.4795	164	10.4795	156	10.4795	133	10.4795	160
10.4999	137	10.4999	174	10.4999	110	10.4999	167
10.5204	139	10.5204	165	10.5204	115	10.5204	156
10.5408	137	10.5408	154	10.5408	112	10.5408	162
10.5613	118	10.5613	147	10.5613	116	10.5613	166
10.5817	108	10.5817	144	10.5817	102	10.5817	165
10.6022	103	10.6022	140	10.6022	109	10.6022	184
10.6226	117	10.6226	104	10.6226	102	10.6226	165
10.6431	119	10.6431	119	10.6431	107	10.6431	170
10.6635	115	10.6635	122	10.6635	101	10.6635	182
10.684	109	10.684	112	10.684	98	10.684	182
10.7044	113	10.7044	131	10.7044	83	10.7044	173
10.7248	119	10.7248	113	10.7248	134	10.7248	178
10.7453	114	10.7453	139	10.7453	110	10.7453	164
10.7657	125	10.7657	137	10.7657	92	10.7657	175
10.7862	111	10.7862	108	10.7862	116	10.7862	169
10.8066	125	10.8066	128	10.8066	100	10.8066	147
10.8271	106	10.8271	115	10.8271	112	10.8271	154
10.8475	108	10.8475	127	10.8475	98	10.8475	162
10.868	104	10.868	117	10.868	85	10.868	160
10.8884	126	10.8884	139	10.8884	107	10.8884	131
10.9089	121	10.9089	136	10.9089	96	10.9089	176
10.9293	139	10.9293	121	10.9293	98	10.9293	139
10.9498	130	10.9498	144	10.9498	108	10.9498	151
10.9702	130	10.9702	128	10.9702	119	10.9702	142
10.9906	118	10.9906	162	10.9906	98	10.9906	141
11.0111	113	11.0111	143	11.0111	109	11.0111	162
11.0315	121	11.0315	120	11.0315	90	11.0315	129
11.052	111	11.052	138	11.052	89	11.052	150
11.0724	110	11.0724	114	11.0724	98	11.0724	135
11.0929	109	11.0929	125	11.0929	93	11.0929	150
11.1133	116	11.1133	123	11.1133	107	11.1133	136
11.1338	116	11.1338	114	11.1338	94	11.1338	148
11.1542	132	11.1542	113	11.1542	106	11.1542	152
11.1747	123	11.1747	115	11.1747	109	11.1747	151
11.1951	127	11.1951	110	11.1951	95	11.1951	141
11.2155	114	11.2155	128	11.2155	96	11.2155	142
11.236	113	11.236	145	11.236	104	11.236	159
11.2564	121	11.2564	137	11.2564	101	11.2564	170
11.2769	101	11.2769	131	11.2769	114	11.2769	155
11.2973	113	11.2973	142	11.2973	106	11.2973	185
11.3178	131	11.3178	137	11.3178	94	11.3178	170
11.3382	122	11.3382	130	11.3382	129	11.3382	180
11.3587	130	11.3587	138	11.3587	105	11.3587	201
11.3791	159	11.3791	148	11.3791	129	11.3791	155
11.3996	155	11.3996	151	11.3996	121	11.3996	174
11.42	186	11.42	165	11.42	134	11.42	162
11.4405	183	11.4405	157	11.4405	141	11.4405	182
11.4609	228	11.4609	172	11.4609	146	11.4609	181
11.4813	219	11.4813	169	11.4813	134	11.4813	165
11.5018	243	11.5018	185	11.5018	125	11.5018	169
11.5222	201	11.5222	181	11.5222	132	11.5222	162
11.5427	151	11.5427	203	11.5427	129	11.5427	162
11.5631	152	11.5631	177	11.5631	142	11.5631	151
11.5836	140	11.5836	181	11.5836	127	11.5836	136
11.604	169	11.604	141	11.604	125	11.604	164
11.6245	168	11.6245	136	11.6245	110	11.6245	149
11.6449	178	11.6449	143	11.6449	152	11.6449	151
11.6654	189	11.6654	171	11.6654	108	11.6654	150
11.6858	166	11.6858	162	11.6858	113	11.6858	136
11.7062	249	11.7062	179	11.7062	127	11.7062	131
11.7267	207	11.7267	201	11.7267	140	11.7267	141
11.7471	219	11.7471	199	11.7471	149	11.7471	138
11.7676	167	11.7676	174	11.7676	134	11.7676	153
11.788	134	11.788	159	11.788	132	11.788	141
11.8085	128	11.8085	164	11.8085	124	11.8085	157
11.8289	147	11.8289	142	11.8289	124	11.8289	136
11.8494	130	11.8494	123	11.8494	107	11.8494	146
11.8698	154	11.8698	136	11.8698	115	11.8698	150
11.8903	142	11.8903	134	11.8903	108	11.8903	152
11.9107	164	11.9107	176	11.9107	107	11.9107	137
11.9312	158	11.9312	161	11.9312	115	11.9312	140
11.9516	195	11.9516	150	11.9516	109	11.9516	147
11.972	202	11.972	145	11.972	127	11.972	123
11.9925	221	11.9925	191	11.9925	114	11.9925	130
12.0129	228	12.0129	199	12.0129	148	12.0129	136
12.0334	265	12.0334	190	12.0334	122	12.0334	144
12.0538	258	12.0538	182	12.0538	145	12.0538	132
12.0743	226	12.0743	208	12.0743	145	12.0743	135
12.0947	186	12.0947	193	12.0947	155	12.0947	160
12.1152	153	12.1152	181	12.1152	127	12.1152	137
12.1356	172	12.1356	139	12.1356	120	12.1356	163
12.1561	150	12.1561	165	12.1561	126	12.1561	155
12.1765	144	12.1765	145	12.1765	99	12.1765	125
12.197	168	12.197	150	12.197	113	12.197	156
12.2174	136	12.2174	144	12.2174	106	12.2174	132
12.2378	168	12.2378	182	12.2378	123	12.2378	142
12.2583	139	12.2583	150	12.2583	121	12.2583	161
12.2787	138	12.2787	135	12.2787	136	12.2787	150
12.2992	106	12.2992	160	12.2992	108	12.2992	138
12.3196	133	12.3196	133	12.3196	144	12.3196	126
12.3401	139	12.3401	133	12.3401	109	12.3401	132
12.3605	112	12.3605	150	12.3605	110	12.3605	136
12.381	139	12.381	144	12.381	109	12.381	137
12.4014	132	12.4014	150	12.4014	116	12.4014	143
12.4219	161	12.4219	150	12.4219	107	12.4219	144
12.4423	122	12.4423	122	12.4423	109	12.4423	151
12.4627	154	12.4627	171	12.4627	110	12.4627	146
12.4832	168	12.4832	141	12.4832	105	12.4832	179
12.5036	160	12.5036	147	12.5036	118	12.5036	151
12.5241	180	12.5241	149	12.5241	116	12.5241	166
12.5445	155	12.5445	140	12.5445	112	12.5445	149
12.565	163	12.565	145	12.565	111	12.565	165
12.5854	152	12.5854	152	12.5854	108	12.5854	149
12.6059	131	12.6059	151	12.6059	114	12.6059	135
12.6263	139	12.6263	123	12.6263	96	12.6263	146
12.6468	129	12.6468	145	12.6468	117	12.6468	156
12.6672	136	12.6672	133	12.6672	110	12.6672	151
12.6877	151	12.6877	119	12.6877	97	12.6877	145
12.7081	130	12.7081	124	12.7081	119	12.7081	137
12.7285	129	12.7285	166	12.7285	90	12.7285	149
12.749	163	12.749	132	12.749	113	12.749	134
12.7694	137	12.7694	133	12.7694	111	12.7694	152
12.7899	127	12.7899	155	12.7899	99	12.7899	144
12.8103	120	12.8103	133	12.8103	116	12.8103	160
12.8308	136	12.8308	144	12.8308	108	12.8308	142
12.8512	139	12.8512	132	12.8512	124	12.8512	164
12.8717	152	12.8717	153	12.8717	102	12.8717	141
12.8921	121	12.8921	145	12.8921	112	12.8921	157
12.9126	153	12.9126	123	12.9126	90	12.9126	144
12.933	115	12.933	158	12.933	106	12.933	156
12.9534	137	12.9534	136	12.9534	92	12.9534	160
12.9739	137	12.9739	122	12.9739	115	12.9739	159
12.9943	128	12.9943	127	12.9943	98	12.9943	132
13.0148	132	13.0148	111	13.0148	105	13.0148	141
13.0352	120	13.0352	148	13.0352	128	13.0352	156
13.0557	150	13.0557	138	13.0557	120	13.0557	134
13.0761	144	13.0761	156	13.0761	113	13.0761	143
13.0966	131	13.0966	135	13.0966	103	13.0966	138
13.117	132	13.117	127	13.117	125	13.117	170
13.1375	159	13.1375	124	13.1375	108	13.1375	135
13.1579	142	13.1579	132	13.1579	104	13.1579	145
13.1784	143	13.1784	142	13.1784	107	13.1784	143
13.1988	148	13.1988	150	13.1988	100	13.1988	128
13.2192	169	13.2192	152	13.2192	118	13.2192	155
13.2397	158	13.2397	156	13.2397	113	13.2397	141
13.2601	215	13.2601	150	13.2601	138	13.2601	141
13.2806	199	13.2806	163	13.2806	135	13.2806	142
13.301	242	13.301	197	13.301	136	13.301	148
13.3215	248	13.3215	191	13.3215	125	13.3215	149
13.3419	349	13.3419	199	13.3419	155	13.3419	144
13.3624	270	13.3624	232	13.3624	171	13.3624	128
13.3828	323	13.3828	279	13.3828	194	13.3828	140
13.4033	311	13.4033	277	13.4033	191	13.4033	154
13.4237	279	13.4237	259	13.4237	168	13.4237	151
13.4441	246	13.4441	261	13.4441	169	13.4441	132
13.4646	226	13.4646	193	13.4646	157	13.4646	170
13.485	176	13.485	173	13.485	142	13.485	186
13.5055	155	13.5055	182	13.5055	129	13.5055	148
13.5259	138	13.5259	148	13.5259	131	13.5259	167
13.5464	144	13.5464	159	13.5464	98	13.5464	126
13.5668	136	13.5668	154	13.5668	118	13.5668	150
13.5873	156	13.5873	136	13.5873	105	13.5873	116
13.6077	167	13.6077	152	13.6077	100	13.6077	148
13.6282	172	13.6282	133	13.6282	139	13.6282	152
13.6486	168	13.6486	148	13.6486	93	13.6486	143
13.6691	182	13.6691	159	13.6691	118	13.6691	155
13.6895	175	13.6895	165	13.6895	119	13.6895	166
13.7099	182	13.7099	172	13.7099	128	13.7099	151
13.7304	187	13.7304	162	13.7304	129	13.7304	148
13.7508	212	13.7508	165	13.7508	137	13.7508	159
13.7713	204	13.7713	190	13.7713	143	13.7713	157
13.7917	211	13.7917	190	13.7917	148	13.7917	156
13.8122	179	13.8122	180	13.8122	163	13.8122	173
13.8326	182	13.8326	194	13.8326	141	13.8326	153
13.8531	167	13.8531	159	13.8531	128	13.8531	171
13.8735	139	13.8735	180	13.8735	105	13.8735	159
13.894	142	13.894	140	13.894	113	13.894	157
13.9144	113	13.9144	121	13.9144	102	13.9144	162
13.9349	138	13.9349	136	13.9349	115	13.9349	159
13.9553	133	13.9553	143	13.9553	119	13.9553	156
13.9757	151	13.9757	170	13.9757	110	13.9757	151
13.9962	130	13.9962	140	13.9962	116	13.9962	159
14.0166	149	14.0166	143	14.0166	104	14.0166	131
14.0371	130	14.0371	152	14.0371	110	14.0371	126
14.0575	147	14.0575	141	14.0575	115	14.0575	144
14.078	152	14.078	147	14.078	112	14.078	144
14.0984	149	14.0984	140	14.0984	94	14.0984	125
14.1189	147	14.1189	137	14.1189	109	14.1189	134
14.1393	150	14.1393	143	14.1393	107	14.1393	145
14.1598	149	14.1598	137	14.1598	106	14.1598	147
14.1802	162	14.1802	158	14.1802	100	14.1802	138
14.2006	162	14.2006	149	14.2006	94	14.2006	138
14.2211	193	14.2211	168	14.2211	109	14.2211	133
14.2415	144	14.2415	186	14.2415	122	14.2415	140
14.262	176	14.262	139	14.262	116	14.262	152
14.2824	164	14.2824	201	14.2824	118	14.2824	145
14.3029	195	14.3029	182	14.3029	119	14.3029	163
14.3233	187	14.3233	191	14.3233	126	14.3233	141
14.3438	253	14.3438	223	14.3438	155	14.3438	163
14.3642	281	14.3642	171	14.3642	171	14.3642	147
14.3847	347	14.3847	207	14.3847	170	14.3847	153
14.4051	347	14.4051	259	14.4051	179	14.4051	144
14.4256	435	14.4256	302	14.4256	191	14.4256	168
14.446	480	14.446	312	14.446	222	14.446	131
14.4664	498	14.4664	329	14.4664	216	14.4664	148
14.4869	449	14.4869	352	14.4869	218	14.4869	164
14.5073	361	14.5073	304	14.5073	216	14.5073	145
14.5278	258	14.5278	222	14.5278	176	14.5278	190
14.5482	184	14.5482	189	14.5482	165	14.5482	157
14.5687	176	14.5687	154	14.5687	124	14.5687	166
14.5891	187	14.5891	144	14.5891	129	14.5891	145
14.6096	141	14.6096	139	14.6096	125	14.6096	141
14.63	155	14.63	148	14.63	116	14.63	163
14.6505	154	14.6505	125	14.6505	117	14.6505	147
14.6709	149	14.6709	147	14.6709	119	14.6709	143
14.6913	161	14.6913	148	14.6913	123	14.6913	148
14.7118	174	14.7118	146	14.7118	104	14.7118	170
14.7322	170	14.7322	146	14.7322	125	14.7322	149
14.7527	160	14.7527	149	14.7527	115	14.7527	135
14.7731	176	14.7731	149	14.7731	119	14.7731	132
14.7936	170	14.7936	176	14.7936	117	14.7936	174
14.814	157	14.814	142	14.814	134	14.814	155
14.8345	180	14.8345	164	14.8345	136	14.8345	135
14.8549	155	14.8549	174	14.8549	120	14.8549	151
14.8754	153	14.8754	156	14.8754	115	14.8754	144
14.8958	157	14.8958	168	14.8958	122	14.8958	136
14.9163	127	14.9163	141	14.9163	102	14.9163	143
14.9367	143	14.9367	152	14.9367	118	14.9367	133
14.9571	164	14.9571	158	14.9571	111	14.9571	171
14.9776	171	14.9776	138	14.9776	97	14.9776	137
14.998	159	14.998	126	14.998	129	14.998	144
15.0185	160	15.0185	154	15.0185	98	15.0185	120
15.0389	175	15.0389	150	15.0389	95	15.0389	140
15.0594	169	15.0594	171	15.0594	105	15.0594	131
15.0798	183	15.0798	133	15.0798	109	15.0798	137
15.1003	178	15.1003	155	15.1003	117	15.1003	144
15.1207	174	15.1207	126	15.1207	117	15.1207	155
15.1412	146	15.1412	140	15.1412	108	15.1412	112
15.1616	161	15.1616	147	15.1616	108	15.1616	137
15.182	149	15.182	141	15.182	112	15.182	143
15.2025	169	15.2025	131	15.2025	132	15.2025	133
15.2229	181	15.2229	159	15.2229	104	15.2229	150
15.2434	168	15.2434	159	15.2434	137	15.2434	127
15.2638	161	15.2638	145	15.2638	94	15.2638	140
15.2843	150	15.2843	141	15.2843	116	15.2843	129
15.3047	163	15.3047	157	15.3047	125	15.3047	121
15.3252	158	15.3252	128	15.3252	115	15.3252	155
15.3456	186	15.3456	154	15.3456	118	15.3456	149
15.3661	157	15.3661	142	15.3661	95	15.3661	154
15.3865	158	15.3865	161	15.3865	121	15.3865	126
15.407	163	15.407	168	15.407	110	15.407	155
15.4274	137	15.4274	133	15.4274	114	15.4274	143
15.4478	155	15.4478	148	15.4478	115	15.4478	152
15.4683	137	15.4683	142	15.4683	105	15.4683	157
15.4887	132	15.4887	146	15.4887	105	15.4887	142
15.5092	150	15.5092	135	15.5092	95	15.5092	123
15.5296	150	15.5296	129	15.5296	105	15.5296	150
15.5501	140	15.5501	160	15.5501	119	15.5501	143
15.5705	142	15.5705	129	15.5705	106	15.5705	157
15.591	157	15.591	127	15.591	95	15.591	131
15.6114	154	15.6114	148	15.6114	115	15.6114	140
15.6319	138	15.6319	118	15.6319	112	15.6319	121
15.6523	154	15.6523	153	15.6523	104	15.6523	121
15.6728	158	15.6728	114	15.6728	112	15.6728	136
15.6932	147	15.6932	135	15.6932	124	15.6932	130
15.7136	140	15.7136	146	15.7136	126	15.7136	146
15.7341	144	15.7341	137	15.7341	103	15.7341	154
15.7545	155	15.7545	143	15.7545	112	15.7545	142
15.775	156	15.775	121	15.775	112	15.775	123
15.7954	175	15.7954	165	15.7954	111	15.7954	138
15.8159	174	15.8159	148	15.8159	129	15.8159	156
15.8363	162	15.8363	152	15.8363	116	15.8363	143
15.8568	173	15.8568	145	15.8568	125	15.8568	144
15.8772	184	15.8772	178	15.8772	141	15.8772	155
15.8977	208	15.8977	190	15.8977	130	15.8977	162
15.9181	197	15.9181	186	15.9181	118	15.9181	143
15.9385	220	15.9385	182	15.9385	122	15.9385	170
15.959	203	15.959	207	15.959	149	15.959	152
15.9794	156	15.9794	186	15.9794	141	15.9794	145
15.9999	169	15.9999	162	15.9999	141	15.9999	150
16.0203	144	16.0203	161	16.0203	129	16.0203	166
16.0408	127	16.0408	160	16.0408	121	16.0408	176
16.0612	134	16.0612	142	16.0612	113	16.0612	159
16.0817	157	16.0817	132	16.0817	103	16.0817	153
16.1021	139	16.1021	150	16.1021	102	16.1021	151
16.1226	111	16.1226	115	16.1226	103	16.1226	116
16.143	153	16.143	129	16.143	114	16.143	145
16.1635	149	16.1635	124	16.1635	98	16.1635	137
16.1839	137	16.1839	141	16.1839	96	16.1839	124
16.2043	138	16.2043	125	16.2043	102	16.2043	132
16.2248	119	16.2248	138	16.2248	123	16.2248	135
16.2452	117	16.2452	145	16.2452	108	16.2452	130
16.2657	162	16.2657	112	16.2657	101	16.2657	149
16.2861	157	16.2861	138	16.2861	98	16.2861	160
16.3066	140	16.3066	140	16.3066	109	16.3066	158
16.327	127	16.327	135	16.327	120	16.327	158
16.3475	153	16.3475	136	16.3475	97	16.3475	147
16.3679	160	16.3679	144	16.3679	102	16.3679	157
16.3884	200	16.3884	168	16.3884	128	16.3884	154
16.4088	156	16.4088	157	16.4088	109	16.4088	138
16.4292	191	16.4292	172	16.4292	126	16.4292	117
16.4497	176	16.4497	158	16.4497	122	16.4497	102
16.4701	177	16.4701	179	16.4701	119	16.4701	126
16.4906	209	16.4906	167	16.4906	154	16.4906	150
16.511	211	16.511	177	16.511	141	16.511	132
16.5315	192	16.5315	165	16.5315	139	16.5315	161
16.5519	139	16.5519	181	16.5519	157	16.5519	128
16.5724	155	16.5724	169	16.5724	119	16.5724	139
16.5928	140	16.5928	180	16.5928	117	16.5928	133
16.6133	161	16.6133	143	16.6133	121	16.6133	141
16.6337	138	16.6337	137	16.6337	102	16.6337	169
16.6542	157	16.6542	153	16.6542	122	16.6542	150
16.6746	149	16.6746	170	16.6746	116	16.6746	167
16.695	162	16.695	149	16.695	114	16.695	177
16.7155	172	16.7155	177	16.7155	117	16.7155	155
16.7359	173	16.7359	132	16.7359	121	16.7359	151
16.7564	140	16.7564	147	16.7564	144	16.7564	159
16.7768	150	16.7768	166	16.7768	144	16.7768	177
16.7973	138	16.7973	160	16.7973	157	16.7973	162
16.8177	137	16.8177	169	16.8177	129	16.8177	178
16.8382	135	16.8382	156	16.8382	131	16.8382	176
16.8586	178	16.8586	158	16.8586	119	16.8586	198
16.8791	181	16.8791	175	16.8791	148	16.8791	207
16.8995	162	16.8995	171	16.8995	125	16.8995	188
16.9199	165	16.9199	179	16.9199	148	16.9199	192
16.9404	150	16.9404	162	16.9404	130	16.9404	179
16.9608	153	16.9608	160	16.9608	116	16.9608	170
16.9813	165	16.9813	165	16.9813	129	16.9813	164
17.0017	149	17.0017	164	17.0017	112	17.0017	169
17.0222	141	17.0222	170	17.0222	127	17.0222	180
17.0426	146	17.0426	156	17.0426	112	17.0426	152
17.0631	116	17.0631	134	17.0631	118	17.0631	156
17.0835	132	17.0835	126	17.0835	121	17.0835	178
17.104	155	17.104	152	17.104	108	17.104	152
17.1244	137	17.1244	136	17.1244	113	17.1244	138
17.1449	124	17.1449	124	17.1449	103	17.1449	147
17.1653	158	17.1653	133	17.1653	117	17.1653	151
17.1857	148	17.1857	143	17.1857	109	17.1857	145
17.2062	133	17.2062	140	17.2062	109	17.2062	162
17.2266	142	17.2266	142	17.2266	122	17.2266	165
17.2471	146	17.2471	154	17.2471	109	17.2471	145
17.2675	168	17.2675	167	17.2675	110	17.2675	139
17.288	185	17.288	178	17.288	118	17.288	141
17.3084	171	17.3084	143	17.3084	127	17.3084	149
17.3289	161	17.3289	155	17.3289	136	17.3289	141
17.3493	155	17.3493	172	17.3493	117	17.3493	146
17.3698	159	17.3698	155	17.3698	140	17.3698	128
17.3902	166	17.3902	145	17.3902	96	17.3902	146
17.4107	151	17.4107	151	17.4107	103	17.4107	131
17.4311	171	17.4311	144	17.4311	123	17.4311	145
17.4515	134	17.4515	136	17.4515	115	17.4515	123
17.472	130	17.472	132	17.472	121	17.472	163
17.4924	131	17.4924	130	17.4924	117	17.4924	143
17.5129	121	17.5129	112	17.5129	109	17.5129	141
17.5333	140	17.5333	128	17.5333	124	17.5333	153
17.5538	138	17.5538	129	17.5538	115	17.5538	133
17.5742	128	17.5742	139	17.5742	105	17.5742	140
17.5947	159	17.5947	159	17.5947	111	17.5947	166
17.6151	125	17.6151	141	17.6151	109	17.6151	131
17.6356	160	17.6356	126	17.6356	110	17.6356	155
17.656	157	17.656	134	17.656	97	17.656	138
17.6764	184	17.6764	130	17.6764	108	17.6764	133
17.6969	151	17.6969	140	17.6969	114	17.6969	146
17.7173	162	17.7173	139	17.7173	124	17.7173	150
17.7378	162	17.7378	125	17.7378	112	17.7378	144
17.7582	171	17.7582	126	17.7582	125	17.7582	155
17.7787	167	17.7787	161	17.7787	127	17.7787	134
17.7991	167	17.7991	142	17.7991	94	17.7991	148
17.8196	169	17.8196	160	17.8196	102	17.8196	160
17.84	158	17.84	132	17.84	123	17.84	155
17.8605	191	17.8605	156	17.8605	125	17.8605	162
17.8809	189	17.8809	145	17.8809	126	17.8809	136
17.9014	163	17.9014	169	17.9014	121	17.9014	158
17.9218	184	17.9218	147	17.9218	140	17.9218	168
17.9422	171	17.9422	176	17.9422	128	17.9422	165
17.9627	167	17.9627	145	17.9627	146	17.9627	169
17.9831	176	17.9831	155	17.9831	115	17.9831	169
18.0036	160	18.0036	153	18.0036	148	18.0036	143
18.024	184	18.024	167	18.024	136	18.024	148
18.0445	198	18.0445	173	18.0445	125	18.0445	150
18.0649	166	18.0649	165	18.0649	143	18.0649	155
18.0854	158	18.0854	160	18.0854	132	18.0854	167
18.1058	159	18.1058	172	18.1058	123	18.1058	144
18.1263	154	18.1263	140	18.1263	122	18.1263	184
18.1467	165	18.1467	142	18.1467	126	18.1467	138
18.1671	173	18.1671	151	18.1671	113	18.1671	161
18.1876	158	18.1876	164	18.1876	137	18.1876	159
18.208	163	18.208	166	18.208	117	18.208	136
18.2285	191	18.2285	165	18.2285	127	18.2285	153
18.2489	194	18.2489	159	18.2489	127	18.2489	156
18.2694	169	18.2694	172	18.2694	131	18.2694	170
18.2898	184	18.2898	138	18.2898	121	18.2898	182
18.3103	190	18.3103	146	18.3103	127	18.3103	148
18.3307	198	18.3307	144	18.3307	141	18.3307	168
18.3512	172	18.3512	155	18.3512	126	18.3512	147
18.3716	220	18.3716	174	18.3716	118	18.3716	156
18.3921	178	18.3921	164	18.3921	153	18.3921	137
18.4125	197	18.4125	150	18.4125	141	18.4125	151
18.4329	185	18.4329	165	18.4329	134	18.4329	155
18.4534	159	18.4534	192	18.4534	123	18.4534	138
18.4738	159	18.4738	201	18.4738	114	18.4738	142
18.4943	123	18.4943	168	18.4943	125	18.4943	146
18.5147	147	18.5147	151	18.5147	126	18.5147	159
18.5352	127	18.5352	120	18.5352	121	18.5352	149
18.5556	123	18.5556	135	18.5556	118	18.5556	154
18.5761	118	18.5761	148	18.5761	101	18.5761	139
18.5965	123	18.5965	131	18.5965	107	18.5965	150
18.617	130	18.617	143	18.617	119	18.617	147
18.6374	125	18.6374	115	18.6374	122	18.6374	191
18.6578	128	18.6578	134	18.6578	121	18.6578	180
18.6783	109	18.6783	141	18.6783	106	18.6783	170
18.6987	113	18.6987	126	18.6987	102	18.6987	137
18.7192	124	18.7192	143	18.7192	125	18.7192	174
18.7396	141	18.7396	129	18.7396	146	18.7396	169
18.7601	129	18.7601	123	18.7601	120	18.7601	176
18.7805	126	18.7805	125	18.7805	124	18.7805	164
18.801	126	18.801	144	18.801	120	18.801	174
18.8214	147	18.8214	135	18.8214	132	18.8214	184
18.8419	135	18.8419	146	18.8419	137	18.8419	179
18.8623	125	18.8623	140	18.8623	125	18.8623	177
18.8828	131	18.8828	131	18.8828	131	18.8828	179
18.9032	159	18.9032	158	18.9032	116	18.9032	188
18.9236	115	18.9236	152	18.9236	124	18.9236	178
18.9441	112	18.9441	161	18.9441	126	18.9441	213
18.9645	145	18.9645	156	18.9645	130	18.9645	209
18.985	123	18.985	140	18.985	153	18.985	227
19.0054	122	19.0054	133	19.0054	135	19.0054	217
19.0259	129	19.0259	157	19.0259	157	19.0259	208
19.0463	122	19.0463	146	19.0463	114	19.0463	232
19.0668	135	19.0668	172	19.0668	122	19.0668	222
19.0872	110	19.0872	147	19.0872	141	19.0872	230
19.1077	124	19.1077	148	19.1077	124	19.1077	215
19.1281	125	19.1281	141	19.1281	136	19.1281	214
19.1485	145	19.1485	125	19.1485	156	19.1485	249
19.169	123	19.169	152	19.169	153	19.169	187
19.1894	136	19.1894	165	19.1894	139	19.1894	204
19.2099	124	19.2099	146	19.2099	148	19.2099	208
19.2303	134	19.2303	156	19.2303	140	19.2303	230
19.2508	117	19.2508	159	19.2508	144	19.2508	213
19.2712	160	19.2712	167	19.2712	111	19.2712	225
19.2917	138	19.2917	167	19.2917	130	19.2917	220
19.3121	153	19.3121	153	19.3121	153	19.3121	219
19.3326	164	19.3326	142	19.3326	134	19.3326	233
19.353	146	19.353	177	19.353	177	19.353	211
19.3735	131	19.3735	152	19.3735	145	19.3735	211
19.3939	119	19.3939	173	19.3939	134	19.3939	198
19.4143	132	19.4143	142	19.4143	133	19.4143	188
19.4348	120	19.4348	147	19.4348	111	19.4348	189
19.4552	115	19.4552	147	19.4552	127	19.4552	203
19.4757	129	19.4757	161	19.4757	135	19.4757	172
19.4961	129	19.4961	117	19.4961	133	19.4961	201
19.5166	117	19.5166	145	19.5166	117	19.5166	177
19.537	113	19.537	146	19.537	132	19.537	188
19.5575	108	19.5575	134	19.5575	138	19.5575	188
19.5779	128	19.5779	153	19.5779	131	19.5779	178
19.5984	140	19.5984	149	19.5984	152	19.5984	199
19.6188	127	19.6188	151	19.6188	142	19.6188	176
19.6393	167	19.6393	149	19.6393	131	19.6393	178
19.6597	187	19.6597	176	19.6597	159	19.6597	201
19.6801	179	19.6801	169	19.6801	162	19.6801	188
19.7006	216	19.7006	216	19.7006	163	19.7006	180
19.721	232	19.721	215	19.721	178	19.721	172
19.7415	278	19.7415	251	19.7415	203	19.7415	164
19.7619	339	19.7619	272	19.7619	246	19.7619	174
19.7824	335	19.7824	272	19.7824	216	19.7824	207
19.8028	365	19.8028	292	19.8028	213	19.8028	176
19.8233	361	19.8233	276	19.8233	255	19.8233	185
19.8437	341	19.8437	282	19.8437	259	19.8437	194
19.8642	344	19.8642	317	19.8642	244	19.8642	203
19.8846	352	19.8846	324	19.8846	250	19.8846	208
19.905	332	19.905	320	19.905	238	19.905	203
19.9255	280	19.9255	283	19.9255	221	19.9255	200
19.9459	248	19.9459	254	19.9459	202	19.9459	211
19.9664	182	19.9664	220	19.9664	222	19.9664	199
19.9868	156	19.9868	210	19.9868	174	19.9868	211
20.0073	153	20.0073	176	20.0073	160	20.0073	176
20.0277	135	20.0277	168	20.0277	145	20.0277	199
20.0482	148	20.0482	166	20.0482	157	20.0482	196
20.0686	129	20.0686	147	20.0686	155	20.0686	213
20.0891	129	20.0891	163	20.0891	146	20.0891	207
20.1095	123	20.1095	133	20.1095	141	20.1095	203
20.13	133	20.13	122	20.13	126	20.13	193
20.1504	136	20.1504	162	20.1504	132	20.1504	189
20.1708	109	20.1708	141	20.1708	128	20.1708	188
20.1913	133	20.1913	152	20.1913	127	20.1913	214
20.2117	141	20.2117	162	20.2117	122	20.2117	191
20.2322	134	20.2322	160	20.2322	138	20.2322	201
20.2526	167	20.2526	165	20.2526	132	20.2526	192
20.2731	153	20.2731	179	20.2731	145	20.2731	218
20.2935	157	20.2935	171	20.2935	158	20.2935	230
20.314	127	20.314	163	20.314	138	20.314	227
20.3344	159	20.3344	152	20.3344	136	20.3344	245
20.3549	153	20.3549	159	20.3549	155	20.3549	226
20.3753	155	20.3753	156	20.3753	135	20.3753	237
20.3957	133	20.3957	163	20.3957	163	20.3957	241
20.4162	125	20.4162	134	20.4162	114	20.4162	226
20.4366	103	20.4366	170	20.4366	145	20.4366	245
20.4571	129	20.4571	141	20.4571	125	20.4571	221
20.4775	124	20.4775	146	20.4775	118	20.4775	213
20.498	127	20.498	132	20.498	110	20.498	194
20.5184	123	20.5184	146	20.5184	110	20.5184	207
20.5389	106	20.5389	160	20.5389	117	20.5389	175
20.5593	121	20.5593	134	20.5593	130	20.5593	205
20.5798	124	20.5798	137	20.5798	105	20.5798	182
20.6002	135	20.6002	122	20.6002	129	20.6002	179
20.6207	142	20.6207	126	20.6207	113	20.6207	183
20.6411	112	20.6411	141	20.6411	118	20.6411	186
20.6615	125	20.6615	119	20.6615	97	20.6615	177
20.682	125	20.682	160	20.682	116	20.682	148
20.7024	128	20.7024	127	20.7024	112	20.7024	158
20.7229	124	20.7229	125	20.7229	121	20.7229	174
20.7433	109	20.7433	122	20.7433	124	20.7433	171
20.7638	121	20.7638	135	20.7638	123	20.7638	165
20.7842	116	20.7842	118	20.7842	133	20.7842	172
20.8047	108	20.8047	119	20.8047	113	20.8047	165
20.8251	116	20.8251	128	20.8251	120	20.8251	161
20.8456	110	20.8456	111	20.8456	115	20.8456	166
20.866	136	20.866	136	20.866	127	20.866	179
20.8864	129	20.8864	133	20.8864	133	20.8864	139
20.9069	129	20.9069	137	20.9069	122	20.9069	149
20.9273	141	20.9273	154	20.9273	129	20.9273	166
20.9478	145	20.9478	148	20.9478	141	20.9478	169
20.9682	152	20.9682	139	20.9682	125	20.9682	169
20.9887	179	20.9887	166	20.9887	142	20.9887	161
21.0091	188	21.0091	160	21.0091	141	21.0091	182
21.0296	206	21.0296	155	21.0296	162	21.0296	128
21.05	213	21.05	195	21.05	139	21.05	152
21.0705	193	21.0705	228	21.0705	164	21.0705	178
21.0909	221	21.0909	183	21.0909	166	21.0909	177
21.1114	181	21.1114	188	21.1114	173	21.1114	161
21.1318	166	21.1318	150	21.1318	133	21.1318	162
21.1522	157	21.1522	158	21.1522	160	21.1522	153
21.1727	156	21.1727	136	21.1727	132	21.1727	160
21.1931	140	21.1931	138	21.1931	112	21.1931	145
21.2136	120	21.2136	125	21.2136	111	21.2136	160
21.234	129	21.234	121	21.234	129	21.234	186
21.2545	137	21.2545	146	21.2545	113	21.2545	192
21.2749	141	21.2749	147	21.2749	128	21.2749	169
21.2954	154	21.2954	133	21.2954	128	21.2954	149
21.3158	149	21.3158	146	21.3158	121	21.3158	179
21.3363	175	21.3363	142	21.3363	125	21.3363	151
21.3567	167	21.3567	164	21.3567	128	21.3567	171
21.3772	175	21.3772	146	21.3772	137	21.3772	168
21.3976	193	21.3976	164	21.3976	153	21.3976	181
21.418	174	21.418	159	21.418	157	21.418	174
21.4385	230	21.4385	173	21.4385	158	21.4385	176
21.4589	223	21.4589	196	21.4589	158	21.4589	159
21.4794	251	21.4794	170	21.4794	163	21.4794	177
21.4998	255	21.4998	186	21.4998	169	21.4998	165
21.5203	239	21.5203	215	21.5203	151	21.5203	174
21.5407	221	21.5407	202	21.5407	179	21.5407	206
21.5612	191	21.5612	198	21.5612	224	21.5612	185
21.5816	189	21.5816	242	21.5816	185	21.5816	175
21.6021	154	21.6021	208	21.6021	167	21.6021	193
21.6225	170	21.6225	207	21.6225	181	21.6225	196
21.6429	174	21.6429	189	21.6429	164	21.6429	165
21.6634	139	21.6634	209	21.6634	159	21.6634	163
21.6838	173	21.6838	171	21.6838	159	21.6838	188
21.7043	177	21.7043	181	21.7043	159	21.7043	183
21.7247	190	21.7247	177	21.7247	192	21.7247	186
21.7452	177	21.7452	187	21.7452	159	21.7452	207
21.7656	166	21.7656	161	21.7656	156	21.7656	209
21.7861	176	21.7861	167	21.7861	168	21.7861	225
21.8065	178	21.8065	167	21.8065	187	21.8065	219
21.827	175	21.827	182	21.827	155	21.827	226
21.8474	167	21.8474	150	21.8474	169	21.8474	205
21.8679	158	21.8679	165	21.8679	168	21.8679	236
21.8883	170	21.8883	183	21.8883	157	21.8883	228
21.9087	194	21.9087	174	21.9087	165	21.9087	246
21.9292	196	21.9292	186	21.9292	169	21.9292	195
21.9496	164	21.9496	184	21.9496	155	21.9496	227
21.9701	195	21.9701	210	21.9701	182	21.9701	207
21.9905	195	21.9905	231	21.9905	198	21.9905	222
22.011	164	22.011	217	22.011	177	22.011	210
22.0314	202	22.0314	207	22.0314	181	22.0314	205
22.0519	194	22.0519	200	22.0519	178	22.0519	210
22.0723	184	22.0723	200	22.0723	182	22.0723	227
22.0928	184	22.0928	194	22.0928	191	22.0928	205
22.1132	191	22.1132	235	22.1132	221	22.1132	199
22.1336	197	22.1336	197	22.1336	180	22.1336	225
22.1541	202	22.1541	233	22.1541	228	22.1541	235
22.1745	186	22.1745	209	22.1745	200	22.1745	205
22.195	193	22.195	190	22.195	180	22.195	255
22.2154	187	22.2154	201	22.2154	174	22.2154	220
22.2359	166	22.2359	196	22.2359	191	22.2359	228
22.2563	167	22.2563	188	22.2563	175	22.2563	198
22.2768	148	22.2768	157	22.2768	152	22.2768	229
22.2972	136	22.2972	195	22.2972	145	22.2972	198
22.3177	138	22.3177	154	22.3177	157	22.3177	200
22.3381	172	22.3381	153	22.3381	166	22.3381	203
22.3586	147	22.3586	149	22.3586	128	22.3586	196
22.379	151	22.379	172	22.379	151	22.379	191
22.3994	144	22.3994	149	22.3994	129	22.3994	181
22.4199	182	22.4199	159	22.4199	138	22.4199	198
22.4403	138	22.4403	144	22.4403	140	22.4403	198
22.4608	151	22.4608	166	22.4608	127	22.4608	162
22.4812	159	22.4812	175	22.4812	122	22.4812	209
22.5017	167	22.5017	152	22.5017	117	22.5017	195
22.5221	177	22.5221	166	22.5221	144	22.5221	188
22.5426	203	22.5426	153	22.5426	150	22.5426	187
22.563	190	22.563	173	22.563	183	22.563	223
22.5835	184	22.5835	205	22.5835	169	22.5835	212
22.6039	189	22.6039	191	22.6039	162	22.6039	229
22.6243	183	22.6243	190	22.6243	169	22.6243	244
22.6448	167	22.6448	213	22.6448	175	22.6448	201
22.6652	171	22.6652	192	22.6652	177	22.6652	259
22.6857	153	22.6857	199	22.6857	177	22.6857	250
22.7061	159	22.7061	192	22.7061	170	22.7061	234
22.7266	165	22.7266	162	22.7266	177	22.7266	238
22.747	149	22.747	188	22.747	172	22.747	202
22.7675	134	22.7675	172	22.7675	175	22.7675	244
22.7879	143	22.7879	159	22.7879	160	22.7879	200
22.8084	133	22.8084	173	22.8084	170	22.8084	213
22.8288	140	22.8288	154	22.8288	160	22.8288	209
22.8493	112	22.8493	139	22.8493	168	22.8493	221
22.8697	108	22.8697	152	22.8697	140	22.8697	207
22.8901	126	22.8901	160	22.8901	135	22.8901	221
22.9106	106	22.9106	134	22.9106	140	22.9106	211
22.931	140	22.931	160	22.931	143	22.931	222
22.9515	149	22.9515	129	22.9515	148	22.9515	227
22.9719	158	22.9719	156	22.9719	173	22.9719	202
22.9924	176	22.9924	151	22.9924	134	22.9924	201
23.0128	188	23.0128	159	23.0128	152	23.0128	183
23.0333	213	23.0333	180	23.0333	160	23.0333	236
23.0537	213	23.0537	187	23.0537	162	23.0537	210
23.0742	212	23.0742	199	23.0742	170	23.0742	198
23.0946	252	23.0946	185	23.0946	180	23.0946	182
23.1151	257	23.1151	225	23.1151	177	23.1151	171
23.1355	223	23.1355	243	23.1355	189	23.1355	179
23.1559	170	23.1559	235	23.1559	193	23.1559	182
23.1764	181	23.1764	207	23.1764	186	23.1764	165
23.1968	158	23.1968	190	23.1968	174	23.1968	165
23.2173	130	23.2173	159	23.2173	144	23.2173	181
23.2377	116	23.2377	171	23.2377	146	23.2377	192
23.2582	115	23.2582	142	23.2582	129	23.2582	182
23.2786	113	23.2786	139	23.2786	137	23.2786	160
23.2991	117	23.2991	125	23.2991	127	23.2991	149
23.3195	138	23.3195	143	23.3195	124	23.3195	173
23.34	127	23.34	132	23.34	101	23.34	157
23.3604	155	23.3604	146	23.3604	147	23.3604	175
23.3808	147	23.3808	120	23.3808	112	23.3808	162
23.4013	120	23.4013	147	23.4013	112	23.4013	141
23.4217	152	23.4217	151	23.4217	146	23.4217	171
23.4422	151	23.4422	147	23.4422	129	23.4422	165
23.4626	138	23.4626	109	23.4626	127	23.4626	129
23.4831	141	23.4831	144	23.4831	128	23.4831	153
23.5035	144	23.5035	157	23.5035	141	23.5035	141
23.524	128	23.524	171	23.524	130	23.524	161
23.5444	125	23.5444	139	23.5444	121	23.5444	160
23.5649	143	23.5649	144	23.5649	112	23.5649	158
23.5853	116	23.5853	121	23.5853	108	23.5853	164
23.6058	148	23.6058	153	23.6058	115	23.6058	137
23.6262	149	23.6262	136	23.6262	125	23.6262	141
23.6466	135	23.6466	139	23.6466	121	23.6466	127
23.6671	153	23.6671	127	23.6671	117	23.6671	149
23.6875	147	23.6875	130	23.6875	133	23.6875	162
23.708	179	23.708	153	23.708	116	23.708	145
23.7284	152	23.7284	135	23.7284	124	23.7284	128
23.7489	161	23.7489	139	23.7489	117	23.7489	150
23.7693	116	23.7693	129	23.7693	139	23.7693	154
23.7898	113	23.7898	144	23.7898	126	23.7898	138
23.8102	122	23.8102	147	23.8102	113	23.8102	156
23.8307	120	23.8307	131	23.8307	100	23.8307	143
23.8511	114	23.8511	122	23.8511	121	23.8511	153
23.8715	120	23.8715	140	23.8715	110	23.8715	143
23.892	106	23.892	147	23.892	117	23.892	161
23.9124	143	23.9124	103	23.9124	86	23.9124	137
23.9329	120	23.9329	115	23.9329	115	23.9329	149
23.9533	129	23.9533	110	23.9533	125	23.9533	142
23.9738	113	23.9738	117	23.9738	106	23.9738	148
23.9942	126	23.9942	128	23.9942	121	23.9942	147
24.0147	119	24.0147	115	24.0147	116	24.0147	148
24.0351	121	24.0351	122	24.0351	116	24.0351	126
24.0556	140	24.0556	116	24.0556	105	24.0556	159
24.076	116	24.076	138	24.076	115	24.076	147
24.0965	132	24.0965	92	24.0965	114	24.0965	128
24.1169	129	24.1169	112	24.1169	115	24.1169	167
24.1373	125	24.1373	128	24.1373	130	24.1373	163
24.1578	128	24.1578	139	24.1578	129	24.1578	142
24.1782	155	24.1782	130	24.1782	125	24.1782	144
24.1987	148	24.1987	110	24.1987	115	24.1987	154
24.2191	126	24.2191	155	24.2191	143	24.2191	153
24.2396	144	24.2396	136	24.2396	149	24.2396	155
24.26	116	24.26	125	24.26	97	24.26	158
24.2805	111	24.2805	129	24.2805	162	24.2805	127
24.3009	129	24.3009	138	24.3009	109	24.3009	154
24.3214	108	24.3214	130	24.3214	118	24.3214	156
24.3418	119	24.3418	126	24.3418	113	24.3418	134
24.3622	113	24.3622	150	24.3622	123	24.3622	137
24.3827	134	24.3827	128	24.3827	115	24.3827	167
24.4031	120	24.4031	146	24.4031	99	24.4031	151
24.4236	127	24.4236	128	24.4236	121	24.4236	134
24.444	130	24.444	150	24.444	114	24.444	141
24.4645	150	24.4645	167	24.4645	131	24.4645	151
24.4849	192	24.4849	192	24.4849	139	24.4849	143
24.5054	211	24.5054	203	24.5054	176	24.5054	143
24.5258	238	24.5258	223	24.5258	141	24.5258	148
24.5463	269	24.5463	214	24.5463	170	24.5463	152
24.5667	268	24.5667	223	24.5667	192	24.5667	157
24.5872	306	24.5872	228	24.5872	185	24.5872	162
24.6076	287	24.6076	232	24.6076	192	24.6076	139
24.628	267	24.628	245	24.628	192	24.628	145
24.6485	222	24.6485	231	24.6485	194	24.6485	162
24.6689	184	24.6689	169	24.6689	164	24.6689	130
24.6894	196	24.6894	160	24.6894	159	24.6894	141
24.7098	159	24.7098	147	24.7098	103	24.7098	161
24.7303	132	24.7303	126	24.7303	122	24.7303	139
24.7507	125	24.7507	118	24.7507	103	24.7507	134
24.7712	105	24.7712	145	24.7712	107	24.7712	124
24.7916	129	24.7916	139	24.7916	103	24.7916	130
24.8121	122	24.8121	119	24.8121	99	24.8121	150
24.8325	115	24.8325	120	24.8325	102	24.8325	137
24.853	129	24.853	122	24.853	95	24.853	127
24.8734	125	24.8734	129	24.8734	136	24.8734	150
24.8938	116	24.8938	132	24.8938	116	24.8938	148
24.9143	156	24.9143	134	24.9143	104	24.9143	144
24.9347	109	24.9347	133	24.9347	129	24.9347	142
24.9552	140	24.9552	128	24.9552	135	24.9552	147
24.9756	149	24.9756	150	24.9756	109	24.9756	140
24.9961	115	24.9961	136	24.9961	116	24.9961	133
25.0165	119	25.0165	104	25.0165	132	25.0165	144
25.037	103	25.037	138	25.037	125	25.037	103
25.0574	105	25.0574	124	25.0574	107	25.0574	137
25.0779	113	25.0779	131	25.0779	98	25.0779	138
25.0983	119	25.0983	120	25.0983	123	25.0983	125
25.1187	103	25.1187	114	25.1187	90	25.1187	154
25.1392	109	25.1392	114	25.1392	102	25.1392	143
25.1596	109	25.1596	101	25.1596	115	25.1596	146
25.1801	98	25.1801	123	25.1801	97	25.1801	139
25.2005	117	25.2005	105	25.2005	120	25.2005	126
25.221	119	25.221	105	25.221	109	25.221	142
25.2414	115	25.2414	117	25.2414	98	25.2414	147
25.2619	107	25.2619	109	25.2619	120	25.2619	140
25.2823	115	25.2823	120	25.2823	112	25.2823	152
25.3028	111	25.3028	119	25.3028	99	25.3028	148
25.3232	114	25.3232	102	25.3232	97	25.3232	118
25.3437	102	25.3437	103	25.3437	105	25.3437	125
25.3641	122	25.3641	137	25.3641	102	25.3641	125
25.3845	114	25.3845	120	25.3845	106	25.3845	152
25.405	137	25.405	121	25.405	108	25.405	168
25.4254	137	25.4254	119	25.4254	118	25.4254	137
25.4459	124	25.4459	115	25.4459	122	25.4459	167
25.4663	139	25.4663	125	25.4663	122	25.4663	131
25.4868	124	25.4868	118	25.4868	98	25.4868	145
25.5072	131	25.5072	159	25.5072	111	25.5072	139
25.5277	129	25.5277	136	25.5277	120	25.5277	127
25.5481	144	25.5481	125	25.5481	116	25.5481	149
25.5686	133	25.5686	119	25.5686	107	25.5686	126
25.589	118	25.589	128	25.589	97	25.589	118
25.6094	103	25.6094	139	25.6094	140	25.6094	148
25.6299	121	25.6299	145	25.6299	101	25.6299	135
25.6503	147	25.6503	143	25.6503	135	25.6503	114
25.6708	141	25.6708	137	25.6708	113	25.6708	150
25.6912	135	25.6912	140	25.6912	114	25.6912	132
25.7117	127	25.7117	136	25.7117	120	25.7117	126
25.7321	136	25.7321	132	25.7321	108	25.7321	129
25.7526	150	25.7526	153	25.7526	126	25.7526	142
25.773	147	25.773	133	25.773	130	25.773	136
25.7935	134	25.7935	126	25.7935	106	25.7935	138
25.8139	142	25.8139	115	25.8139	135	25.8139	140
25.8344	132	25.8344	135	25.8344	100	25.8344	152
25.8548	126	25.8548	137	25.8548	109	25.8548	139
25.8752	126	25.8752	125	25.8752	107	25.8752	137
25.8957	114	25.8957	133	25.8957	101	25.8957	150
25.9161	120	25.9161	128	25.9161	127	25.9161	130
25.9366	131	25.9366	119	25.9366	124	25.9366	145
25.957	129	25.957	120	25.957	141	25.957	166
25.9775	122	25.9775	138	25.9775	121	25.9775	142
25.9979	121	25.9979	139	25.9979	116	25.9979	175
26.0184	135	26.0184	121	26.0184	124	26.0184	144
26.0388	118	26.0388	127	26.0388	113	26.0388	132
26.0593	115	26.0593	144	26.0593	98	26.0593	120
26.0797	136	26.0797	118	26.0797	107	26.0797	142
26.1001	171	26.1001	129	26.1001	91	26.1001	145
26.1206	145	26.1206	138	26.1206	121	26.1206	150
26.141	153	26.141	128	26.141	122	26.141	133
26.1615	166	26.1615	137	26.1615	121	26.1615	135
26.1819	195	26.1819	136	26.1819	128	26.1819	124
26.2024	164	26.2024	163	26.2024	129	26.2024	113
26.2228	185	26.2228	140	26.2228	134	26.2228	129
26.2433	207	26.2433	167	26.2433	155	26.2433	129
26.2637	206	26.2637	187	26.2637	106	26.2637	139
26.2842	179	26.2842	163	26.2842	131	26.2842	132
26.3046	171	26.3046	161	26.3046	156	26.3046	142
26.3251	138	26.3251	164	26.3251	119	26.3251	120
26.3455	133	26.3455	145	26.3455	121	26.3455	135
26.3659	129	26.3659	136	26.3659	131	26.3659	113
26.3864	111	26.3864	116	26.3864	117	26.3864	131
26.4068	108	26.4068	123	26.4068	88	26.4068	128
26.4273	123	26.4273	123	26.4273	88	26.4273	158
26.4477	117	26.4477	120	26.4477	86	26.4477	157
26.4682	108	26.4682	111	26.4682	96	26.4682	129
26.4886	126	26.4886	106	26.4886	107	26.4886	152
26.5091	115	26.5091	131	26.5091	95	26.5091	139
26.5295	126	26.5295	120	26.5295	125	26.5295	125
26.55	127	26.55	132	26.55	123	26.55	146
26.5704	131	26.5704	133	26.5704	103	26.5704	122
26.5909	146	26.5909	145	26.5909	100	26.5909	154
26.6113	153	26.6113	143	26.6113	107	26.6113	127
26.6317	169	26.6317	133	26.6317	108	26.6317	140
26.6522	168	26.6522	124	26.6522	144	26.6522	151
26.6726	186	26.6726	150	26.6726	120	26.6726	135
26.6931	179	26.6931	160	26.6931	163	26.6931	178
26.7135	178	26.7135	156	26.7135	140	26.7135	149
26.734	164	26.734	179	26.734	138	26.734	164
26.7544	152	26.7544	164	26.7544	150	26.7544	150
26.7749	153	26.7749	155	26.7749	134	26.7749	163
26.7953	136	26.7953	158	26.7953	148	26.7953	175
26.8158	117	26.8158	133	26.8158	132	26.8158	161
26.8362	131	26.8362	137	26.8362	133	26.8362	153
26.8566	120	26.8566	150	26.8566	128	26.8566	159
26.8771	161	26.8771	146	26.8771	132	26.8771	162
26.8975	153	26.8975	133	26.8975	122	26.8975	175
26.918	158	26.918	130	26.918	147	26.918	192
26.9384	167	26.9384	138	26.9384	126	26.9384	168
26.9589	192	26.9589	159	26.9589	140	26.9589	167
26.9793	216	26.9793	146	26.9793	127	26.9793	142
26.9998	198	26.9998	181	26.9998	161	26.9998	171
27.0202	206	27.0202	178	27.0202	154	27.0202	155
27.0407	194	27.0407	175	27.0407	154	27.0407	178
27.0611	183	27.0611	185	27.0611	147	27.0611	141
27.0816	179	27.0816	187	27.0816	149	27.0816	139
27.102	181	27.102	138	27.102	153	27.102	148
27.1224	184	27.1224	176	27.1224	157	27.1224	147
27.1429	143	27.1429	158	27.1429	153	27.1429	154
27.1633	176	27.1633	154	27.1633	145	27.1633	145
27.1838	169	27.1838	173	27.1838	152	27.1838	114
27.2042	190	27.2042	161	27.2042	143	27.2042	152
27.2247	162	27.2247	155	27.2247	119	27.2247	143
27.2451	178	27.2451	164	27.2451	146	27.2451	132
27.2656	133	27.2656	169	27.2656	116	27.2656	138
27.286	166	27.286	128	27.286	145	27.286	147
27.3065	133	27.3065	162	27.3065	127	27.3065	120
27.3269	137	27.3269	116	27.3269	145	27.3269	127
27.3473	123	27.3473	142	27.3473	133	27.3473	149
27.3678	137	27.3678	138	27.3678	115	27.3678	146
27.3882	118	27.3882	124	27.3882	112	27.3882	140
27.4087	127	27.4087	119	27.4087	114	27.4087	130
27.4291	92	27.4291	134	27.4291	103	27.4291	138
27.4496	119	27.4496	125	27.4496	90	27.4496	132
27.47	93	27.47	89	27.47	109	27.47	150
27.4905	141	27.4905	111	27.4905	107	27.4905	122
27.5109	136	27.5109	109	27.5109	102	27.5109	131
27.5314	136	27.5314	114	27.5314	115	27.5314	122
27.5518	120	27.5518	118	27.5518	100	27.5518	121
27.5723	160	27.5723	110	27.5723	106	27.5723	129
27.5927	143	27.5927	104	27.5927	86	27.5927	133
27.6131	139	27.6131	131	27.6131	110	27.6131	127
27.6336	174	27.6336	146	27.6336	116	27.6336	156
27.654	153	27.654	131	27.654	120	27.654	163
27.6745	129	27.6745	138	27.6745	111	27.6745	153
27.6949	157	27.6949	125	27.6949	121	27.6949	130
27.7154	146	27.7154	148	27.7154	128	27.7154	134
27.7358	166	27.7358	165	27.7358	123	27.7358	144
27.7563	169	27.7563	161	27.7563	108	27.7563	133
27.7767	160	27.7767	154	27.7767	139	27.7767	155
27.7972	154	27.7972	143	27.7972	138	27.7972	151
27.8176	156	27.8176	142	27.8176	132	27.8176	144
27.838	154	27.838	161	27.838	121	27.838	136
27.8585	163	27.8585	149	27.8585	131	27.8585	126
27.8789	158	27.8789	156	27.8789	140	27.8789	140
27.8994	174	27.8994	146	27.8994	144	27.8994	149
27.9198	180	27.9198	160	27.9198	124	27.9198	134
27.9403	171	27.9403	159	27.9403	166	27.9403	153
27.9607	175	27.9607	169	27.9607	128	27.9607	150
27.9812	177	27.9812	147	27.9812	123	27.9812	169
28.0016	174	28.0016	161	28.0016	152	28.0016	168
28.0221	173	28.0221	154	28.0221	145	28.0221	139
28.0425	159	28.0425	165	28.0425	138	28.0425	141
28.063	165	28.063	160	28.063	127	28.063	160
28.0834	150	28.0834	135	28.0834	147	28.0834	166
28.1038	135	28.1038	168	28.1038	123	28.1038	178
28.1243	128	28.1243	134	28.1243	126	28.1243	149
28.1447	132	28.1447	121	28.1447	119	28.1447	140
28.1652	143	28.1652	134	28.1652	129	28.1652	139
28.1856	145	28.1856	137	28.1856	119	28.1856	132
28.2061	147	28.2061	134	28.2061	123	28.2061	140
28.2265	168	28.2265	144	28.2265	113	28.2265	148
28.247	152	28.247	140	28.247	119	28.247	124
28.2674	145	28.2674	129	28.2674	116	28.2674	142
28.2879	145	28.2879	134	28.2879	122	28.2879	148
28.3083	114	28.3083	140	28.3083	119	28.3083	158
28.3288	152	28.3288	142	28.3288	123	28.3288	138
28.3492	149	28.3492	144	28.3492	110	28.3492	176
28.3696	137	28.3696	169	28.3696	126	28.3696	165
28.3901	132	28.3901	148	28.3901	142	28.3901	167
28.4105	168	28.4105	169	28.4105	133	28.4105	192
28.431	142	28.431	157	28.431	127	28.431	188
28.4514	142	28.4514	145	28.4514	117	28.4514	182
28.4719	134	28.4719	166	28.4719	134	28.4719	174
28.4923	172	28.4923	137	28.4923	134	28.4923	158
28.5128	143	28.5128	146	28.5128	116	28.5128	157
28.5332	166	28.5332	134	28.5332	156	28.5332	160
28.5537	164	28.5537	122	28.5537	140	28.5537	140
28.5741	158	28.5741	136	28.5741	128	28.5741	160
28.5945	153	28.5945	156	28.5945	115	28.5945	153
28.615	138	28.615	142	28.615	91	28.615	148
28.6354	110	28.6354	128	28.6354	121	28.6354	150
28.6559	118	28.6559	137	28.6559	108	28.6559	131
28.6763	139	28.6763	109	28.6763	115	28.6763	135
28.6968	119	28.6968	132	28.6968	113	28.6968	150
28.7172	125	28.7172	124	28.7172	110	28.7172	140
28.7377	121	28.7377	127	28.7377	92	28.7377	135
28.7581	104	28.7581	122	28.7581	103	28.7581	120
28.7786	113	28.7786	120	28.7786	87	28.7786	131
28.799	142	28.799	121	28.799	109	28.799	122
28.8195	133	28.8195	111	28.8195	107	28.8195	128
28.8399	125	28.8399	91	28.8399	108	28.8399	140
28.8603	124	28.8603	128	28.8603	100	28.8603	125
28.8808	121	28.8808	130	28.8808	109	28.8808	115
28.9012	162	28.9012	136	28.9012	105	28.9012	124
28.9217	152	28.9217	145	28.9217	105	28.9217	130
28.9421	140	28.9421	144	28.9421	121	28.9421	130
28.9626	132	28.9626	145	28.9626	125	28.9626	146
28.983	156	28.983	163	28.983	125	28.983	138
29.0035	167	29.0035	164	29.0035	110	29.0035	142
29.0239	138	29.0239	115	29.0239	113	29.0239	145
29.0444	158	29.0444	154	29.0444	127	29.0444	139
29.0648	145	29.0648	149	29.0648	139	29.0648	156
29.0852	139	29.0852	136	29.0852	115	29.0852	145
29.1057	157	29.1057	116	29.1057	103	29.1057	143
29.1261	168	29.1261	126	29.1261	119	29.1261	152
29.1466	135	29.1466	148	29.1466	107	29.1466	142
29.167	134	29.167	119	29.167	111	29.167	129
29.1875	131	29.1875	114	29.1875	112	29.1875	125
29.2079	163	29.2079	122	29.2079	109	29.2079	147
29.2284	154	29.2284	133	29.2284	121	29.2284	149
29.2488	145	29.2488	155	29.2488	135	29.2488	130
29.2693	137	29.2693	134	29.2693	164	29.2693	152
29.2897	157	29.2897	151	29.2897	123	29.2897	146
29.3102	135	29.3102	127	29.3102	117	29.3102	142
29.3306	151	29.3306	166	29.3306	112	29.3306	126
29.351	158	29.351	141	29.351	131	29.351	122
29.3715	165	29.3715	139	29.3715	119	29.3715	127
29.3919	160	29.3919	158	29.3919	161	29.3919	145
29.4124	194	29.4124	169	29.4124	154	29.4124	152
29.4328	202	29.4328	171	29.4328	138	29.4328	158
29.4533	183	29.4533	167	29.4533	153	29.4533	130
29.4737	193	29.4737	170	29.4737	148	29.4737	148
29.4942	194	29.4942	166	29.4942	118	29.4942	138
29.5146	199	29.5146	174	29.5146	132	29.5146	149
29.5351	208	29.5351	158	29.5351	124	29.5351	151
29.5555	180	29.5555	139	29.5555	122	29.5555	133
29.5759	176	29.5759	154	29.5759	122	29.5759	127
29.5964	167	29.5964	152	29.5964	105	29.5964	145
29.6168	172	29.6168	164	29.6168	110	29.6168	126
29.6373	131	29.6373	142	29.6373	134	29.6373	127
29.6577	170	29.6577	115	29.6577	147	29.6577	132
29.6782	163	29.6782	146	29.6782	117	29.6782	122
29.6986	172	29.6986	155	29.6986	125	29.6986	122
29.7191	166	29.7191	150	29.7191	125	29.7191	123
29.7395	187	29.7395	140	29.7395	112	29.7395	147
29.76	188	29.76	115	29.76	121	29.76	141
29.7804	168	29.7804	147	29.7804	131	29.7804	113
29.8009	164	29.8009	167	29.8009	127	29.8009	129
29.8213	158	29.8213	166	29.8213	128	29.8213	128
29.8417	167	29.8417	147	29.8417	152	29.8417	131
29.8622	163	29.8622	158	29.8622	141	29.8622	145
29.8826	188	29.8826	162	29.8826	167	29.8826	132
29.9031	173	29.9031	190	29.9031	135	29.9031	125
29.9235	180	29.9235	157	29.9235	158	29.9235	132
29.944	164	29.944	137	29.944	154	29.944	124
29.9644	169	29.9644	158	29.9644	127	29.9644	128
29.9849	175	29.9849	145	29.9849	135	29.9849	112
30.0053	180	30.0053	125	30.0053	130	30.0053	120
30.0258	191	30.0258	137	30.0258	121	30.0258	140
30.0462	187	30.0462	135	30.0462	116	30.0462	146
30.0667	176	30.0667	138	30.0667	112	30.0667	153
30.0871	168	30.0871	145	30.0871	113	30.0871	131
30.1075	183	30.1075	142	30.1075	131	30.1075	137
30.128	178	30.128	164	30.128	146	30.128	110
30.1484	200	30.1484	153	30.1484	122	30.1484	110
30.1689	182	30.1689	168	30.1689	149	30.1689	142
30.1893	197	30.1893	183	30.1893	138	30.1893	139
30.2098	191	30.2098	179	30.2098	138	30.2098	147
30.2302	148	30.2302	204	30.2302	146	30.2302	133
30.2507	169	30.2507	140	30.2507	145	30.2507	127
30.2711	166	30.2711	155	30.2711	133	30.2711	130
30.2916	154	30.2916	151	30.2916	148	30.2916	141
30.312	117	30.312	107	30.312	116	30.312	132
30.3324	126	30.3324	125	30.3324	130	30.3324	133
30.3529	129	30.3529	114	30.3529	103	30.3529	122
30.3733	147	30.3733	127	30.3733	109	30.3733	123
30.3938	158	30.3938	108	30.3938	121	30.3938	140
30.4142	131	30.4142	114	30.4142	120	30.4142	124
30.4347	145	30.4347	113	30.4347	115	30.4347	116
30.4551	146	30.4551	130	30.4551	112	30.4551	108
30.4756	144	30.4756	133	30.4756	102	30.4756	133
30.496	136	30.496	148	30.496	102	30.496	104
30.5165	133	30.5165	122	30.5165	116	30.5165	144
30.5369	144	30.5369	125	30.5369	138	30.5369	108
30.5574	119	30.5574	139	30.5574	99	30.5574	120
30.5778	115	30.5778	116	30.5778	105	30.5778	104
30.5982	166	30.5982	140	30.5982	85	30.5982	140
30.6187	142	30.6187	139	30.6187	89	30.6187	119
30.6391	134	30.6391	128	30.6391	106	30.6391	126
30.6596	143	30.6596	122	30.6596	115	30.6596	123
30.68	132	30.68	119	30.68	132	30.68	126
30.7005	134	30.7005	113	30.7005	87	30.7005	118
30.7209	126	30.7209	129	30.7209	129	30.7209	124
30.7414	139	30.7414	115	30.7414	113	30.7414	134
30.7618	131	30.7618	127	30.7618	98	30.7618	140
30.7823	135	30.7823	135	30.7823	100	30.7823	135
30.8027	130	30.8027	116	30.8027	96	30.8027	139
30.8231	141	30.8231	118	30.8231	112	30.8231	120
30.8436	137	30.8436	150	30.8436	118	30.8436	111
30.864	131	30.864	125	30.864	102	30.864	144
30.8845	111	30.8845	109	30.8845	108	30.8845	133
30.9049	154	30.9049	128	30.9049	105	30.9049	131
30.9254	144	30.9254	144	30.9254	105	30.9254	120
30.9458	126	30.9458	137	30.9458	102	30.9458	105
30.9663	141	30.9663	122	30.9663	119	30.9663	106
30.9867	116	30.9867	110	30.9867	92	30.9867	139
31.0072	122	31.0072	112	31.0072	98	31.0072	124
31.0276	130	31.0276	109	31.0276	96	31.0276	134
31.0481	118	31.0481	117	31.0481	89	31.0481	110
31.0685	132	31.0685	124	31.0685	114	31.0685	144
31.0889	146	31.0889	133	31.0889	118	31.0889	147
31.1094	113	31.1094	110	31.1094	102	31.1094	127
31.1298	111	31.1298	116	31.1298	89	31.1298	125
31.1503	134	31.1503	104	31.1503	114	31.1503	108
31.1707	116	31.1707	114	31.1707	104	31.1707	105
31.1912	113	31.1912	111	31.1912	108	31.1912	121
31.2116	131	31.2116	97	31.2116	93	31.2116	136
31.2321	137	31.2321	135	31.2321	97	31.2321	130
31.2525	127	31.2525	113	31.2525	92	31.2525	123
31.273	150	31.273	127	31.273	114	31.273	161
31.2934	150	31.2934	107	31.2934	108	31.2934	165
31.3138	163	31.3138	169	31.3138	114	31.3138	129
31.3343	164	31.3343	137	31.3343	118	31.3343	142
31.3547	169	31.3547	128	31.3547	115	31.3547	138
31.3752	145	31.3752	148	31.3752	122	31.3752	113
31.3956	145	31.3956	133	31.3956	140	31.3956	127
31.4161	155	31.4161	153	31.4161	131	31.4161	118
31.4365	143	31.4365	134	31.4365	127	31.4365	121
31.457	134	31.457	143	31.457	111	31.457	134
31.4774	137	31.4774	140	31.4774	112	31.4774	136
31.4979	158	31.4979	129	31.4979	126	31.4979	130
31.5183	131	31.5183	123	31.5183	123	31.5183	149
31.5388	141	31.5388	120	31.5388	115	31.5388	127
31.5592	136	31.5592	143	31.5592	126	31.5592	126
31.5796	122	31.5796	133	31.5796	121	31.5796	116
31.6001	135	31.6001	149	31.6001	106	31.6001	128
31.6205	131	31.6205	129	31.6205	122	31.6205	154
31.641	132	31.641	119	31.641	117	31.641	143
31.6614	114	31.6614	125	31.6614	123	31.6614	123
31.6819	130	31.6819	128	31.6819	127	31.6819	120
31.7023	143	31.7023	119	31.7023	113	31.7023	131
31.7228	127	31.7228	108	31.7228	101	31.7228	122
31.7432	125	31.7432	95	31.7432	123	31.7432	131
31.7637	131	31.7637	117	31.7637	111	31.7637	138
31.7841	117	31.7841	111	31.7841	98	31.7841	129
31.8046	124	31.8046	135	31.8046	96	31.8046	130
31.825	125	31.825	119	31.825	104	31.825	118
31.8454	134	31.8454	132	31.8454	105	31.8454	126
31.8659	118	31.8659	126	31.8659	100	31.8659	127
31.8863	134	31.8863	126	31.8863	107	31.8863	148
31.9068	152	31.9068	126	31.9068	116	31.9068	121
31.9272	131	31.9272	146	31.9272	105	31.9272	141
31.9477	150	31.9477	121	31.9477	142	31.9477	112
31.9681	130	31.9681	126	31.9681	105	31.9681	113
31.9886	170	31.9886	128	31.9886	109	31.9886	115
32.009	138	32.009	122	32.009	112	32.009	123
32.0295	142	32.0295	134	32.0295	110	32.0295	121
32.0499	150	32.0499	117	32.0499	108	32.0499	120
32.0703	150	32.0703	135	32.0703	131	32.0703	139
32.0908	177	32.0908	156	32.0908	113	32.0908	115
32.1112	164	32.1112	134	32.1112	112	32.1112	118
32.1317	177	32.1317	140	32.1317	136	32.1317	116
32.1521	170	32.1521	143	32.1521	115	32.1521	103
32.1726	160	32.1726	156	32.1726	130	32.1726	122
32.193	139	32.193	150	32.193	119	32.193	130
32.2135	144	32.2135	147	32.2135	112	32.2135	100
32.2339	163	32.2339	156	32.2339	122	32.2339	133
32.2544	158	32.2544	131	32.2544	113	32.2544	116
32.2748	135	32.2748	134	32.2748	136	32.2748	116
32.2953	124	32.2953	108	32.2953	99	32.2953	98
32.3157	138	32.3157	101	32.3157	97	32.3157	113
32.3361	134	32.3361	115	32.3361	87	32.3361	116
32.3566	128	32.3566	118	32.3566	97	32.3566	129
32.377	133	32.377	107	32.377	92	32.377	117
32.3975	130	32.3975	95	32.3975	93	32.3975	113
32.4179	120	32.4179	107	32.4179	98	32.4179	108
32.4384	123	32.4384	100	32.4384	96	32.4384	134
32.4588	106	32.4588	108	32.4588	94	32.4588	126
32.4793	102	32.4793	91	32.4793	110	32.4793	113
32.4997	127	32.4997	101	32.4997	115	32.4997	115
32.5202	124	32.5202	88	32.5202	79	32.5202	102
32.5406	120	32.5406	121	32.5406	105	32.5406	129
32.561	107	32.561	107	32.561	92	32.561	106
32.5815	115	32.5815	127	32.5815	89	32.5815	114
32.6019	118	32.6019	121	32.6019	116	32.6019	124
32.6224	105	32.6224	120	32.6224	94	32.6224	103
32.6428	119	32.6428	115	32.6428	98	32.6428	136
32.6633	122	32.6633	88	32.6633	83	32.6633	123
32.6837	127	32.6837	124	32.6837	96	32.6837	120
32.7042	141	32.7042	100	32.7042	103	32.7042	111
32.7246	125	32.7246	107	32.7246	95	32.7246	117
32.7451	124	32.7451	132	32.7451	100	32.7451	123
32.7655	135	32.7655	131	32.7655	121	32.7655	115
32.786	146	32.786	102	32.786	107	32.786	115
32.8064	140	32.8064	120	32.8064	96	32.8064	112
32.8268	134	32.8268	100	32.8268	95	32.8268	115
32.8473	131	32.8473	116	32.8473	110	32.8473	116
32.8677	137	32.8677	97	32.8677	88	32.8677	99
32.8882	122	32.8882	94	32.8882	110	32.8882	121
32.9086	131	32.9086	121	32.9086	108	32.9086	118
32.9291	119	32.9291	106	32.9291	95	32.9291	121
32.9495	128	32.9495	116	32.9495	113	32.9495	105
32.97	120	32.97	96	32.97	108	32.97	117
32.9904	114	32.9904	120	32.9904	102	32.9904	118
33.0109	128	33.0109	126	33.0109	109	33.0109	110
33.0313	147	33.0313	115	33.0313	114	33.0313	102
33.0517	148	33.0517	145	33.0517	106	33.0517	108
33.0722	172	33.0722	138	33.0722	124	33.0722	108
33.0926	152	33.0926	108	33.0926	119	33.0926	103
33.1131	158	33.1131	161	33.1131	137	33.1131	103
33.1335	133	33.1335	139	33.1335	126	33.1335	95
33.154	122	33.154	135	33.154	98	33.154	112
33.1744	131	33.1744	127	33.1744	121	33.1744	108
33.1949	118	33.1949	119	33.1949	109	33.1949	101
33.2153	130	33.2153	126	33.2153	97	33.2153	100
33.2358	126	33.2358	116	33.2358	107	33.2358	116
33.2562	139	33.2562	110	33.2562	112	33.2562	114
33.2767	116	33.2767	81	33.2767	91	33.2767	98
33.2971	110	33.2971	125	33.2971	98	33.2971	114
33.3175	125	33.3175	110	33.3175	87	33.3175	115
33.338	116	33.338	105	33.338	68	33.338	121
33.3584	108	33.3584	104	33.3584	96	33.3584	115
33.3789	117	33.3789	83	33.3789	96	33.3789	114
33.3993	115	33.3993	106	33.3993	83	33.3993	113
33.4198	107	33.4198	85	33.4198	86	33.4198	111
33.4402	106	33.4402	108	33.4402	105	33.4402	116
33.4607	109	33.4607	94	33.4607	93	33.4607	94
33.4811	116	33.4811	114	33.4811	80	33.4811	125
33.5016	113	33.5016	111	33.5016	86	33.5016	120
33.522	106	33.522	101	33.522	89	33.522	109
33.5425	111	33.5425	108	33.5425	109	33.5425	97
33.5629	118	33.5629	103	33.5629	88	33.5629	129
33.5833	102	33.5833	113	33.5833	105	33.5833	106
33.6038	132	33.6038	96	33.6038	80	33.6038	107
33.6242	117	33.6242	96	33.6242	99	33.6242	111
33.6447	116	33.6447	104	33.6447	98	33.6447	112
33.6651	110	33.6651	87	33.6651	92	33.6651	108
33.6856	113	33.6856	91	33.6856	94	33.6856	126
33.706	117	33.706	91	33.706	85	33.706	112
33.7265	114	33.7265	86	33.7265	87	33.7265	100
33.7469	102	33.7469	109	33.7469	70	33.7469	110
33.7674	109	33.7674	108	33.7674	100	33.7674	103
33.7878	117	33.7878	111	33.7878	73	33.7878	117
33.8082	114	33.8082	110	33.8082	106	33.8082	111
33.8287	136	33.8287	118	33.8287	86	33.8287	98
33.8491	108	33.8491	95	33.8491	85	33.8491	109
33.8696	130	33.8696	105	33.8696	83	33.8696	104
33.89	122	33.89	107	33.89	105	33.89	118
33.9105	147	33.9105	112	33.9105	95	33.9105	114
33.9309	116	33.9309	106	33.9309	112	33.9309	116
33.9514	123	33.9514	103	33.9514	98	33.9514	108
33.9718	116	33.9718	118	33.9718	90	33.9718	113
33.9923	128	33.9923	106	33.9923	114	33.9923	92
34.0127	102	34.0127	108	34.0127	92	34.0127	105
34.0332	131	34.0332	106	34.0332	94	34.0332	103
34.0536	137	34.0536	122	34.0536	89	34.0536	101
34.074	132	34.074	109	34.074	98	34.074	106
34.0945	115	34.0945	132	34.0945	86	34.0945	103
34.1149	109	34.1149	119	34.1149	87	34.1149	103
34.1354	109	34.1354	102	34.1354	99	34.1354	115
34.1558	136	34.1558	105	34.1558	110	34.1558	136
34.1763	142	34.1763	102	34.1763	112	34.1763	100
34.1967	127	34.1967	130	34.1967	114	34.1967	111
34.2172	97	34.2172	105	34.2172	128	34.2172	105
34.2376	120	34.2376	122	34.2376	102	34.2376	120
34.2581	131	34.2581	122	34.2581	117	34.2581	115
34.2785	117	34.2785	118	34.2785	99	34.2785	99
34.2989	126	34.2989	121	34.2989	125	34.2989	125
34.3194	129	34.3194	118	34.3194	128	34.3194	108
34.3398	140	34.3398	111	34.3398	122	34.3398	104
34.3603	112	34.3603	137	34.3603	102	34.3603	131
34.3807	158	34.3807	113	34.3807	109	34.3807	108
34.4012	144	34.4012	135	34.4012	107	34.4012	109
34.4216	146	34.4216	122	34.4216	114	34.4216	119
34.4421	149	34.4421	134	34.4421	121	34.4421	115
34.4625	156	34.4625	128	34.4625	95	34.4625	128
34.483	128	34.483	96	34.483	107	34.483	109
34.5034	133	34.5034	131	34.5034	87	34.5034	117
34.5239	122	34.5239	108	34.5239	118	34.5239	112
34.5443	125	34.5443	112	34.5443	95	34.5443	103
34.5647	126	34.5647	93	34.5647	86	34.5647	122
34.5852	118	34.5852	105	34.5852	88	34.5852	87
34.6056	113	34.6056	132	34.6056	84	34.6056	119
34.6261	110	34.6261	115	34.6261	85	34.6261	90
34.6465	98	34.6465	100	34.6465	90	34.6465	103
34.667	108	34.667	113	34.667	99	34.667	114
34.6874	120	34.6874	105	34.6874	94	34.6874	102
34.7079	108	34.7079	101	34.7079	91	34.7079	112
34.7283	116	34.7283	103	34.7283	89	34.7283	101
34.7488	106	34.7488	101	34.7488	89	34.7488	105
34.7692	94	34.7692	117	34.7692	100	34.7692	99
34.7896	104	34.7896	113	34.7896	113	34.7896	111
34.8101	115	34.8101	118	34.8101	96	34.8101	99
34.8305	106	34.8305	101	34.8305	95	34.8305	106
34.851	131	34.851	106	34.851	95	34.851	99
34.8714	115	34.8714	110	34.8714	93	34.8714	98
34.8919	123	34.8919	88	34.8919	87	34.8919	116
34.9123	129	34.9123	80	34.9123	97	34.9123	106
34.9328	113	34.9328	84	34.9328	96	34.9328	112
34.9532	119	34.9532	91	34.9532	67	34.9532	108
34.9737	116	34.9737	94	34.9737	82	34.9737	102
34.9941	108	34.9941	105	34.9941	84	34.9941	90
35.0146	116	35.0146	87	35.0146	81	35.0146	101
35.035	101	35.035	79	35.035	74	35.035	104
35.0554	86	35.0554	101	35.0554	102	35.0554	91
35.0759	99	35.0759	100	35.0759	81	35.0759	103
35.0963	96	35.0963	95	35.0963	96	35.0963	123
35.1168	128	35.1168	95	35.1168	76	35.1168	94
35.1372	100	35.1372	97	35.1372	95	35.1372	116
35.1577	121	35.1577	94	35.1577	92	35.1577	116
35.1781	107	35.1781	106	35.1781	79	35.1781	108
35.1986	99	35.1986	101	35.1986	98	35.1986	90
35.219	127	35.219	121	35.219	95	35.219	89
35.2395	100	35.2395	129	35.2395	99	35.2395	108
35.2599	146	35.2599	99	35.2599	111	35.2599	102
35.2804	120	35.2804	105	35.2804	86	35.2804	92
35.3008	107	35.3008	101	35.3008	96	35.3008	92
35.3212	116	35.3212	105	35.3212	107	35.3212	93
35.3417	105	35.3417	108	35.3417	102	35.3417	128
35.3621	111	35.3621	104	35.3621	91	35.3621	100
35.3826	110	35.3826	94	35.3826	101	35.3826	106
35.403	111	35.403	105	35.403	84	35.403	115
35.4235	116	35.4235	95	35.4235	83	35.4235	85
35.4439	103	35.4439	75	35.4439	106	35.4439	101
35.4644	98	35.4644	92	35.4644	86	35.4644	124
35.4848	117	35.4848	82	35.4848	83	35.4848	107
35.5053	98	35.5053	104	35.5053	73	35.5053	128
35.5257	114	35.5257	91	35.5257	85	35.5257	104
35.5461	89	35.5461	119	35.5461	87	35.5461	107
35.5666	85	35.5666	84	35.5666	82	35.5666	88
35.587	98	35.587	89	35.587	80	35.587	92
35.6075	111	35.6075	101	35.6075	84	35.6075	112
35.6279	97	35.6279	102	35.6279	89	35.6279	113
35.6484	101	35.6484	91	35.6484	82	35.6484	100
35.6688	117	35.6688	94	35.6688	70	35.6688	109
35.6893	90	35.6893	109	35.6893	79	35.6893	106
35.7097	103	35.7097	80	35.7097	64	35.7097	92
35.7302	106	35.7302	79	35.7302	84	35.7302	122
35.7506	111	35.7506	93	35.7506	80	35.7506	104
35.7711	116	35.7711	99	35.7711	94	35.7711	90
35.7915	115	35.7915	89	35.7915	91	35.7915	111
35.8119	98	35.8119	99	35.8119	79	35.8119	112
35.8324	96	35.8324	96	35.8324	74	35.8324	78
35.8528	103	35.8528	81	35.8528	90	35.8528	86
35.8733	83	35.8733	80	35.8733	65	35.8733	100
35.8937	116	35.8937	85	35.8937	75	35.8937	94
35.9142	115	35.9142	97	35.9142	93	35.9142	105
35.9346	110	35.9346	87	35.9346	79	35.9346	97
35.9551	120	35.9551	84	35.9551	90	35.9551	87
35.9755	128	35.9755	94	35.9755	74	35.9755	110
35.996	108	35.996	113	35.996	82	35.996	110
36.0164	124	36.0164	112	36.0164	92	36.0164	83
36.0368	116	36.0368	100	36.0368	94	36.0368	93
36.0573	105	36.0573	100	36.0573	103	36.0573	92
36.0777	136	36.0777	100	36.0777	116	36.0777	94
36.0982	114	36.0982	92	36.0982	113	36.0982	106
36.1186	110	36.1186	97	36.1186	90	36.1186	112
36.1391	128	36.1391	105	36.1391	106	36.1391	86
36.1595	87	36.1595	112	36.1595	98	36.1595	110
36.18	127	36.18	102	36.18	89	36.18	84
36.2004	134	36.2004	93	36.2004	83	36.2004	96
36.2209	100	36.2209	88	36.2209	103	36.2209	84
36.2413	105	36.2413	96	36.2413	81	36.2413	101
36.2618	125	36.2618	123	36.2618	87	36.2618	101
36.2822	102	36.2822	109	36.2822	95	36.2822	83
36.3026	120	36.3026	118	36.3026	96	36.3026	81
36.3231	112	36.3231	91	36.3231	90	36.3231	98
36.3435	95	36.3435	105	36.3435	86	36.3435	90
36.364	97	36.364	101	36.364	61	36.364	105
36.3844	80	36.3844	88	36.3844	70	36.3844	92
36.4049	104	36.4049	82	36.4049	89	36.4049	83
36.4253	103	36.4253	105	36.4253	76	36.4253	93
36.4458	84	36.4458	90	36.4458	92	36.4458	77
36.4662	92	36.4662	71	36.4662	81	36.4662	82
36.4867	97	36.4867	87	36.4867	81	36.4867	98
36.5071	99	36.5071	97	36.5071	74	36.5071	112
36.5275	94	36.5275	112	36.5275	89	36.5275	96
36.548	116	36.548	97	36.548	88	36.548	89
36.5684	98	36.5684	99	36.5684	88	36.5684	94
36.5889	116	36.5889	83	36.5889	93	36.5889	96
36.6093	134	36.6093	103	36.6093	83	36.6093	107
36.6298	118	36.6298	102	36.6298	91	36.6298	118
36.6502	113	36.6502	76	36.6502	89	36.6502	117
36.6707	116	36.6707	87	36.6707	65	36.6707	92
36.6911	121	36.6911	86	36.6911	86	36.6911	85
36.7116	108	36.7116	91	36.7116	75	36.7116	90
36.732	115	36.732	104	36.732	82	36.732	79
36.7525	115	36.7525	94	36.7525	100	36.7525	111
36.7729	116	36.7729	94	36.7729	87	36.7729	76
36.7933	103	36.7933	102	36.7933	89	36.7933	71
36.8138	103	36.8138	91	36.8138	95	36.8138	103
36.8342	99	36.8342	115	36.8342	110	36.8342	91
36.8547	110	36.8547	100	36.8547	96	36.8547	88
36.8751	86	36.8751	98	36.8751	98	36.8751	85
36.8956	110	36.8956	104	36.8956	111	36.8956	74
36.916	104	36.916	103	36.916	84	36.916	81
36.9365	123	36.9365	113	36.9365	95	36.9365	104
36.9569	127	36.9569	106	36.9569	102	36.9569	76
36.9774	122	36.9774	112	36.9774	100	36.9774	84
36.9978	118	36.9978	95	36.9978	97	36.9978	95
37.0183	125	37.0183	88	37.0183	89	37.0183	93
37.0387	113	37.0387	113	37.0387	79	37.0387	79
37.0591	120	37.0591	107	37.0591	110	37.0591	110
37.0796	103	37.0796	90	37.0796	102	37.0796	104
37.1	120	37.1	113	37.1	89	37.1	86
37.1205	110	37.1205	80	37.1205	76	37.1205	102
37.1409	115	37.1409	113	37.1409	91	37.1409	97
37.1614	94	37.1614	84	37.1614	82	37.1614	106
37.1818	107	37.1818	97	37.1818	101	37.1818	87
37.2023	112	37.2023	89	37.2023	91	37.2023	102
37.2227	101	37.2227	92	37.2227	85	37.2227	103
37.2432	100	37.2432	82	37.2432	79	37.2432	106
37.2636	100	37.2636	87	37.2636	82	37.2636	80
37.284	100	37.284	80	37.284	69	37.284	82
37.3045	87	37.3045	83	37.3045	87	37.3045	83
37.3249	113	37.3249	81	37.3249	93	37.3249	97
37.3454	87	37.3454	88	37.3454	97	37.3454	100
37.3658	111	37.3658	110	37.3658	84	37.3658	103
37.3863	120	37.3863	106	37.3863	89	37.3863	80
37.4067	110	37.4067	84	37.4067	84	37.4067	91
37.4272	107	37.4272	104	37.4272	80	37.4272	91
37.4476	110	37.4476	115	37.4476	68	37.4476	96
37.4681	93	37.4681	93	37.4681	88	37.4681	85
37.4885	126	37.4885	94	37.4885	74	37.4885	90
37.509	99	37.509	103	37.509	91	37.509	86
37.5294	123	37.5294	97	37.5294	98	37.5294	94
37.5498	104	37.5498	100	37.5498	82	37.5498	87
37.5703	106	37.5703	96	37.5703	92	37.5703	94
37.5907	97	37.5907	106	37.5907	89	37.5907	92
37.6112	111	37.6112	113	37.6112	101	37.6112	99
37.6316	95	37.6316	102	37.6316	102	37.6316	94
37.6521	91	37.6521	87	37.6521	74	37.6521	93
37.6725	96	37.6725	97	37.6725	77	37.6725	100
37.693	99	37.693	91	37.693	91	37.693	89
37.7134	114	37.7134	92	37.7134	93	37.7134	95
37.7339	91	37.7339	89	37.7339	65	37.7339	97
37.7543	103	37.7543	94	37.7543	77	37.7543	79
37.7747	100	37.7747	90	37.7747	80	37.7747	105
37.7952	98	37.7952	74	37.7952	77	37.7952	92
37.8156	87	37.8156	91	37.8156	84	37.8156	92
37.8361	109	37.8361	84	37.8361	73	37.8361	103
37.8565	112	37.8565	87	37.8565	72	37.8565	103
37.877	86	37.877	84	37.877	63	37.877	93
37.8974	108	37.8974	79	37.8974	83	37.8974	86
37.9179	96	37.9179	106	37.9179	73	37.9179	102
37.9383	96	37.9383	87	37.9383	75	37.9383	89
37.9588	99	37.9588	96	37.9588	64	37.9588	108
37.9792	116	37.9792	101	37.9792	78	37.9792	94
37.9997	96	37.9997	95	37.9997	98	37.9997	95
38.0201	97	38.0201	95	38.0201	88	38.0201	78
38.0405	118	38.0405	86	38.0405	84	38.0405	75
38.061	111	38.061	100	38.061	84	38.061	101
38.0814	108	38.0814	90	38.0814	85	38.0814	97
38.1019	108	38.1019	96	38.1019	80	38.1019	102
38.1223	111	38.1223	95	38.1223	93	38.1223	95
38.1428	120	38.1428	91	38.1428	98	38.1428	83
38.1632	104	38.1632	76	38.1632	86	38.1632	106
38.1837	99	38.1837	85	38.1837	94	38.1837	108
38.2041	118	38.2041	68	38.2041	89	38.2041	96
38.2246	107	38.2246	92	38.2246	87	38.2246	95
38.245	109	38.245	104	38.245	80	38.245	79
38.2654	95	38.2654	82	38.2654	65	38.2654	82
38.2859	115	38.2859	99	38.2859	78	38.2859	102
38.3063	98	38.3063	89	38.3063	95	38.3063	88
38.3268	109	38.3268	82	38.3268	81	38.3268	96
38.3472	102	38.3472	95	38.3472	89	38.3472	85
38.3677	83	38.3677	94	38.3677	89	38.3677	99
38.3881	103	38.3881	73	38.3881	86	38.3881	71
38.4086	86	38.4086	94	38.4086	94	38.4086	94
38.429	115	38.429	93	38.429	92	38.429	83
38.4495	108	38.4495	88	38.4495	82	38.4495	98
38.4699	97	38.4699	88	38.4699	82	38.4699	81
38.4904	117	38.4904	99	38.4904	80	38.4904	82
38.5108	88	38.5108	74	38.5108	88	38.5108	82
38.5312	100	38.5312	84	38.5312	64	38.5312	94
38.5517	100	38.5517	92	38.5517	69	38.5517	85
38.5721	84	38.5721	72	38.5721	83	38.5721	102
38.5926	99	38.5926	97	38.5926	99	38.5926	95
38.613	116	38.613	71	38.613	89	38.613	90
38.6335	122	38.6335	102	38.6335	77	38.6335	97
38.6539	104	38.6539	81	38.6539	78	38.6539	94
38.6744	107	38.6744	91	38.6744	87	38.6744	93
38.6948	105	38.6948	107	38.6948	87	38.6948	96
38.7153	138	38.7153	89	38.7153	84	38.7153	82
38.7357	117	38.7357	97	38.7357	107	38.7357	92
38.7562	122	38.7562	112	38.7562	102	38.7562	88
38.7766	104	38.7766	105	38.7766	87	38.7766	102
38.797	125	38.797	109	38.797	95	38.797	72
38.8175	130	38.8175	100	38.8175	108	38.8175	95
38.8379	110	38.8379	96	38.8379	83	38.8379	101
38.8584	99	38.8584	108	38.8584	96	38.8584	84
38.8788	111	38.8788	71	38.8788	89	38.8788	88
38.8993	109	38.8993	101	38.8993	95	38.8993	93
38.9197	92	38.9197	93	38.9197	72	38.9197	81
38.9402	98	38.9402	81	38.9402	81	38.9402	90
38.9606	106	38.9606	114	38.9606	88	38.9606	97
38.9811	79	38.9811	86	38.9811	71	38.9811	90
39.0015	97	39.0015	97	39.0015	93	39.0015	95
39.0219	80	39.0219	92	39.0219	85	39.0219	79
39.0424	93	39.0424	79	39.0424	75	39.0424	99
39.0628	80	39.0628	94	39.0628	86	39.0628	80
39.0833	101	39.0833	78	39.0833	79	39.0833	80
39.1037	88	39.1037	103	39.1037	78	39.1037	84
39.1242	90	39.1242	92	39.1242	86	39.1242	101
39.1446	92	39.1446	76	39.1446	85	39.1446	90
39.1651	103	39.1651	87	39.1651	74	39.1651	89
39.1855	93	39.1855	93	39.1855	72	39.1855	87
39.206	86	39.206	96	39.206	84	39.206	90
39.2264	101	39.2264	79	39.2264	96	39.2264	77
39.2469	106	39.2469	91	39.2469	74	39.2469	122
39.2673	85	39.2673	86	39.2673	78	39.2673	96
39.2877	106	39.2877	81	39.2877	76	39.2877	96
39.3082	102	39.3082	94	39.3082	86	39.3082	101
39.3286	98	39.3286	98	39.3286	86	39.3286	91
39.3491	119	39.3491	99	39.3491	90	39.3491	104
39.3695	109	39.3695	83	39.3695	88	39.3695	78
39.39	108	39.39	89	39.39	66	39.39	87
39.4104	126	39.4104	101	39.4104	86	39.4104	98
39.4309	94	39.4309	94	39.4309	87	39.4309	79
39.4513	136	39.4513	101	39.4513	79	39.4513	106
39.4718	130	39.4718	89	39.4718	91	39.4718	92
39.4922	119	39.4922	89	39.4922	100	39.4922	101
39.5126	139	39.5126	88	39.5126	89	39.5126	90
39.5331	109	39.5331	101	39.5331	99	39.5331	89
39.5535	112	39.5535	107	39.5535	80	39.5535	84
39.574	102	39.574	113	39.574	95	39.574	83
39.5944	111	39.5944	109	39.5944	89	39.5944	95
39.6149	122	39.6149	119	39.6149	101	39.6149	87
39.6353	98	39.6353	89	39.6353	82	39.6353	91
39.6558	107	39.6558	101	39.6558	77	39.6558	81
39.6762	110	39.6762	96	39.6762	89	39.6762	91
39.6967	100	39.6967	101	39.6967	76	39.6967	95
39.7171	119	39.7171	103	39.7171	105	39.7171	86
39.7376	114	39.7376	93	39.7376	104	39.7376	74
39.758	96	39.758	81	39.758	79	39.758	75
39.7784	117	39.7784	100	39.7784	88	39.7784	94
39.7989	101	39.7989	94	39.7989	94	39.7989	123
39.8193	90	39.8193	106	39.8193	92	39.8193	79
39.8398	93	39.8398	96	39.8398	90	39.8398	75
39.8602	123	39.8602	93	39.8602	93	39.8602	93
39.8807	104	39.8807	90	39.8807	99	39.8807	87
39.9011	117	39.9011	104	39.9011	88	39.9011	101
39.9216	129	39.9216	101	39.9216	85	39.9216	82
39.942	113	39.942	116	39.942	87	39.942	105
39.9625	96	39.9625	92	39.9625	93	39.9625	99
39.9829	110	39.9829	85	39.9829	98	39.9829	90
40.0033	123	40.0033	103	40.0033	76	40.0033	95
40.0238	124	40.0238	103	40.0238	93	40.0238	89
40.0442	109	40.0442	91	40.0442	93	40.0442	85
40.0647	106	40.0647	80	40.0647	83	40.0647	96
40.0851	106	40.0851	101	40.0851	91	40.0851	85
40.1056	94	40.1056	95	40.1056	85	40.1056	100
40.126	113	40.126	98	40.126	69	40.126	89
40.1465	100	40.1465	83	40.1465	81	40.1465	94
40.1669	85	40.1669	89	40.1669	79	40.1669	94
40.1874	95	40.1874	88	40.1874	81	40.1874	101
40.2078	99	40.2078	116	40.2078	84	40.2078	86
40.2283	108	40.2283	99	40.2283	82	40.2283	86
40.2487	103	40.2487	96	40.2487	73	40.2487	91
40.2691	97	40.2691	99	40.2691	81	40.2691	100
40.2896	106	40.2896	86	40.2896	77	40.2896	70
40.31	97	40.31	83	40.31	79	40.31	94
40.3305	105	40.3305	96	40.3305	86	40.3305	102
40.3509	93	40.3509	81	40.3509	86	40.3509	102
40.3714	106	40.3714	90	40.3714	71	40.3714	85
40.3918	111	40.3918	94	40.3918	89	40.3918	99
40.4123	122	40.4123	71	40.4123	78	40.4123	94
40.4327	102	40.4327	97	40.4327	94	40.4327	118
40.4532	107	40.4532	101	40.4532	91	40.4532	92
40.4736	96	40.4736	98	40.4736	88	40.4736	94
40.4941	94	40.4941	114	40.4941	85	40.4941	95
40.5145	93	40.5145	89	40.5145	82	40.5145	96
40.5349	101	40.5349	96	40.5349	93	40.5349	84
40.5554	120	40.5554	98	40.5554	105	40.5554	84
40.5758	111	40.5758	109	40.5758	85	40.5758	94
40.5963	117	40.5963	109	40.5963	81	40.5963	84
40.6167	84	40.6167	91	40.6167	104	40.6167	106
40.6372	105	40.6372	87	40.6372	86	40.6372	98
40.6576	85	40.6576	77	40.6576	68	40.6576	98
40.6781	108	40.6781	98	40.6781	80	40.6781	93
40.6985	132	40.6985	104	40.6985	94	40.6985	113
40.719	99	40.719	97	40.719	84	40.719	93
40.7394	93	40.7394	103	40.7394	93	40.7394	87
40.7598	90	40.7598	96	40.7598	78	40.7598	89
40.7803	101	40.7803	99	40.7803	86	40.7803	99
40.8007	99	40.8007	86	40.8007	87	40.8007	80
40.8212	108	40.8212	109	40.8212	79	40.8212	86
40.8416	94	40.8416	101	40.8416	83	40.8416	114
40.8621	111	40.8621	110	40.8621	93	40.8621	73
40.8825	129	40.8825	107	40.8825	83	40.8825	104
40.903	119	40.903	100	40.903	102	40.903	84
40.9234	119	40.9234	105	40.9234	98	40.9234	99
40.9439	119	40.9439	100	40.9439	81	40.9439	101
40.9643	98	40.9643	100	40.9643	78	40.9643	102
40.9848	116	40.9848	111	40.9848	86	40.9848	111
41.0052	105	41.0052	94	41.0052	102	41.0052	103
41.0256	117	41.0256	98	41.0256	97	41.0256	108
41.0461	117	41.0461	95	41.0461	86	41.0461	105
41.0665	116	41.0665	90	41.0665	93	41.0665	100
41.087	115	41.087	106	41.087	113	41.087	90
41.1074	105	41.1074	108	41.1074	100	41.1074	107
41.1279	108	41.1279	97	41.1279	92	41.1279	105
41.1483	89	41.1483	103	41.1483	96	41.1483	106
41.1688	90	41.1688	90	41.1688	101	41.1688	112
41.1892	101	41.1892	96	41.1892	86	41.1892	115
41.2097	99	41.2097	100	41.2097	89	41.2097	96
41.2301	102	41.2301	100	41.2301	80	41.2301	110
41.2505	94	41.2505	102	41.2505	94	41.2505	113
41.271	102	41.271	76	41.271	89	41.271	102
41.2914	98	41.2914	80	41.2914	91	41.2914	109
41.3119	90	41.3119	97	41.3119	89	41.3119	134
41.3323	105	41.3323	91	41.3323	85	41.3323	95
41.3528	98	41.3528	103	41.3528	98	41.3528	121
41.3732	101	41.3732	86	41.3732	89	41.3732	112
41.3937	104	41.3937	87	41.3937	83	41.3937	110
41.4141	89	41.4141	103	41.4141	88	41.4141	114
41.4346	110	41.4346	82	41.4346	85	41.4346	108
41.455	108	41.455	125	41.455	91	41.455	104
41.4755	120	41.4755	97	41.4755	89	41.4755	105
41.4959	115	41.4959	104	41.4959	97	41.4959	100
41.5163	133	41.5163	117	41.5163	101	41.5163	118
41.5368	143	41.5368	86	41.5368	105	41.5368	104
41.5572	124	41.5572	116	41.5572	93	41.5572	111
41.5777	121	41.5777	105	41.5777	96	41.5777	89
41.5981	126	41.5981	105	41.5981	93	41.5981	99
41.6186	111	41.6186	112	41.6186	108	41.6186	100
41.639	113	41.639	103	41.639	110	41.639	101
41.6595	114	41.6595	117	41.6595	105	41.6595	101
41.6799	145	41.6799	111	41.6799	95	41.6799	95
41.7004	122	41.7004	103	41.7004	107	41.7004	91
41.7208	115	41.7208	126	41.7208	92	41.7208	82
41.7412	139	41.7412	108	41.7412	99	41.7412	121
41.7617	114	41.7617	115	41.7617	95	41.7617	108
41.7821	129	41.7821	133	41.7821	101	41.7821	90
41.8026	125	41.8026	95	41.8026	86	41.8026	101
41.823	145	41.823	105	41.823	95	41.823	72
41.8435	118	41.8435	90	41.8435	95	41.8435	91
41.8639	101	41.8639	96	41.8639	87	41.8639	96
41.8844	116	41.8844	105	41.8844	94	41.8844	84
41.9048	110	41.9048	98	41.9048	99	41.9048	96
41.9253	94	41.9253	117	41.9253	76	41.9253	93
41.9457	97	41.9457	96	41.9457	98	41.9457	96
41.9662	110	41.9662	93	41.9662	103	41.9662	87
41.9866	93	41.9866	88	41.9866	72	41.9866	94
42.007	112	42.007	99	42.007	81	42.007	102
42.0275	107	42.0275	106	42.0275	89	42.0275	83
42.0479	103	42.0479	93	42.0479	86	42.0479	96
42.0684	103	42.0684	91	42.0684	92	42.0684	81
42.0888	110	42.0888	92	42.0888	99	42.0888	81
42.1093	133	42.1093	119	42.1093	103	42.1093	92
42.1297	93	42.1297	116	42.1297	82	42.1297	120
42.1502	121	42.1502	107	42.1502	89	42.1502	100
42.1706	125	42.1706	94	42.1706	76	42.1706	93
42.1911	104	42.1911	95	42.1911	87	42.1911	89
42.2115	117	42.2115	108	42.2115	79	42.2115	101
42.232	106	42.232	91	42.232	115	42.232	103
42.2524	135	42.2524	111	42.2524	86	42.2524	87
42.2728	103	42.2728	89	42.2728	90	42.2728	99
42.2933	100	42.2933	107	42.2933	110	42.2933	87
42.3137	102	42.3137	103	42.3137	91	42.3137	116
42.3342	124	42.3342	105	42.3342	80	42.3342	87
42.3546	123	42.3546	96	42.3546	85	42.3546	88
42.3751	89	42.3751	97	42.3751	74	42.3751	95
42.3955	102	42.3955	96	42.3955	102	42.3955	98
42.416	115	42.416	100	42.416	89	42.416	92
42.4364	106	42.4364	80	42.4364	105	42.4364	100
42.4569	101	42.4569	109	42.4569	99	42.4569	109
42.4773	97	42.4773	88	42.4773	82	42.4773	96
42.4977	94	42.4977	86	42.4977	89	42.4977	96
42.5182	106	42.5182	94	42.5182	88	42.5182	89
42.5386	122	42.5386	100	42.5386	76	42.5386	95
42.5591	119	42.5591	108	42.5591	74	42.5591	123
42.5795	101	42.5795	99	42.5795	93	42.5795	114
42.6	119	42.6	95	42.6	82	42.6	107
42.6204	97	42.6204	100	42.6204	94	42.6204	87
42.6409	119	42.6409	89	42.6409	92	42.6409	109
42.6613	125	42.6613	112	42.6613	73	42.6613	81
42.6818	112	42.6818	96	42.6818	101	42.6818	91
42.7022	129	42.7022	111	42.7022	109	42.7022	95
42.7227	130	42.7227	117	42.7227	98	42.7227	94
42.7431	137	42.7431	115	42.7431	98	42.7431	97
42.7635	144	42.7635	107	42.7635	105	42.7635	87
42.784	142	42.784	115	42.784	88	42.784	94
42.8044	142	42.8044	102	42.8044	123	42.8044	94
42.8249	130	42.8249	93	42.8249	89	42.8249	86
42.8453	130	42.8453	100	42.8453	104	42.8453	93
42.8658	124	42.8658	104	42.8658	88	42.8658	112
42.8862	103	42.8862	95	42.8862	97	42.8862	91
42.9067	139	42.9067	110	42.9067	101	42.9067	100
42.9271	132	42.9271	111	42.9271	92	42.9271	90
42.9476	112	42.9476	106	42.9476	96	42.9476	98
42.968	116	42.968	95	42.968	77	42.968	96
42.9884	105	42.9884	117	42.9884	100	42.9884	78
43.0089	117	43.0089	118	43.0089	96	43.0089	82
43.0293	113	43.0293	103	43.0293	91	43.0293	87
43.0498	118	43.0498	108	43.0498	107	43.0498	105
43.0702	112	43.0702	91	43.0702	103	43.0702	101
43.0907	113	43.0907	120	43.0907	96	43.0907	114
43.1111	121	43.1111	106	43.1111	89	43.1111	114
43.1316	114	43.1316	119	43.1316	86	43.1316	83
43.152	121	43.152	112	43.152	85	43.152	94
43.1725	122	43.1725	115	43.1725	99	43.1725	112
43.1929	129	43.1929	121	43.1929	99	43.1929	102
43.2134	121	43.2134	117	43.2134	97	43.2134	83
43.2338	121	43.2338	113	43.2338	94	43.2338	94
43.2542	123	43.2542	98	43.2542	103	43.2542	117
43.2747	124	43.2747	97	43.2747	104	43.2747	97
43.2951	110	43.2951	97	43.2951	110	43.2951	100
43.3156	123	43.3156	123	43.3156	91	43.3156	102
43.336	118	43.336	128	43.336	107	43.336	92
43.3565	115	43.3565	119	43.3565	96	43.3565	112
43.3769	118	43.3769	93	43.3769	95	43.3769	99
43.3974	134	43.3974	102	43.3974	102	43.3974	89
43.4178	101	43.4178	91	43.4178	99	43.4178	103
43.4383	119	43.4383	92	43.4383	108	43.4383	87
43.4587	107	43.4587	92	43.4587	89	43.4587	114
43.4791	110	43.4791	104	43.4791	96	43.4791	97
43.4996	120	43.4996	132	43.4996	102	43.4996	89
43.52	144	43.52	106	43.52	99	43.52	100
43.5405	136	43.5405	97	43.5405	101	43.5405	105
43.5609	137	43.5609	119	43.5609	105	43.5609	105
43.5814	128	43.5814	115	43.5814	108	43.5814	100
43.6018	141	43.6018	120	43.6018	106	43.6018	98
43.6223	141	43.6223	135	43.6223	102	43.6223	88
43.6427	126	43.6427	119	43.6427	106	43.6427	100
43.6632	118	43.6632	117	43.6632	105	43.6632	99
43.6836	119	43.6836	109	43.6836	100	43.6836	106
43.7041	133	43.7041	101	43.7041	100	43.7041	81
43.7245	135	43.7245	106	43.7245	94	43.7245	93
43.7449	140	43.7449	117	43.7449	99	43.7449	95
43.7654	116	43.7654	114	43.7654	92	43.7654	90
43.7858	137	43.7858	101	43.7858	97	43.7858	87
43.8063	136	43.8063	129	43.8063	108	43.8063	92
43.8267	119	43.8267	120	43.8267	104	43.8267	80
43.8472	137	43.8472	95	43.8472	99	43.8472	80
43.8676	116	43.8676	115	43.8676	104	43.8676	99
43.8881	140	43.8881	101	43.8881	100	43.8881	89
43.9085	122	43.9085	130	43.9085	108	43.9085	95
43.929	129	43.929	112	43.929	96	43.929	83
43.9494	114	43.9494	127	43.9494	112	43.9494	96
43.9698	117	43.9698	143	43.9698	112	43.9698	94
43.9903	105	43.9903	106	43.9903	107	43.9903	96
44.0107	127	44.0107	113	44.0107	118	44.0107	75
44.0312	133	44.0312	111	44.0312	111	44.0312	79
44.0516	128	44.0516	129	44.0516	107	44.0516	87
44.0721	125	44.0721	118	44.0721	116	44.0721	96
44.0925	119	44.0925	120	44.0925	86	44.0925	98
44.113	121	44.113	125	44.113	88	44.113	110
44.1334	116	44.1334	113	44.1334	109	44.1334	92
44.1539	126	44.1539	110	44.1539	118	44.1539	86
44.1743	125	44.1743	114	44.1743	92	44.1743	82
44.1948	122	44.1948	96	44.1948	100	44.1948	93
44.2152	100	44.2152	118	44.2152	95	44.2152	85
44.2356	124	44.2356	105	44.2356	96	44.2356	108
44.2561	119	44.2561	111	44.2561	94	44.2561	107
44.2765	132	44.2765	102	44.2765	92	44.2765	104
44.297	98	44.297	87	44.297	94	44.297	93
44.3174	105	44.3174	99	44.3174	83	44.3174	114
44.3379	129	44.3379	102	44.3379	97	44.3379	121
44.3583	117	44.3583	104	44.3583	79	44.3583	104
44.3788	121	44.3788	89	44.3788	87	44.3788	102
44.3992	103	44.3992	94	44.3992	116	44.3992	86
44.4197	112	44.4197	107	44.4197	103	44.4197	74
44.4401	104	44.4401	108	44.4401	98	44.4401	78
44.4606	139	44.4606	114	44.4606	100	44.4606	105
44.481	94	44.481	92	44.481	88	44.481	75
44.5014	105	44.5014	103	44.5014	84	44.5014	93
44.5219	96	44.5219	92	44.5219	120	44.5219	91
44.5423	111	44.5423	109	44.5423	94	44.5423	90
44.5628	114	44.5628	103	44.5628	107	44.5628	79
44.5832	113	44.5832	106	44.5832	104	44.5832	93
44.6037	115	44.6037	94	44.6037	94	44.6037	103
44.6241	122	44.6241	105	44.6241	88	44.6241	96
44.6446	123	44.6446	113	44.6446	86	44.6446	71
44.665	101	44.665	98	44.665	102	44.665	104
44.6855	102	44.6855	103	44.6855	88	44.6855	81
44.7059	112	44.7059	109	44.7059	102	44.7059	86
44.7263	121	44.7263	105	44.7263	77	44.7263	100
44.7468	126	44.7468	72	44.7468	84	44.7468	81
44.7672	98	44.7672	110	44.7672	84	44.7672	87
44.7877	104	44.7877	102	44.7877	87	44.7877	91
44.8081	96	44.8081	95	44.8081	83	44.8081	96
44.8286	102	44.8286	90	44.8286	70	44.8286	65
44.849	95	44.849	88	44.849	77	44.849	112
44.8695	103	44.8695	103	44.8695	88	44.8695	93
44.8899	98	44.8899	78	44.8899	76	44.8899	83
44.9104	109	44.9104	82	44.9104	88	44.9104	110
44.9308	105	44.9308	92	44.9308	79	44.9308	72
44.9513	110	44.9513	72	44.9513	99	44.9513	85
44.9717	91	44.9717	88	44.9717	92	44.9717	98
44.9921	124	44.9921	82	44.9921	82	44.9921	104
45.0126	104	45.0126	99	45.0126	90	45.0126	79
45.033	119	45.033	110	45.033	90	45.033	71
45.0535	99	45.0535	103	45.0535	103	45.0535	86
45.0739	102	45.0739	95	45.0739	82	45.0739	93
45.0944	105	45.0944	92	45.0944	89	45.0944	78
45.1148	110	45.1148	99	45.1148	85	45.1148	89
45.1353	121	45.1353	89	45.1353	86	45.1353	70
45.1557	106	45.1557	85	45.1557	78	45.1557	70
45.1762	78	45.1762	92	45.1762	85	45.1762	82
45.1966	93	45.1966	94	45.1966	87	45.1966	95
45.217	94	45.217	82	45.217	82	45.217	101
45.2375	93	45.2375	100	45.2375	74	45.2375	95
45.2579	90	45.2579	83	45.2579	76	45.2579	85
45.2784	87	45.2784	103	45.2784	69	45.2784	73
45.2988	122	45.2988	83	45.2988	86	45.2988	70
45.3193	89	45.3193	79	45.3193	72	45.3193	99
45.3397	123	45.3397	96	45.3397	71	45.3397	89
45.3602	92	45.3602	80	45.3602	78	45.3602	105
45.3806	94	45.3806	75	45.3806	72	45.3806	82
45.4011	98	45.4011	89	45.4011	77	45.4011	85
45.4215	107	45.4215	87	45.4215	68	45.4215	90
45.442	92	45.442	84	45.442	77	45.442	91
45.4624	85	45.4624	75	45.4624	85	45.4624	96
45.4828	94	45.4828	96	45.4828	92	45.4828	91
45.5033	88	45.5033	93	45.5033	72	45.5033	87
45.5237	111	45.5237	79	45.5237	77	45.5237	89
45.5442	75	45.5442	75	45.5442	69	45.5442	103
45.5646	97	45.5646	101	45.5646	85	45.5646	75
45.5851	91	45.5851	87	45.5851	84	45.5851	90
45.6055	90	45.6055	72	45.6055	87	45.6055	89
45.626	98	45.626	96	45.626	88	45.626	95
45.6464	98	45.6464	95	45.6464	81	45.6464	90
45.6669	115	45.6669	101	45.6669	75	45.6669	73
45.6873	112	45.6873	103	45.6873	82	45.6873	92
45.7077	123	45.7077	85	45.7077	87	45.7077	84
45.7282	89	45.7282	92	45.7282	100	45.7282	74
45.7486	105	45.7486	96	45.7486	116	45.7486	97
45.7691	80	45.7691	92	45.7691	83	45.7691	87
45.7895	108	45.7895	86	45.7895	69	45.7895	92
45.81	96	45.81	94	45.81	90	45.81	85
45.8304	94	45.8304	88	45.8304	59	45.8304	111
[truncated: 205 more rows]

## Sheet: Figure 3b
Dye adsorption
PCN-222
5	54.7893	45.2107	53.3333	46.6667	54.0613	1.0295	45.9387	1.0295
15	54.6422	45.3578	53.125	46.875	53.8836	1.07284	46.1164	1.07284
25	54.4743	45.5257	53.3333	46.6667	53.9038	0.80676	46.0962	0.80676
35	54.3935	45.6065	52.9762	47.0238	53.6849	1.00222	46.3151	1.00222
45	54.1735	45.8265	52.8024	47.1976	53.4879	0.96952	46.5121	0.96952
55	53.605	46.395	52.4781	47.5219	53.0416	0.79685	46.9584	0.79685
90	53.366	46.634	52.4496	47.5504	52.9078	0.64804	47.0922	0.64804
120	53.195	46.805	52.2989	47.7011	52.7469	0.63364	47.2531	0.63364
	--	--			--	--	--	--
PCN-222@PCC-4
5	38.6069	61.3931	37.2497	62.7503	37.9283	0.95965	62.0717	0.95965
15	43.6743	56.3257	41.7058	58.2942	42.6901	1.39194	57.3099	1.39194
25	43.8865	56.1135	42.6918	57.3082	43.2892	0.84481	56.7108	0.84481
35	44.4496	55.5504	43.2727	56.7273	43.8612	0.83219	56.1388	0.83219
45	45.4273	54.5727	44.2787	55.7213	44.853	0.81216	55.147	0.81216
55	45.7041	54.2959	44.5639	55.4361	45.134	0.80627	54.866	0.80627
90	46.0071	53.9929	44.8756	55.1244	45.4413	0.80009	54.5587	0.80009
120	46.0071	53.9929	44.8756	55.1244	45.4413	0.80009	54.5587	0.80009
PCN-222@PCC-5
5	63.9541	36.0459	64.4615	35.5385	64.2078	0.35876	35.7922	0.35876
15	60.194	39.806	60.7009	39.2991	60.4475	0.35843	39.5525	0.35843
25	58.7636	41.2364	59.2664	40.7336	59.015	0.35558	40.985	0.35558
35	58.0771	41.9229	58.775	41.225	58.426	0.49347	41.574	0.49347
45	57.8155	42.1845	58.5119	41.4881	58.1637	0.49244	41.8363	0.49244
55	57.7358	42.2642	58.4299	41.5701	58.0829	0.4908	41.9171	0.4908
90	57.6817	42.3183	58.3011	41.6989	57.9914	0.43796	42.0086	0.43796
120	57.6817	42.3183	58.3011	41.6989	57.9914	0.43796	42.0086	0.43796

## Sheet: Figure 3c
The total amount of dye adsorbed
PCN-222	212.1	227.8
PCN-222@PCC-4	257.6	166.7
PCN-222@PCC-5	157.6	280.6

## Sheet: Figure 4b
Catalytic reaction
PCN-222@PCC-4	75.4	-24.6	75.4	24.6	71.3	-28.7	71.3	28.7	73.35	2.89914	-26.65	2.89914	73.35	2.89914	26.65	2.89914
PCC-4	12.1	-5.6	68.4	31.6	14.1	-4.9	74.2	25.8	13.1	1.41421	-5.25	0.49497	71.3	4.10122	28.7	4.10122
PCN-222@PCC-2b	50.9	-49.1	50.9	49.1	52.1	-47.9	52.1	47.9	51.5	0.84853	-48.5	0.84853	51.5	0.84853	48.5	0.84853
PCN-222	52.7	-47.3	52.7	47.3	49.2	-50.8	49.2	50.8	50.95	2.47487	-49.05	2.47487	50.95	2.47487	49.05	2.47487
PCN-222@PCC-3	47.7	-52.3	47.7	52.3	48.8	-51.2	48.8	51.2	48.25	0.77782	-51.75	0.77782	48.25	0.77782	51.75	0.77782
PCC-5	22.2	-77.8	22.2	77.8	19.8	-80.2	19.8	80.2	21	1.69706	-79	1.69706	21	1.69706	79	1.69706
PCN-222@PCC-5	10.3	-89.7	10.3	89.7	7.6	-92.4	7.6	92.4	8.95	1.90919	-91.05	1.90919	8.95	1.90919	91.05	1.90919

[truncated: 13 more sheets: Figure 4c, Figure 4e, Figure 5c, Figure 5d, Figure 6e, Figure 6f, Figure 6g, Figure 6h, Figure 6i, Figure 6j, Figure 6k, Figure 6m, Figure 6n]
